# Supplementary material for: Isomeric dibenzooctazethrene diradicals for high-performance air-stable organic field-effect transistors
Source: Chem Sci. 2022 Sep 13;13(38):11442–7. doi: 10.1039/d2sc03667c (PMC9533412; doi:10.1039/d2sc03667c)
Supplement: SC-013-D2SC03667C-s002 [file SC-013-D2SC03667C-s002.cif]

# Electronic Supplementary Material (ESI) for Chemical Science.
# This journal is © The Royal Society of Chemistry 2022

####################################################################### 
# 
# This file contains crystal structure data downloaded from the 
# Cambridge Structural Database (CSD) hosted by the Cambridge 
# Crystallographic Data Centre (CCDC).
# 
# Full information about CCDC data access policies and citation 
# guidelines are available at http://www.ccdc.cam.ac.uk/access/V1 
# 
# Audit and citation data items may have been added by the CCDC. 
# Please retain this information to preserve the provenance of 
# this file and to allow appropriate attribution of the data. 
# 
#######################################################################

data_exp_255
_audit_block_doi                 10.5517/ccdc.csd.cc285mrv
_database_code_depnum_ccdc_archive 'CCDC 2090787'
loop_
_audit_author_name
_audit_author_address
'Chao yang '
;Tianjin University
China
;
_audit_update_record             
;
2021-06-18 deposited with the CCDC.	2022-09-12 downloaded from the CCDC.
;
_audit_creation_date             2021-06-06
_audit_creation_method           
;
Olex2 1.5-alpha
(compiled 2021.05.01 svn.r6f5a8f70 for OlexSys, GUI svn.r6320)
;
_chemical_formula_moiety         'C32 H33 Si'
_chemical_formula_sum            'C64 H66 Si2'
_chemical_formula_weight         445.704
loop_
_atom_type_symbol
_atom_type_scat_dispersion_real
_atom_type_scat_dispersion_imag
_atom_type_scat_Cromer_Mann_a1
_atom_type_scat_Cromer_Mann_a2
_atom_type_scat_Cromer_Mann_a3
_atom_type_scat_Cromer_Mann_a4
_atom_type_scat_Cromer_Mann_b1
_atom_type_scat_Cromer_Mann_b2
_atom_type_scat_Cromer_Mann_b3
_atom_type_scat_Cromer_Mann_b4
_atom_type_scat_Cromer_Mann_c
_atom_type_scat_source
_atom_type_scat_dispersion_source
C 0.01920 0.00962 2.31000 1.02000 1.58860 0.86500 20.84390 10.20750 0.56870
51.65120 0.21559999883174896
'International Tables Volume C Table 6.1.1.4 (pp. 500-502)'
'Henke, Gullikson and Davis, At. Data and Nucl. Data Tables, 1993, 54, 2'
H 0.00000 0.00000 0.49300 0.32291 0.14019 0.04081 10.51090 26.12570 3.14236
57.79970 0.0030380000825971365
'International Tables Volume C Table 6.1.1.4 (pp. 500-502)'
'Henke, Gullikson and Davis, At. Data and Nucl. Data Tables, 1993, 54, 2'
Si 0.25539 0.32544 6.29150 3.03530 1.98910 1.54100 2.43860 32.33370 0.67850
81.69370 1.1406999826431274
'International Tables Volume C Table 6.1.1.4 (pp. 500-502)'
'Henke, Gullikson and Davis, At. Data and Nucl. Data Tables, 1993, 54, 2'

_space_group_crystal_system      monoclinic
_space_group_IT_number           14
_space_group_name_H-M_alt        'P 1 21/n 1'
_space_group_name_Hall           '-P 2ybc (x-z,y,z)'
loop_
_space_group_symop_id
_space_group_symop_operation_xyz
1 x,y,z
2 -x+1/2,y+1/2,-z+1/2
3 -x,-y,-z
4 x-1/2,-y-1/2,z-1/2

_symmetry_Int_Tables_number      14
_cell_length_a                   18.2848(5)
_cell_length_b                   7.9227(1)
_cell_length_c                   19.2800(6)
_cell_angle_alpha                90
_cell_angle_beta                 117.080(4)
_cell_angle_gamma                90
_cell_volume                     2486.81(14)
_cell_formula_units_Z            4
_cell_measurement_reflns_used    6046
_cell_measurement_temperature    99.98(10)
_cell_measurement_theta_max      73.6640
_cell_measurement_theta_min      2.7550
_exptl_absorpt_coefficient_mu    0.944
_exptl_absorpt_correction_T_max  1.00000
_exptl_absorpt_correction_T_min  0.37210
_exptl_absorpt_correction_type   multi-scan
_exptl_absorpt_process_details   
;
CrysAlisPro 1.171.39.45g (Rigaku Oxford Diffraction, 2018)
Empirical absorption correction using spherical harmonics,
 implemented in SCALE3 ABSPACK scaling algorithm.
;
_exptl_crystal_colour            blue
_exptl_crystal_colour_primary    blue
_exptl_crystal_density_diffrn    1.190
_exptl_crystal_description       block
_exptl_crystal_F_000             959.375
_exptl_crystal_size_max          0.05
_exptl_crystal_size_mid          0.02
_exptl_crystal_size_min          0.02
_diffrn_reflns_av_R_equivalents  0.0498
_diffrn_reflns_av_unetI/netI     0.0486
_diffrn_reflns_Laue_measured_fraction_full 0.9991
_diffrn_reflns_Laue_measured_fraction_max 0.9550
_diffrn_reflns_limit_h_max       22
_diffrn_reflns_limit_h_min       -20
_diffrn_reflns_limit_k_max       9
_diffrn_reflns_limit_k_min       -4
_diffrn_reflns_limit_l_max       24
_diffrn_reflns_limit_l_min       -24
_diffrn_reflns_number            16506
_diffrn_reflns_point_group_measured_fraction_full 0.9991
_diffrn_reflns_point_group_measured_fraction_max 0.9550
_diffrn_reflns_theta_full        67.6840
_diffrn_reflns_theta_max         76.59
_diffrn_reflns_theta_min         2.76
_diffrn_ambient_environment      N~2~
_diffrn_ambient_temperature      99.98(10)
_diffrn_detector                 'CCD plate'
_diffrn_detector_type            HyPix
_diffrn_measured_fraction_theta_full 0.9991
_diffrn_measured_fraction_theta_max 0.9550
_diffrn_measurement_details      
;
List of Runs (angles in degrees, time in seconds):

  # Type    Start    End  Width  t~exp~   \w     \q     \k     \f   Frames
#--------------------------------------------------------------------------
  1  \w    -31.00  -5.00   0.50    0.19    --  -47.00  47.00 -89.00   52
  2  \w    -99.00 -69.00   0.50    0.19    --  -47.00 -47.00 121.00   60
  3  \w     36.00 118.00   0.50    0.19    --   47.00  47.00 -89.00  164
  4  \w    -24.00  63.00   0.50    0.19    --   47.00 -47.00 121.00  174
  5  \w   -100.00 -74.00   0.50    0.78    -- -100.00  47.00 -89.00   52
  6  \w   -131.00-105.00   0.50    0.78    -- -100.00 -47.00 121.00   52
  7  \w     93.00 156.00   0.50    0.78    --  107.61  47.00 -89.00  126
  8  \w     36.00 121.00   0.50    0.78    --  107.61 -47.00 121.00  170
  9  \w    -95.00 -26.00   0.50    0.19    --  -47.00 125.00-120.00  138
 10  \w     84.00 109.00   0.50    0.19    --   47.00 125.00-150.00   50
 11  \w   -114.00 -24.00   0.50    0.78    -- -100.00  19.00 120.00  180
 12  \w   -114.00 -45.00   0.50    0.78    -- -100.00  37.00 120.00  138
 13  \w   -170.00-101.00   0.50    0.78    -- -100.00 -99.00-150.00  138
 14  \w    145.00 173.00   0.50    0.78    --  107.61  19.00 150.00   56
 15  \w     98.00 143.00   0.50    0.78    --  107.61  19.00 150.00   90
 16  \w     93.00 175.00   0.50    0.78    --  107.61  37.00-120.00  164
 17  \w     51.00 124.00   0.50    0.78    --  107.61 -57.00   0.00  146
;
_diffrn_measurement_device       'four-circle diffractometer'
_diffrn_measurement_device_type  'ROD, Synergy Custom system, HyPix'
_diffrn_measurement_method       '\w scans'
_diffrn_orient_matrix_type       
'CrysAlisPro convention (1999,Acta A55,543-557)'
_diffrn_orient_matrix_UB_11      0.0515700000
_diffrn_orient_matrix_UB_12      0.1075608000
_diffrn_orient_matrix_UB_13      0.0726314000
_diffrn_orient_matrix_UB_21      0.0634089000
_diffrn_orient_matrix_UB_22      0.0319621000
_diffrn_orient_matrix_UB_23      -0.0304288000
_diffrn_orient_matrix_UB_31      -0.0477021000
_diffrn_orient_matrix_UB_32      0.1587850000
_diffrn_orient_matrix_UB_33      -0.0431083000
_diffrn_radiation_monochromator  mirror
_diffrn_radiation_probe          x-ray
_diffrn_radiation_type           'Cu K\a'
_diffrn_radiation_wavelength     1.54184
_diffrn_source                   'Rotating-anode X-ray tube'
_diffrn_source_type              'Rigaku (Cu) X-ray Source'
_reflns_Friedel_coverage         0.0
_reflns_limit_h_max              12
_reflns_limit_h_min              -22
_reflns_limit_k_max              9
_reflns_limit_k_min              0
_reflns_limit_l_max              24
_reflns_limit_l_min              -11
_reflns_number_gt                3938
_reflns_number_total             4983
_reflns_odcompleteness_completeness 99.94
_reflns_odcompleteness_iscentric 1
_reflns_odcompleteness_theta     66.49
_reflns_threshold_expression     I>=2u(I)
_computing_cell_refinement       'CrysAlisPro 1.171.39.45g (Rigaku OD, 2018)'
_computing_data_collection       'CrysAlisPro 1.171.39.45g (Rigaku OD, 2018)'
_computing_data_reduction        'CrysAlisPro 1.171.39.45g (Rigaku OD, 2018)'
_computing_molecular_graphics    'Olex2 1.5-alpha (Dolomanov et al., 2009)'
_computing_publication_material  'Olex2 1.5-alpha (Dolomanov et al., 2009)'
_computing_structure_refinement  'olex2.refine 1.5-alpha (Bourhis et al., 2015)'
_computing_structure_solution    'ShelXT (Sheldrick, 2015)'
_refine_diff_density_max         0.3614
_refine_diff_density_min         -0.2992
_refine_diff_density_rms         0.0657
_refine_ls_d_res_high            0.7925
_refine_ls_d_res_low             15.9952
_refine_ls_goodness_of_fit_ref   1.0285
_refine_ls_hydrogen_treatment    constr
_refine_ls_matrix_type           full
_refine_ls_number_constraints    52
_refine_ls_number_parameters     305
_refine_ls_number_reflns         4983
_refine_ls_number_restraints     0
_refine_ls_R_factor_all          0.0664
_refine_ls_R_factor_gt           0.0515
_refine_ls_restrained_S_all      1.0285
_refine_ls_shift/su_max          0.0001
_refine_ls_shift/su_mean         0.0000
_refine_ls_structure_factor_coef Fsqd
_refine_ls_weighting_details     
'w=1/[\s^2^(Fo^2^)+(0.0920P)^2^+0.6043P] where P=(Fo^2^+2Fc^2^)/3'
_refine_ls_weighting_scheme      calc
_refine_ls_wR_factor_gt          0.1383
_refine_ls_wR_factor_ref         0.1526
_olex2_refinement_description    
;
1. Fixed Uiso
 At 1.2 times of:
  All C(H) groups
 At 1.5 times of:
  All C(H,H,H) groups
2.a Ternary CH refined with riding coordinates:
 C00G(H00G), C00M(H00M), C00Q(H00Q)
2.b Aromatic/amide H refined with riding coordinates:
 C006(H006), C007(H007), C00I(H00I), C00K(H00K), C00L(H00L), C00N(H00N),
 C00O(H00O), C00R(H00R), C00S(H00S)
2.c Idealised Me refined as rotating group:
 C00J(H00a,H00b,H00c), C00P(H00d,H00e,H00f), C00T(H00h,H00j,H00p), C00U(H00t,
 H00u,H00v), C00V(H00w,H00x,H00y), C00W(H00z,H,Ha), C00X(H00,Hb,Hc)
;
_atom_sites_solution_primary     dual
loop_
_atom_site_label
_atom_site_type_symbol
_atom_site_fract_x
_atom_site_fract_y
_atom_site_fract_z
_atom_site_U_iso_or_equiv
_atom_site_adp_type
_atom_site_occupancy
_atom_site_refinement_flags_posn
Si01 Si 0.58310(3) 1.09206(6) 0.78371(3) 0.03255(16) Uani 1.000000 .
C002 C 0.44613(12) 0.5750(2) 0.59652(10) 0.0305(4) Uani 1.000000 .
C003 C 0.52705(11) 0.5646(2) 0.52478(10) 0.0298(4) Uani 1.000000 .
C004 C 0.33416(11) 0.3620(2) 0.57246(10) 0.0317(4) Uani 1.000000 .
C005 C 0.60334(11) 0.5675(2) 0.44787(10) 0.0300(4) Uani 1.000000 .
C006 C 0.51263(12) 0.6305(2) 0.58359(10) 0.0315(4) Uani 1.000000 .
H006 H 0.54752(12) 0.7137(2) 0.61570(10) 0.0378(5) Uiso 1.000000 R
C007 C 0.59121(11) 0.6257(2) 0.50867(10) 0.0311(4) Uani 1.000000 .
H007 H 0.62626(11) 0.7085(2) 0.54088(10) 0.0373(5) Uiso 1.000000 R
C008 C 0.30480(12) 0.4714(2) 0.61489(11) 0.0331(4) Uani 1.000000 .
C009 C 0.51484(12) 0.9167(2) 0.72979(11) 0.0327(4) Uani 1.000000 .
C00A C 0.47305(12) 0.7999(2) 0.69219(10) 0.0323(4) Uani 1.000000 .
C00B C 0.42381(12) 0.6621(2) 0.64720(10) 0.0314(4) Uani 1.000000 .
C00C C 0.23587(13) 0.4266(2) 0.62514(11) 0.0371(4) Uani 1.000000 .
C00D C 0.34941(12) 0.6211(2) 0.65163(11) 0.0335(4) Uani 1.000000 .
C00E C 0.30402(12) 0.1982(2) 0.55492(11) 0.0335(4) Uani 1.000000 .
C00F C 0.23280(13) 0.1505(3) 0.56441(11) 0.0373(4) Uani 1.000000 .
C00G C 0.51738(13) 1.2834(2) 0.77349(12) 0.0388(4) Uani 1.000000 .
H00G H 0.50025(13) 1.3279(2) 0.72093(12) 0.0465(5) Uiso 1.000000 R
C00H C 0.19603(13) 0.2657(3) 0.59547(11) 0.0386(4) Uani 1.000000 .
C00I C 0.32107(14) 0.7238(3) 0.69294(12) 0.0401(5) Uani 1.000000 .
H00I H 0.35001(14) 0.8211(3) 0.71693(12) 0.0482(5) Uiso 1.000000 R
C00J C 0.34408(13) 0.0625(2) 0.52924(12) 0.0390(4) Uani 1.000000 .
H00a H 0.3124(6) 0.0440(15) 0.4743(2) 0.0585(7) Uiso 1.000000 GR
H00b H 0.3986(4) 0.0972(9) 0.5404(9) 0.0585(7) Uiso 1.000000 GR
H00c H 0.3467(9) -0.0402(6) 0.5567(7) 0.0585(7) Uiso 1.000000 GR
C00K C 0.25064(14) 0.6833(3) 0.69880(13) 0.0452(5) Uani 1.000000 .
H00K H 0.23139(14) 0.7555(3) 0.72487(13) 0.0542(6) Uiso 1.000000 R
C00L C 0.19579(14) -0.0102(3) 0.54078(12) 0.0433(5) Uani 1.000000 .
H00L H 0.21895(14) -0.0877(3) 0.52028(12) 0.0519(6) Uiso 1.000000 R
C00M C 0.64513(14) 1.0208(3) 0.88787(12) 0.0452(5) Uani 1.000000 .
H00M H 0.67787(14) 1.1174(3) 0.91768(12) 0.0542(6) Uiso 1.000000 R
C00N C 0.20888(14) 0.5369(3) 0.66632(13) 0.0436(5) Uani 1.000000 .
H00N H 0.16212(14) 0.5099(3) 0.67153(13) 0.0524(6) Uiso 1.000000 R
C00O C 0.12407(14) 0.2171(3) 0.59999(13) 0.0473(5) Uani 1.000000 .
H00O H 0.09888(14) 0.2934(3) 0.61897(13) 0.0567(6) Uiso 1.000000 R
C00P C 0.43903(14) 1.2464(3) 0.78009(13) 0.0461(5) Uani 1.000000 .
H00d H 0.4070(5) 1.1642(17) 0.7417(7) 0.0691(8) Uiso 1.000000 GR
H00e H 0.45296(14) 1.203(2) 0.8311(4) 0.0691(8) Uiso 1.000000 GR
H00f H 0.4078(6) 1.3484(5) 0.7716(11) 0.0691(8) Uiso 1.000000 GR
C00Q C 0.65210(13) 1.1216(3) 0.73588(14) 0.0433(5) Uani 1.000000 .
H00Q H 0.67791(13) 1.0117(3) 0.73862(14) 0.0520(6) Uiso 1.000000 R
C00R C 0.12674(16) -0.0545(3) 0.54733(13) 0.0506(6) Uani 1.000000 .
H00R H 0.10400(16) -0.1613(3) 0.53190(13) 0.0607(7) Uiso 1.000000 R
C00S C 0.09067(15) 0.0604(3) 0.57708(13) 0.0522(6) Uani 1.000000 .
H00S H 0.04372(15) 0.0304(3) 0.58136(13) 0.0627(7) Uiso 1.000000 R
C00T C 0.70495(15) 0.8785(3) 0.89491(14) 0.0502(6) Uani 1.000000 .
H00h H 0.67463(17) 0.7828(9) 0.8652(9) 0.0753(8) Uiso 1.000000 GR
H00j H 0.7418(8) 0.9168(8) 0.8753(10) 0.0753(8) Uiso 1.000000 GR
H00p H 0.7358(8) 0.8468(17) 0.94861(18) 0.0753(8) Uiso 1.000000 GR
C00U C 0.60530(16) 1.1652(3) 0.64937(14) 0.0530(6) Uani 1.000000 .
H00t H 0.5629(8) 1.0830(14) 0.6234(3) 0.0794(9) Uiso 1.000000 GR
H00u H 0.5810(10) 1.2750(11) 0.64348(15) 0.0794(9) Uiso 1.000000 GR
H00v H 0.6425(3) 1.165(2) 0.6268(3) 0.0794(9) Uiso 1.000000 GR
C00V C 0.56597(17) 1.4246(3) 0.83044(17) 0.0591(7) Uani 1.000000 .
H00w H 0.5821(12) 1.3879(10) 0.88287(18) 0.0886(10) Uiso 1.000000 GR
H00x H 0.6140(7) 1.4506(19) 0.8244(9) 0.0886(10) Uiso 1.000000 GR
H00y H 0.5321(5) 1.5234(9) 0.8197(8) 0.0886(10) Uiso 1.000000 GR
C00W C 0.59046(18) 0.9665(3) 0.92470(13) 0.0577(6) Uani 1.000000 .
H00z H 0.5571(9) 1.0601(8) 0.9248(11) 0.0866(10) Uiso 1.000000 GR
H H 0.5557(9) 0.8753(18) 0.8952(7) 0.0866(10) Uiso 1.000000 GR
Ha H 0.62419(18) 0.930(3) 0.9773(4) 0.0866(10) Uiso 1.000000 GR
C00X C 0.72225(18) 1.2455(4) 0.77853(19) 0.0712(8) Uani 1.000000 .
H00 H 0.7009(3) 1.3583(5) 0.7710(12) 0.1069(12) Uiso 1.000000 GR
Hb H 0.7487(10) 1.219(2) 0.8331(3) 0.1069(12) Uiso 1.000000 GR
Hc H 0.7613(8) 1.237(2) 0.7583(10) 0.1069(12) Uiso 1.000000 GR

loop_
_atom_site_aniso_label
_atom_site_aniso_U_11
_atom_site_aniso_U_22
_atom_site_aniso_U_33
_atom_site_aniso_U_12
_atom_site_aniso_U_13
_atom_site_aniso_U_23
Si01 0.0364(3) 0.0239(3) 0.0331(3) -0.00204(19) 0.0121(2) -0.00261(18)
C002 0.0371(9) 0.0248(8) 0.0264(8) -0.0029(7) 0.0118(7) -0.0001(7)
C003 0.0347(9) 0.0251(8) 0.0262(8) -0.0024(7) 0.0108(7) 0.0010(7)
C004 0.0362(9) 0.0300(9) 0.0248(8) -0.0046(7) 0.0103(7) 0.0012(7)
C005 0.0341(9) 0.0252(8) 0.0271(8) -0.0026(7) 0.0107(7) 0.0012(7)
C006 0.0386(9) 0.0238(8) 0.0285(9) -0.0050(7) 0.0121(7) -0.0016(6)
C007 0.0352(9) 0.0247(8) 0.0286(9) -0.0061(7) 0.0103(7) -0.0020(6)
C008 0.0386(10) 0.0311(9) 0.0280(9) -0.0029(7) 0.0137(8) 0.0019(7)
C009 0.0422(10) 0.0267(8) 0.0314(9) 0.0003(7) 0.0187(8) 0.0005(7)
C00A 0.0407(10) 0.0283(9) 0.0281(9) -0.0018(7) 0.0157(8) -0.0005(7)
C00B 0.0389(10) 0.0252(8) 0.0275(8) -0.0021(7) 0.0128(7) 0.0004(7)
C00C 0.0416(10) 0.0378(10) 0.0321(10) -0.0051(8) 0.0170(8) 0.0010(8)
C00D 0.0409(10) 0.0305(9) 0.0288(9) -0.0032(7) 0.0157(8) 0.0004(7)
C00E 0.0411(10) 0.0295(9) 0.0262(8) -0.0057(7) 0.0120(8) 0.0014(7)
C00F 0.0446(11) 0.0367(10) 0.0261(9) -0.0108(8) 0.0123(8) 0.0020(7)
C00G 0.0475(11) 0.0281(9) 0.0385(10) 0.0028(8) 0.0176(9) 0.0003(8)
C00H 0.0403(10) 0.0419(11) 0.0305(9) -0.0096(8) 0.0135(8) 0.0015(8)
C00I 0.0509(12) 0.0347(10) 0.0400(11) -0.0076(9) 0.0253(10) -0.0055(8)
C00J 0.0469(11) 0.0270(9) 0.0393(10) -0.0074(8) 0.0164(9) -0.0006(8)
C00K 0.0542(12) 0.0437(11) 0.0468(12) -0.0034(9) 0.0309(10) -0.0066(9)
C00L 0.0510(12) 0.0393(11) 0.0359(10) -0.0140(9) 0.0166(9) -0.0014(8)
C00M 0.0514(12) 0.0316(10) 0.0367(10) -0.0021(9) 0.0062(9) -0.0051(8)
C00N 0.0457(11) 0.0479(12) 0.0440(11) -0.0079(9) 0.0263(10) -0.0019(9)
C00O 0.0504(12) 0.0548(13) 0.0401(11) -0.0146(10) 0.0236(10) -0.0052(9)
C00P 0.0533(13) 0.0418(11) 0.0465(12) 0.0110(10) 0.0256(10) 0.0049(9)
C00Q 0.0372(10) 0.0348(10) 0.0587(13) 0.0010(8) 0.0225(10) 0.0048(9)
C00R 0.0587(14) 0.0481(12) 0.0432(12) -0.0243(11) 0.0216(11) -0.0037(9)
C00S 0.0528(13) 0.0644(15) 0.0408(12) -0.0246(11) 0.0224(10) -0.0026(10)
C00T 0.0525(13) 0.0344(11) 0.0482(13) 0.0040(9) 0.0093(10) 0.0041(9)
C00U 0.0571(14) 0.0569(14) 0.0563(14) 0.0016(11) 0.0358(12) 0.0069(11)
C00V 0.0656(16) 0.0326(11) 0.0697(17) 0.0020(11) 0.0228(13) -0.0156(10)
C00W 0.0727(17) 0.0598(15) 0.0328(11) 0.0118(13) 0.0172(11) 0.0058(10)
C00X 0.0546(15) 0.0720(19) 0.083(2) -0.0238(14) 0.0279(15) 0.0031(15)

loop_
_geom_bond_atom_site_label_1
_geom_bond_atom_site_label_2
_geom_bond_distance
_geom_bond_site_symmetry_2
_geom_bond_publ_flag
Si01 C009 1.8402(19) . ?
Si01 C00G 1.888(2) . ?
Si01 C00M 1.888(2) . ?
Si01 C00Q 1.886(2) . ?
C002 C005 1.457(2) 3_666 ?
C002 C006 1.418(3) . ?
C002 C00B 1.400(3) . ?
C003 C003 1.442(3) 3_666 ?
C003 C006 1.378(3) . ?
C003 C007 1.428(3) . ?
C004 C005 1.476(2) 3_666 ?
C004 C008 1.452(3) . ?
C004 C00E 1.390(3) . ?
C005 C007 1.368(3) . ?
C006 H006 0.9300 . ?
C007 H007 0.9300 . ?
C008 C00C 1.407(3) . ?
C008 C00D 1.431(3) . ?
C009 C00A 1.209(3) . ?
C00A C00B 1.430(3) . ?
C00B C00D 1.438(3) . ?
C00C C00H 1.451(3) . ?
C00C C00N 1.412(3) . ?
C00D C00I 1.393(3) . ?
C00E C00F 1.445(3) . ?
C00E C00J 1.506(3) . ?
C00F C00H 1.418(3) . ?
C00F C00L 1.416(3) . ?
C00G H00G 0.9800 . ?
C00G C00P 1.523(3) . ?
C00G C00V 1.535(3) . ?
C00H C00O 1.411(3) . ?
C00I H00I 0.9300 . ?
C00I C00K 1.381(3) . ?
C00J H00a 0.9600 . ?
C00J H00b 0.9600 . ?
C00J H00c 0.9600 . ?
C00K H00K 0.9300 . ?
C00K C00N 1.373(3) . ?
C00L H00L 0.9300 . ?
C00L C00R 1.371(3) . ?
C00M H00M 0.9800 . ?
C00M C00T 1.533(3) . ?
C00M C00W 1.528(4) . ?
C00N H00N 0.9300 . ?
C00O H00O 0.9300 . ?
C00O C00S 1.365(3) . ?
C00P H00d 0.9600 . ?
C00P H00e 0.9600 . ?
C00P H00f 0.9600 . ?
C00Q H00Q 0.9800 . ?
C00Q C00U 1.528(3) . ?
C00Q C00X 1.525(3) . ?
C00R H00R 0.9300 . ?
C00R C00S 1.392(4) . ?
C00S H00S 0.9300 . ?
C00T H00h 0.9600 . ?
C00T H00j 0.9600 . ?
C00T H00p 0.9600 . ?
C00U H00t 0.9600 . ?
C00U H00u 0.9600 . ?
C00U H00v 0.9600 . ?
C00V H00w 0.9600 . ?
C00V H00x 0.9600 . ?
C00V H00y 0.9600 . ?
C00W H00z 0.9600 . ?
C00W H 0.9600 . ?
C00W Ha 0.9600 . ?
C00X H00 0.9600 . ?
C00X Hb 0.9600 . ?
C00X Hc 0.9600 . ?

loop_
_geom_angle_atom_site_label_1
_geom_angle_atom_site_label_2
_geom_angle_atom_site_label_3
_geom_angle
_geom_angle_site_symmetry_1
_geom_angle_site_symmetry_3
_geom_angle_publ_flag
C00G Si01 C009 108.13(9) . . ?
C00M Si01 C009 107.45(9) . . ?
C00M Si01 C00G 113.37(9) . . ?
C00Q Si01 C009 104.48(9) . . ?
C00Q Si01 C00G 112.65(9) . . ?
C00Q Si01 C00M 110.21(11) . . ?
C006 C002 C005 119.33(16) . 3_666 ?
C00B C002 C005 119.45(16) . 3_666 ?
C00B C002 C006 121.07(16) . . ?
C007 C003 C006 122.30(16) . . ?
C008 C004 C005 116.94(16) . 3_666 ?
C00E C004 C005 123.89(17) . 3_666 ?
C00E C004 C008 119.15(17) . . ?
C004 C005 C002 119.08(16) 3_666 3_666 ?
C007 C005 C002 117.71(16) . 3_666 ?
C007 C005 C004 123.16(16) . 3_666 ?
C003 C006 C002 121.87(16) . . ?
H006 C006 C002 119.07(10) . . ?
H006 C006 C003 119.07(11) . . ?
C005 C007 C003 122.81(16) . . ?
H007 C007 C003 118.59(10) . . ?
H007 C007 C005 118.59(11) . . ?
C00C C008 C004 120.87(17) . . ?
C00D C008 C004 120.00(17) . . ?
C00D C008 C00C 118.98(17) . . ?
C00A C009 Si01 175.98(17) . . ?
C00B C00A C009 179.51(19) . . ?
C00A C00B C002 119.77(17) . . ?
C00D C00B C002 120.95(16) . . ?
C00D C00B C00A 119.19(16) . . ?
C00H C00C C008 119.16(18) . . ?
C00N C00C C008 119.20(18) . . ?
C00N C00C C00H 121.61(18) . . ?
C00B C00D C008 119.93(17) . . ?
C00I C00D C008 119.37(18) . . ?
C00I C00D C00B 120.68(17) . . ?
C00F C00E C004 119.56(18) . . ?
C00J C00E C004 123.24(18) . . ?
C00J C00E C00F 117.15(17) . . ?
C00H C00F C00E 120.87(18) . . ?
C00L C00F C00E 121.35(19) . . ?
C00L C00F C00H 117.74(19) . . ?
H00G C00G Si01 106.60(6) . . ?
C00P C00G Si01 114.51(14) . . ?
C00P C00G H00G 106.60(11) . . ?
C00V C00G Si01 112.12(15) . . ?
C00V C00G H00G 106.60(13) . . ?
C00V C00G C00P 109.91(19) . . ?
C00F C00H C00C 118.87(18) . . ?
C00O C00H C00C 122.0(2) . . ?
C00O C00H C00F 119.02(19) . . ?
H00I C00I C00D 119.51(12) . . ?
C00K C00I C00D 120.97(19) . . ?
C00K C00I H00I 119.51(12) . . ?
H00a C00J C00E 109.5 . . ?
H00b C00J C00E 109.5 . . ?
H00b C00J H00a 109.5 . . ?
H00c C00J C00E 109.5 . . ?
H00c C00J H00a 109.5 . . ?
H00c C00J H00b 109.5 . . ?
H00K C00K C00I 119.84(12) . . ?
C00N C00K C00I 120.31(19) . . ?
C00N C00K H00K 119.84(12) . . ?
H00L C00L C00F 119.13(13) . . ?
C00R C00L C00F 121.7(2) . . ?
C00R C00L H00L 119.13(14) . . ?
H00M C00M Si01 107.54(6) . . ?
C00T C00M Si01 111.90(15) . . ?
C00T C00M H00M 107.54(12) . . ?
C00W C00M Si01 112.03(16) . . ?
C00W C00M H00M 107.54(13) . . ?
C00W C00M C00T 110.06(19) . . ?
C00K C00N C00C 120.99(19) . . ?
H00N C00N C00C 119.51(12) . . ?
H00N C00N C00K 119.51(12) . . ?
H00O C00O C00H 119.31(13) . . ?
C00S C00O C00H 121.4(2) . . ?
C00S C00O H00O 119.31(14) . . ?
H00d C00P C00G 109.5 . . ?
H00e C00P C00G 109.5 . . ?
H00e C00P H00d 109.5 . . ?
H00f C00P C00G 109.5 . . ?
H00f C00P H00d 109.5 . . ?
H00f C00P H00e 109.5 . . ?
H00Q C00Q Si01 106.05(7) . . ?
C00U C00Q Si01 113.27(15) . . ?
C00U C00Q H00Q 106.05(13) . . ?
C00X C00Q Si01 113.70(18) . . ?
C00X C00Q H00Q 106.05(15) . . ?
C00X C00Q C00U 111.0(2) . . ?
H00R C00R C00L 120.02(14) . . ?
C00S C00R C00L 120.0(2) . . ?
C00S C00R H00R 120.02(13) . . ?
C00R C00S C00O 120.1(2) . . ?
H00S C00S C00O 119.93(14) . . ?
H00S C00S C00R 119.93(13) . . ?
H00h C00T C00M 109.5 . . ?
H00j C00T C00M 109.5 . . ?
H00j C00T H00h 109.5 . . ?
H00p C00T C00M 109.5 . . ?
H00p C00T H00h 109.5 . . ?
H00p C00T H00j 109.5 . . ?
H00t C00U C00Q 109.5 . . ?
H00u C00U C00Q 109.5 . . ?
H00u C00U H00t 109.5 . . ?
H00v C00U C00Q 109.5 . . ?
H00v C00U H00t 109.5 . . ?
H00v C00U H00u 109.5 . . ?
H00w C00V C00G 109.5 . . ?
H00x C00V C00G 109.5 . . ?
H00x C00V H00w 109.5 . . ?
H00y C00V C00G 109.5 . . ?
H00y C00V H00w 109.5 . . ?
H00y C00V H00x 109.5 . . ?
H00z C00W C00M 109.5 . . ?
H C00W C00M 109.5 . . ?
H C00W H00z 109.5 . . ?
Ha C00W C00M 109.5 . . ?
Ha C00W H00z 109.5 . . ?
Ha C00W H 109.5 . . ?
H00 C00X C00Q 109.5 . . ?
Hb C00X C00Q 109.5 . . ?
Hb C00X H00 109.5 . . ?
Hc C00X C00Q 109.5 . . ?
Hc C00X H00 109.5 . . ?
Hc C00X Hb 109.5 . . ?

loop_
_geom_torsion_atom_site_label_1
_geom_torsion_atom_site_label_2
_geom_torsion_atom_site_label_3
_geom_torsion_atom_site_label_4
_geom_torsion
_geom_torsion_site_symmetry_1
_geom_torsion_site_symmetry_2
_geom_torsion_site_symmetry_3
_geom_torsion_site_symmetry_4
_geom_torsion_publ_flag
C002 C005 C004 C008 21.62(19) . 3_666 . . ?
C002 C005 C004 C00E -156.88(17) . 3_666 . . ?
C002 C005 C007 C003 -6.7(2) 3_666 . . . ?
C002 C006 C003 C003 -0.1(2) . . . 3_666 ?
C002 C006 C003 C007 176.64(17) . . . . ?
C002 C00B C00D C008 11.3(2) . . . . ?
C002 C00B C00D C00I -170.21(18) . . . . ?
C003 C003 C007 C005 0.4(3) 3_666 . . . ?
C003 C007 C005 C004 175.68(17) . . . 3_666 ?
C004 C008 C00C C00H 2.5(2) . . . . ?
C004 C008 C00C C00N -179.60(19) . . . . ?
C004 C008 C00D C00B -0.7(2) . . . . ?
C004 C008 C00D C00I -179.21(18) . . . . ?
C004 C00E C00F C00H -3.6(2) . . . . ?
C004 C00E C00F C00L 174.36(18) . . . . ?
C008 C00C C00H C00F 6.6(2) . . . . ?
C008 C00C C00H C00O -176.46(19) . . . . ?
C008 C00C C00N C00K -2.4(2) . . . . ?
C008 C00D C00B C00A -172.19(17) . . . . ?
C008 C00D C00I C00K -0.1(2) . . . . ?
C00A C00B C00D C00I 6.3(2) . . . . ?
C00B C00D C00I C00K -178.6(2) . . . . ?
C00C C00H C00F C00E -6.3(2) . . . . ?
C00C C00H C00F C00L 175.74(19) . . . . ?
C00C C00H C00O C00S -175.1(2) . . . . ?
C00C C00N C00K C00I -1.2(3) . . . . ?
C00D C00I C00K C00N 2.5(2) . . . . ?
C00E C00F C00H C00O 176.74(19) . . . . ?
C00E C00F C00L C00R -177.9(2) . . . . ?
C00F C00H C00O C00S 1.8(2) . . . . ?
C00F C00L C00R C00S 0.7(3) . . . . ?
C00H C00O C00S C00R -1.1(3) . . . . ?
C00L C00R C00S C00O -0.2(3) . . . . ?

_smtbx_masks_void_probe_radius   1.2
_smtbx_masks_void_truncation_radius 1.2
loop_
_diffrn_refln_index_h
_diffrn_refln_index_k
_diffrn_refln_index_l
_diffrn_refln_intensity_net
_diffrn_refln_intensity_u
0 0 -1 1.06 0.37
0 0 -2 72.13 4.2
0 0 -3 -0.87 1.54
0 0 -4 79.87 5.43
0 0 -5 -0.07 2.5
0 0 -6 2249.41 123.38
0 0 -7 0.95 2.96
0 0 -8 201.78 12.34
0 0 -9 -2.25 3.91
0 0 -10 44.99 4.58
0 0 -10 21.73 2.78
0 0 -11 -2.82 2.56
0 0 -11 -3.52 3.87
0 0 -12 105.33 5.82
0 0 12 97.54 5.86
0 0 -13 2.68 4.24
0 0 13 0.79 1.41
0 0 -13 -2.01 3.08
0 0 -14 81.37 7.26
0 0 14 73.14 4.49
0 0 -15 -2.74 4.04
0 0 15 2.35 1.59
0 0 -15 1.79 4.84
0 0 16 162.95 9.26
0 0 -16 131.97 10.53
0 0 -17 -4.97 4.44
0 0 17 -0.13 1.36
0 0 -18 73.65 5.28
0 0 -19 0.57 2.23
0 0 -20 1.21 2.03
0 0 -21 0.04 1.48
0 1 0 0.65 0.66
0 -1 -1 1650.84 88.38
0 1 1 1564.6 88.43
0 1 -1 1619.1 88.39
0 -1 -2 19.59 1.62
0 1 -2 19.95 1.64
0 1 -3 1621.48 87.78
0 -1 -3 1600.95 87.76
0 1 -3 1583.43 87.82
0 1 -4 7913.58 439.49
0 -1 -4 8054.73 439.49
0 1 -4 8184.87 439.54
0 -1 -5 813.42 44.31
0 1 -5 791.4 44.33
0 1 -6 2240.31 121.56
0 -1 -6 2192.27 121.55
0 1 -7 39.42 3.85
0 -1 -7 30.41 3.68
0 -1 -8 79.93 6.15
0 1 -8 84.87 6.18
0 1 -9 758.71 41.98
0 -1 -9 739.65 41.96
0 1 -10 194.22 12.57
0 1 -10 298.19 13.85
0 -1 -10 291.61 13.69
0 -1 -10 190.26 12.59
0 -1 -11 94.67 6.51
0 -1 -11 61.82 5.39
0 1 -11 60.34 5.38
0 1 -11 97.96 6.6
0 1 11 80.98 4.53
0 -1 -12 -1.49 3.12
0 1 -12 2.38 2.92
0 1 12 0.79 1.03
0 -1 -12 1.98 3.74
0 1 -12 1.99 1.34
0 1 -12 -0.61 3.55
0 1 12 1.72 1.34
0 1 13 9.14 1.32
0 1 -13 11.72 4.18
0 1 -13 8.55 1.62
0 -1 -13 9.17 3.97
0 -1 -13 4.62 3.66
0 1 13 9.42 1.72
0 1 -13 4.39 3.52
0 -1 -14 40.7 5.03
0 1 14 49.58 3.31
0 1 14 43.41 3.02
0 1 -14 35.63 5.05
0 -1 -14 57.01 5.66
0 1 -14 48.5 5.94
0 1 -14 48.16 3.14
0 -1 -15 10.56 4.52
0 1 -15 13.15 4.67
0 1 15 16.56 2.14
0 1 -15 20.97 4.61
0 -1 -15 17.78 4.38
0 1 -16 31.66 5.22
0 -1 -16 44.01 4.93
0 1 16 38.73 2.98
0 -1 -16 25.66 5.07
0 1 -16 36.11 5.31
0 1 17 13.08 1.96
0 -1 -17 6.41 4.47
0 1 -17 14.34 4.39
0 -1 -18 7.86 2.48
0 1 -18 8.4 2.48
0 -1 -19 58.61 3.65
0 1 -19 56.83 3.63
0 1 20 0.27 1.06
0 1 -20 2.57 1.79
0 -1 -20 2.01 1.72
0 1 -21 36.55 2.51
0 -1 -21 33.86 2.49
0 2 0 242.5 13.6
0 -2 1 881.18 48.87
0 2 -1 941.19 49.16
0 2 1 931.73 49.09
0 2 -2 2592.99 139.69
0 2 2 2554.06 139.77
0 -2 -2 2560.78 139.68
0 2 -2 2469.43 139.86
0 -2 -3 -0.57 1.23
0 2 3 0.11 1.19
0 2 -3 -0.19 1.33
0 -2 -4 57.48 3.66
0 2 -4 52.4 3.66
0 2 -5 10.37 2.37
0 2 -5 10.9 2.04
0 -2 -5 11.58 1.99
0 -2 -6 5.07 2.13
0 2 -6 0.96 2.14
0 2 -7 66.02 4.95
0 -2 -7 70.4 4.93
0 -2 -8 15.86 2.89
0 2 -8 19.26 3.03
0 2 -9 3.66 2.7
0 -2 -9 0.86 2.52
0 -2 -10 77.65 5.38
0 2 10 69.35 4.11
0 2 10 70.71 4.05
0 -2 -10 67.21 5.05
0 2 -10 71.3 5.49
0 -2 -11 0.92 3.06
0 2 11 0.07 1.11
0 -2 -11 1.41 2.82
0 2 11 0.8 1.37
0 2 -11 -1.36 1.06
0 2 -11 4.69 3.02
0 2 -11 0.94 2.6
0 2 11 -1.11 0.96
0 2 12 11.69 1.49
0 -2 -12 7.84 3.64
0 2 -12 9.33 1.46
0 -2 -12 8.81 3.23
0 2 -12 15.05 3.46
0 2 12 12.19 1.67
0 2 -12 8.09 3.52
0 -2 -13 -1.92 4.13
0 2 13 2.75 1.63
0 2 -13 8.05 3.56
0 2 13 3.25 1.37
0 -2 -13 4.25 3.43
0 2 -13 4.23 3.88
0 2 -13 4.55 1.52
0 2 14 46 3.24
0 2 -14 50.13 5.34
0 -2 -14 51.87 5.25
0 2 -14 48.64 3.37
0 2 14 52.32 3.56
0 2 -14 43.74 5.53
0 -2 -14 51.66 5.59
0 2 15 398.19 21.2
0 -2 -15 341.73 22.1
0 -2 -15 339.41 22.25
0 2 -15 385.56 21.03
0 2 15 396.76 21.06
0 2 -15 360.04 22.45
0 2 -15 324.42 21.95
0 2 -16 1.95 4.34
0 2 16 6.87 1.89
0 -2 -16 5.41 4.53
0 2 -17 6.26 2.02
0 -2 -17 6.22 2.1
0 2 18 15.07 2
0 -2 -18 11.88 2.06
0 2 -18 14.01 2.17
0 2 19 3.04 1.36
0 -2 -19 3.03 1.67
0 2 19 5.47 1.44
0 2 -19 3.26 1.71
0 -2 -20 32.08 2.44
0 2 -20 35.33 2.48
0 2 20 33.04 2.22
0 2 20 34.34 2.16
0 3 0 0.06 1.6
0 3 1 37.86 2.86
0 3 -1 37.22 3.09
0 3 -2 51.76 3.88
0 3 2 53.08 3.48
0 -3 -3 52.18 2.97
0 3 -3 43.36 2.91
0 3 3 46.76 3.11
0 3 -3 47.97 3.8
0 -3 -4 4.13 1.52
0 3 -4 5.53 1.47
0 3 -4 0.18 2.61
0 3 4 3.42 1.17
0 -3 -5 94.48 5.08
0 3 -5 89.94 5.02
0 -3 -6 4.92 1.91
0 3 6 3.63 0.9
0 3 -6 5.05 1.86
0 3 -7 2.21 2.01
0 -3 -7 -0.27 1.99
0 -3 -8 -1.83 2.22
0 3 8 2.45 1.06
0 3 -8 2.81 2.18
0 3 8 2.05 1.2
0 -3 -9 2.82 2.42
0 3 9 4.24 1.12
0 3 9 2.22 1.18
0 3 -9 5.74 2.41
0 -3 -10 5.81 2.66
0 3 -10 7.75 1.01
0 -3 -10 9.3 2.83
0 3 -10 5.6 2.62
0 3 10 4.61 1.48
0 3 10 7.13 1.36
0 3 10 9.16 1.29
0 3 -10 4.78 2.22
0 3 -11 5.65 2.96
0 -3 -11 4.66 3.33
0 3 11 8.19 1.27
0 3 -11 6.13 1.1
0 -3 -11 8.45 3.04
0 3 -11 6.17 2.7
0 3 11 6.74 1.41
0 3 11 6.75 1.62
0 -3 -12 1.48 3.67
0 3 12 1.52 1.48
0 3 -12 0.42 3.17
0 3 -12 1.67 1.25
0 3 -12 -4.99 3.08
0 3 12 3.14 1.32
0 3 12 1.39 1.67
0 -3 -12 0.56 2.95
0 3 -13 11.81 1.77
0 -3 -13 15.15 3.56
0 -3 -13 17.01 4.28
0 3 13 13.79 1.76
0 3 13 12.78 2.03
0 3 -13 11.58 3.68
0 3 -13 9.44 3.4
0 3 -14 186.22 12.79
0 -3 -14 188.1 12.77
0 3 -14 209.55 11.46
0 3 14 208.89 11.46
0 3 14 211.93 11.64
0 -3 -14 195.03 12.62
0 3 -14 165.61 12.31
0 3 -15 2.61 1.95
0 -3 -15 1.61 1.87
0 3 -15 0.48 1.79
0 3 15 -0.18 1.92
0 3 15 0.94 1.5
0 -3 -16 -0.22 1.84
0 3 -16 1.14 1.85
0 3 16 3.85 1.43
0 -3 -17 101.39 6.29
0 3 17 120.19 6.41
0 3 -17 100.24 6.32
0 3 17 100.99 6.33
0 3 18 106.36 6.33
0 3 18 122.93 6.39
0 3 -18 100.94 6.32
0 -3 -18 100.65 6.29
0 3 -19 1.07 1.28
0 3 19 -0.9 1.32
0 3 19 -0.03 1.27
0 -3 -19 1.66 1.13
0 3 20 12.91 1.15
0 4 0 161.1 9.59
0 4 1 13.11 2.18
0 4 -1 32.2 2.96
0 4 -2 9.34 2.79
0 4 2 2.59 1.5
0 4 -3 279.31 13.62
0 4 3 211.61 12.81
0 4 -4 9.24 2.74
0 4 4 8.34 1.21
0 4 -5 40.83 4.2
0 4 5 44.14 2.87
0 4 6 0.07 1.3
0 4 6 1.64 1.44
0 4 7 19.72 1.83
0 4 7 20.48 1.97
0 4 8 24.27 2.07
0 4 8 25.58 2.07
0 4 9 32.6 2.74
0 4 -9 39.43 2.4
0 4 9 40.42 2.78
0 4 10 24.26 2.09
0 4 10 24.99 2.18
0 4 10 19.49 2.19
0 4 -10 26.7 1.84
0 4 11 150.86 8.91
0 4 -11 162.13 8.77
0 4 11 149.5 8.83
0 4 12 43.86 3.21
0 4 -12 45.9 2.97
0 4 12 42.62 3.03
0 4 -13 76.41 4.47
0 4 13 71.11 4.39
0 4 13 65.32 4.49
0 4 -14 240.2 13.13
0 4 14 226.74 13.37
0 4 14 230.27 13.17
0 4 15 169.62 9.71
0 4 -15 170.19 9.7
0 4 15 163.86 9.96
0 4 15 177.8 9.94
0 4 16 5.04 1.46
0 4 16 7.36 2.06
0 4 16 8.29 2.16
0 4 17 4.98 1.83
0 4 17 1.77 1.78
0 4 18 -1.08 1.42
0 4 18 1.29 1.4
0 4 19 0.54 0.96
0 4 19 2.69 1.08
0 5 0 -1.1 1.91
0 5 0 1.37 1.35
0 5 0 -0.14 1.18
0 5 -1 202.7 12.55
0 5 1 235.79 11.96
0 5 1 214.79 11.91
0 5 2 8.48 1.54
0 5 2 7.09 1.47
0 5 2 7.03 1.43
0 5 -2 7.47 2.74
0 5 2 8.79 1.32
0 5 3 12.35 1.66
0 5 -3 9.81 1.52
0 5 3 11.07 1.69
0 5 3 12.12 1.5
0 5 -3 8.98 3.12
0 5 4 136.06 7.28
0 5 4 127.26 7.25
0 5 4 136.78 7.38
0 5 -5 18.25 1.5
0 5 5 18.06 1.92
0 5 5 18.76 1.84
0 5 5 15.86 2.06
0 5 5 21.61 2.1
0 5 6 296.45 15.74
0 5 -6 287.55 15.59
0 5 6 271.51 15.68
0 5 6 275.72 15.78
0 5 6 271.35 15.82
0 5 -7 139.21 7.55
0 5 7 121.35 7.78
0 5 7 126.66 7.87
0 5 7 139.59 7.73
0 5 8 19.61 2.31
0 5 8 19.41 2.1
0 5 8 23.05 2.43
0 5 -8 21.24 1.61
0 5 9 36.09 3.23
0 5 9 39.4 2.79
0 5 9 31.92 3.01
0 5 -9 39.24 2.46
0 5 9 36.44 2.79
0 5 10 16.66 1.9
0 5 -10 14.02 1.38
0 5 -11 34.95 2.3
0 5 11 32.13 2.55
0 5 11 27.89 2.83
0 5 12 18.07 1.91
0 5 12 12.69 2.22
0 5 -12 16.13 1.67
0 5 13 3.68 2.04
0 5 13 5.89 1.5
0 5 13 4.58 1.66
0 5 -13 7.02 1.54
0 5 -14 -1.95 1.46
0 5 14 0.04 1.54
0 5 14 1.5 2.34
0 5 15 3.28 2.1
0 5 15 0.23 1.37
0 5 16 41.15 2.87
0 5 16 36.57 2.56
0 5 16 36.3 2.87
0 5 17 17.78 1.83
0 5 17 18.36 1.81
0 5 18 2.97 0.96
0 5 18 2.35 1.06
0 6 0 415.6 21.87
0 6 0 372.7 21.88
0 6 -1 55.87 3.76
0 6 1 53.53 3.81
0 6 1 62.36 3.78
0 6 -1 63.36 3.77
0 6 2 109.62 6.42
0 6 -2 99.51 6.39
0 6 -2 109.21 6.33
0 6 2 108.48 6.36
0 6 2 113.96 6.32
0 6 3 37.21 2.53
0 6 3 34.24 2.58
0 6 3 35.1 2.66
0 6 4 170.49 9.76
0 6 4 168.29 9.86
0 6 4 171.16 9.76
0 6 4 174.92 9.74
0 6 5 12.51 1.91
0 6 5 14.32 1.76
0 6 5 14.03 1.97
0 6 -5 13.97 1.34
0 6 5 13.61 2.14
0 6 6 49.33 3.23
0 6 6 48.31 3.57
0 6 6 46.43 3.43
0 6 6 45.83 3.31
0 6 -6 49.6 3.01
0 6 -7 2.43 0.98
0 6 7 4.06 1.51
0 6 7 2.79 2.1
0 6 7 6.23 1.92
0 6 7 2.76 1.62
0 6 8 3.92 1.54
0 6 -8 4.63 0.96
0 6 8 5.26 2.19
0 6 8 4.31 1.97
0 6 -9 7.77 1.11
0 6 9 9.99 2.06
0 6 9 10.93 1.68
0 6 9 12.28 2.27
0 6 10 63.77 4.47
0 6 10 72.51 4.34
0 6 -10 68.16 4.05
0 6 10 70.55 4.65
0 6 11 7.85 1.59
0 6 11 6.35 1.84
0 6 11 6.39 2.29
0 6 11 5.53 1.58
0 6 -11 5.42 1.07
0 6 12 31.1 2.39
0 6 12 29.23 2.32
0 6 12 32.84 2.96
0 6 12 25.43 2.5
0 6 13 20.49 2.11
0 6 14 1.81 1.5
0 6 15 9.7 1.54
0 6 15 8.97 1.26
0 6 16 90.44 5.25
0 7 0 0.89 1.5
0 7 0 2.27 1.39
0 7 1 11.67 1.85
0 7 1 11.28 1.63
0 7 -1 10.81 1.54
0 7 -1 9.7 1.81
0 7 -2 8.09 1.76
0 7 2 9.43 1.66
0 7 2 12.83 1.79
0 7 3 0.32 1.48
0 7 3 -0.72 1.69
0 7 -3 0.57 1.13
0 7 3 -0.39 1.09
0 7 4 8.97 1.84
0 7 -4 7.4 1.13
0 7 4 7.6 1.61
0 7 4 7.58 1.29
0 7 5 14.14 2.09
0 7 5 15.93 1.81
0 7 -5 14.06 1.35
0 7 5 13.86 1.56
0 7 6 58.77 3.97
0 7 6 57.61 3.65
0 7 6 60.43 3.76
0 7 -6 57.3 3.48
0 7 7 9.94 1.5
0 7 7 10.47 2.04
0 7 7 12.4 1.7
0 7 -7 9.85 1.07
0 7 -8 40.74 2.66
0 7 8 51.91 3.2
0 7 8 43.09 3.01
0 7 8 43.87 2.96
0 7 8 46.37 3.3
0 7 -9 9.15 0.98
0 7 9 11.63 1.87
0 7 9 11.22 1.5
0 7 9 8.28 2.04
0 7 9 9.71 1.56
0 7 10 25.49 2.24
0 7 10 26.51 2.04
0 7 10 22.73 2.34
0 7 11 22.54 1.97
0 7 11 17.92 2.18
0 7 11 20.41 1.78
0 7 12 62.89 3.71
0 7 12 59.32 3.74
0 7 12 60.13 3.91
0 7 13 25.58 1.85
0 7 13 24.49 2.05
0 7 14 6.85 1.19
0 8 0 6.08 1.56
0 8 0 10.15 1.18
0 8 1 2.16 1.43
0 8 1 4.1 1.12
0 8 2 1.81 1.43
0 8 -2 -0.46 1.05
0 8 2 1.21 1.14
0 8 3 7.18 1.56
0 8 3 8.25 1.28
0 8 -3 7.35 1.08
0 8 4 6.1 1.57
0 8 4 5.5 1.28
0 8 -4 3.21 0.91
0 8 5 55.7 3.21
0 8 -5 47.18 2.99
0 8 5 50.92 3.4
0 8 6 22.36 1.76
0 8 6 22.93 1.4
0 8 6 20.89 1.08
0 8 7 1.32 1.14
0 8 7 1.56 1.49
0 8 7 -0.03 0.91
0 8 8 31.17 2.21
0 8 8 33.66 2.46
0 8 8 31.86 2.14
0 8 9 24.28 1.72
0 8 9 24.09 2.03
0 8 9 23.71 1.79
0 8 10 9.68 1.02
0 8 10 5.16 1.28
0 8 11 34.99 2.55
0 8 11 44.48 2.48
0 9 1 6.08 0.78
0 9 -1 -0.21 0.26
0 9 2 15.27 1.22
0 9 3 -0.26 0.3
0 9 4 27 1.73
0 9 5 1.34 0.72
0 9 6 26.29 1.7
1 0 -22 -0.36 1.09
1 0 -21 49.34 3.41
1 0 -20 -1.64 2.09
1 0 -19 1.55 2.48
-1 0 18 0.91 1.35
-1 0 17 20.51 2.11
1 0 -16 0.6 4.45
-1 0 16 -0.4 1.65
1 0 -16 0.55 4.3
-1 0 15 191.7 10.51
1 0 -15 205.22 12.57
1 0 -14 -0.77 4.5
1 0 -14 1.27 3.79
-1 0 14 0.28 1.68
-1 0 13 9.36 1.69
1 0 -13 8.12 3.21
1 0 -13 8.56 4.43
1 0 -13 10.19 1.58
1 0 -12 2.07 2.74
1 0 -12 -0.07 1.29
1 0 -12 -1.09 3.96
1 0 -11 142.32 7.42
1 0 -11 66.67 5.39
1 0 -10 0.66 3.86
1 0 -9 36.92 4.67
1 0 -8 -1.08 3.38
1 0 -7 0.49 2.81
1 0 -6 0.94 2.67
1 0 -5 56.07 4.29
1 0 -4 0.2 1.3
1 0 -4 -2.71 2.52
1 0 -3 2520.06 137.68
1 0 -2 1.94 0.72
1 0 -1 75.07 4.18
-1 0 1 73.69 4.18
-1 0 0 0.76 0.49
-1 0 -1 2365.98 133.62
-1 0 -1 2369.27 133.32
-1 0 -1 2586.45 133.38
-1 0 -2 0.98 1.2
-1 0 -2 0.88 1
-1 0 -3 9999 546.07
-1 0 -4 -0.06 2.26
-1 0 -5 245.34 14.1
-1 0 -6 0.84 2.65
-1 0 -7 3807.53 208.64
-1 0 -8 1.73 3.55
-1 0 -9 463.22 26.64
-1 0 -10 -1.78 3.69
-1 0 -11 3.68 3.91
-1 0 -11 -2.04 2.8
-1 0 -12 3.12 4.43
-1 0 -12 2.1 3.09
1 0 12 -1.59 1.31
1 0 13 32.24 2.49
-1 0 -13 33.47 4.34
-1 0 -13 40.31 5.86
1 0 14 0.3 1.46
-1 0 -14 2.19 3.9
-1 0 -14 7.93 4.86
-1 0 -15 33.05 4.84
1 0 15 40.58 2.88
-1 0 -16 2.27 4.4
-1 0 -17 -1.19 2.89
-1 0 -17 1.41 4.23
-1 0 -18 2.38 2.51
-1 0 -19 139.21 8.33
-1 0 -20 -0.58 1.82
-1 0 -21 82.12 4.83
1 -1 -21 32.14 2.51
1 1 -21 33.56 2.51
-1 1 20 24.05 1.99
1 -1 -20 33.57 2.62
1 1 -20 36.45 2.67
-1 1 20 26.15 2.02
1 -1 -19 100.45 6.08
1 1 -19 91.57 6.02
-1 1 18 64.1 4.21
-1 1 17 14.18 2.14
1 -1 -16 16.08 4.26
-1 1 16 15.13 2.08
1 1 -16 8.22 4.36
1 1 -16 12.36 4.58
1 -1 -16 12.42 4.7
1 1 -15 -0.77 3.94
1 1 -15 -0.56 1.65
1 -1 -15 1.27 4.06
1 1 -15 4.81 4.33
-1 1 15 -0.78 1.71
1 -1 -15 4.12 4.23
1 1 -14 23.44 4.73
1 1 -14 18.04 4.47
-1 1 14 25.27 2.53
-1 1 14 28.3 2.12
1 -1 -14 33.3 4.83
1 1 -14 29.71 2.37
1 -1 -14 22.2 4.42
-1 1 13 99.99 5.8
1 1 -13 124.13 8.09
-1 1 13 97.49 5.96
1 -1 -13 116.43 7.96
1 1 -13 83.54 6.74
1 -1 -13 80.7 6.85
1 1 -13 103.47 5.85
1 -1 -12 177.4 10.2
-1 1 12 150.22 8.32
1 1 -12 175.25 10.2
1 -1 -12 121.17 8.96
1 1 -12 101.58 8.92
1 1 -12 158.51 8.33
-1 1 12 146.95 8.47
1 -1 -11 14.13 2.73
1 -1 -11 22.14 3.84
1 1 -11 25.56 4.14
1 1 -11 11.45 2.54
-1 1 11 17.82 1.49
1 -1 -10 2.12 3.33
1 1 -10 6.7 3.42
1 -1 -9 248.54 14.72
1 1 -9 245.52 14.75
1 -1 -8 249.48 14.85
1 1 -8 258.89 14.96
1 1 -7 334.35 19.61
1 -1 -7 353.85 19.59
1 -1 -6 1825.69 99.84
1 1 -6 1812.66 99.84
1 -1 -5 29.14 2.75
1 1 -5 27.81 2.79
1 1 -4 947.85 53.81
1 1 -4 1004.72 53.82
1 -1 -4 985.77 53.81
1 1 -3 58.87 3.89
1 -1 -2 1820.89 96.36
1 1 -2 1705.9 96.44
1 1 -2 1743.08 96.36
-1 -1 1 1451.73 80.96
1 1 -1 1430.65 81.01
1 1 -1 1500.68 80.95
1 -1 -1 1517.13 80.95
-1 1 1 1487.23 80.95
-1 1 0 190.47 11.27
1 1 0 208.11 11.24
1 1 0 214.26 11.3
-1 1 -1 240.1 13.93
-1 -1 -1 246.61 13.84
-1 -1 -1 229.72 14.19
-1 1 -1 269.26 13.85
-1 1 -1 249.31 14.24
-1 1 -2 2799.29 153.12
-1 1 -2 2801.55 153.16
-1 -1 -2 2803.26 153.11
-1 1 -3 4733.13 260.7
-1 -1 -3 4696.75 260.66
-1 1 -3 4884.47 260.68
-1 1 -4 3402.25 187.45
-1 1 -4 3515.66 187.48
-1 -1 -4 3370.27 187.43
-1 -1 -5 1577.27 86.07
-1 1 -5 1547.45 86.09
-1 1 -5 1577.14 86.08
-1 -1 -6 415.21 23.47
-1 1 -6 417.84 23.48
-1 -1 -7 474.91 27.34
-1 1 -7 494.24 27.36
-1 1 -8 5.5 3.08
-1 -1 -8 3.34 3.07
-1 1 -9 30.32 4.02
-1 -1 -9 31.99 3.99
-1 -1 -10 135.67 8.94
-1 1 -10 128.87 8.91
-1 -1 -11 0.09 2.64
-1 1 -11 -1.33 3.62
1 1 11 -0.08 1.27
-1 -1 -11 -1.87 3.22
-1 1 -11 -0.37 2.76
1 1 11 0.27 0.98
1 1 12 45.67 2.86
-1 1 -12 49.39 5.62
-1 -1 -12 35.57 4.45
1 1 12 43.79 3.04
-1 1 -12 36.19 4.44
-1 1 -12 45.29 2.96
-1 -1 -12 57.04 5.58
-1 1 -13 320.14 16.6
-1 1 -13 257.14 14.24
-1 -1 -13 311.87 16.32
-1 -1 -13 227.09 15.14
-1 1 -13 217.01 15.11
1 1 13 263.46 14.38
1 1 13 251.48 14.23
-1 1 -14 20.24 5
-1 -1 -14 27.39 4.57
1 1 14 21.37 1.8
-1 -1 -14 18.45 4.33
-1 1 -14 20.35 4.31
1 1 14 21.08 2.21
-1 1 -15 2.48 3.97
-1 -1 -15 -2.71 4.12
-1 1 -15 -0.28 4.01
1 1 15 0.67 1.64
-1 -1 -15 0.81 4.01
-1 -1 -16 1.64 4.31
1 1 16 2.59 1.63
-1 1 -16 -0.53 4.09
-1 1 -17 118.52 10.23
1 1 17 161.28 9.21
-1 -1 -17 137.54 10.42
-1 -1 -17 175.44 9.59
-1 1 -17 180.64 9.67
1 1 18 2.18 1.28
-1 1 -18 2.44 2.32
-1 -1 -18 3.48 2.31
-1 -1 -19 33.66 2.93
-1 1 -19 32.41 2.86
-1 -1 -20 9.42 1.72
-1 1 -20 8.16 1.71
1 2 -21 12.07 1.33
1 -2 -21 10.39 1.31
-1 2 20 -0.99 1.15
1 -2 -20 -1.83 1.5
1 2 -20 2.82 1.51
-1 2 20 -0.05 1.29
1 -2 -19 3.08 1.75
1 2 -19 2.51 1.74
-1 2 19 1.97 1.72
-1 2 19 2.73 1.4
-1 2 18 15.55 2.18
1 -2 -18 16.85 2.3
1 2 -18 21.44 2.4
-1 2 17 16.91 2.28
1 -2 -16 2.91 3.08
1 2 -16 8.86 3.37
-1 2 16 0.81 1.85
1 2 -16 5.04 1.83
1 2 -15 40.53 2.94
1 2 -15 40.91 4.94
1 -2 -15 43.61 5.51
1 2 -15 27.46 5.29
1 -2 -15 32.72 4.63
-1 2 15 40.89 3.11
-1 2 15 36.11 2.76
-1 2 14 25.06 2.09
1 2 -14 27.85 2.3
-1 2 14 21.94 2.41
1 2 -14 15.74 4.79
1 -2 -14 22.74 4.07
1 -2 -14 22.71 4.78
1 2 -14 19.97 4.15
1 -2 -13 3.66 3.01
-1 2 13 0.71 1.6
1 -2 -13 0.79 4.2
-1 2 13 1.49 1.36
1 2 -13 1.15 3.31
1 2 -13 1.83 3.69
1 2 -13 1.16 1.47
1 2 -12 156.84 10.91
1 -2 -12 187.39 11.25
-1 2 12 187.14 10.21
1 2 -12 184.13 11.5
-1 2 12 170.53 10.29
1 -2 -12 186.94 11.43
1 2 -12 185.53 10.14
1 -2 -11 1.59 2.95
1 2 -11 1.18 2.44
1 -2 -11 5.48 2.99
1 2 -11 2.85 2.97
-1 2 11 2.56 1.38
-1 2 11 3.34 1.02
-1 2 11 3.29 1.21
1 2 -10 13.47 2.31
-1 2 10 15.69 1.4
1 -2 -10 12.97 3.04
-1 2 10 17.47 1.5
1 2 -10 18.51 3.22
1 2 -9 16.87 3.14
1 -2 -9 19.8 3.08
1 2 -8 157.6 9.69
1 -2 -8 158.79 9.64
1 2 -7 72.05 5.1
1 -2 -7 72.46 4.98
1 2 -6 133.19 8.11
1 -2 -6 136.64 8.1
1 2 -5 -0.46 1.65
1 -2 -5 -0.11 1.66
1 2 -4 5.77 1.51
1 -2 -4 6.17 1.45
1 2 -3 115.6 7.36
1 -2 -3 128.02 7.1
1 2 -3 126.01 7.11
1 -2 -2 743.91 40.54
-1 -2 2 743.1 40.54
-1 2 2 782.43 40.77
1 2 -2 747.23 40.55
1 2 -2 706.75 40.72
-1 2 2 727.23 40.53
-1 2 1 1.49 1.78
1 2 -1 0.75 1.38
-1 2 0 25.37 2.36
1 2 0 24.07 1.85
1 -2 0 23.12 1.38
-1 2 -1 244.95 13.74
1 2 1 233.48 13.72
-1 -2 -1 253.93 13.76
-1 -2 -2 361.5 18.74
-1 2 -2 372.89 18.75
1 2 2 311.74 18.6
-1 -2 -3 532.18 26.11
-1 2 -3 522.61 26.09
-1 2 -4 841.79 42.98
1 2 4 727.04 42.67
-1 2 -4 848.69 43.15
-1 -2 -4 836.71 42.95
-1 2 -5 10.83 2.25
-1 -2 -5 12.97 2.11
-1 2 -5 15.51 2.56
-1 -2 -6 615.09 35.25
-1 2 -6 624.75 35.45
-1 2 -6 665.88 35.34
-1 2 -7 68.11 5.03
-1 -2 -7 68.3 4.95
-1 -2 -8 1035.27 59.28
-1 2 -8 1111.93 59.37
-1 -2 -9 1111.29 63.81
-1 2 -9 1156.99 63.89
1 2 9 1160.73 63.11
-1 -2 -10 -0.47 3
-1 2 -10 0.95 3.03
1 2 10 2.45 1.24
1 2 10 0.19 1.02
-1 2 -10 0.27 2.8
1 2 10 -0.08 0.99
-1 -2 -10 -0.15 2.9
-1 -2 -11 38.77 4.45
1 2 11 46.92 2.85
-1 2 -11 46.32 2.91
1 2 11 41.14 3.05
-1 2 -11 57.09 4.89
-1 2 -11 41.68 4.44
1 2 11 46.12 2.96
-1 -2 -11 47.78 4.62
-1 2 -12 2.85 3.47
-1 2 -12 0.41 3.47
1 2 12 2.71 1.28
1 2 12 2.73 1.57
-1 2 -12 4.44 1.42
-1 -2 -12 2.68 3.4
-1 -2 -12 4.11 3.25
-1 2 -13 -2.65 3.52
1 2 13 0.94 1.32
1 2 13 1.6 1.66
-1 2 -13 4.01 1.51
-1 -2 -13 3.68 3.97
-1 2 -13 0.87 4.01
-1 -2 -13 1.48 3.45
-1 2 -14 120.46 9.43
-1 2 -14 132.15 9.63
-1 -2 -14 135.79 9.64
1 2 14 149.47 8.24
-1 2 -14 141.84 8.07
1 2 14 144.66 8.09
-1 -2 -14 122.61 9.39
-1 -2 -15 135.86 9.69
-1 2 -15 117.5 9.82
-1 2 -15 125.36 9.57
1 2 15 149.37 8.25
1 2 15 153.3 8.48
-1 -2 -15 135.87 9.87
-1 2 -16 18.02 2.51
-1 -2 -16 14.2 4.46
-1 2 -16 13.98 4.25
-1 -2 -16 16.6 2.36
1 2 17 0.82 1.77
-1 2 -17 1.52 2.03
-1 -2 -17 1.41 1.94
-1 -2 -18 1.88 1.8
1 2 18 0.5 1.48
-1 2 -18 1.72 1.87
1 2 19 2.81 1.05
-1 -2 -19 0.83 1.48
-1 2 -19 0.76 1.55
1 2 19 0.37 1.17
-1 2 -20 45.5 2.84
-1 -2 -20 42.84 2.8
-1 3 20 11.95 1.08
-1 3 20 15.43 1.22
-1 3 19 12 1.63
1 3 -19 13.17 1.66
1 -3 -19 11.36 1.59
-1 3 19 15.81 1.86
-1 3 18 10.11 2.05
-1 3 18 5.13 1.7
1 -3 -18 4.64 1.67
1 3 -18 8.34 1.73
1 -3 -17 17.47 2.09
1 3 -17 16.11 2.13
-1 3 17 10.83 2.1
-1 3 16 51.64 3.51
-1 3 16 54.39 3.85
1 3 -16 50.99 3.69
-1 3 15 3.24 2.05
-1 3 15 6.11 1.64
1 3 -15 4.52 2.09
1 3 -15 7.5 3.23
-1 3 15 4.59 2.61
-1 -3 15 4.28 2.88
-1 3 14 17.01 2.3
1 3 -14 16.42 3.62
-1 3 14 19.19 2.01
1 -3 -14 18.57 3.62
1 3 -14 16.83 2.15
-1 3 13 172.75 9.42
1 -3 -13 172.22 10.77
1 3 -13 180.61 9.34
1 -3 -13 152.65 10.59
-1 3 13 154.08 9.55
1 3 -13 155.57 10.7
1 3 -12 87.54 4.79
1 -3 -12 82.96 6.32
-1 3 12 81.47 4.86
-1 3 12 75.88 5.08
1 3 -12 73.45 6.12
1 -3 -12 84.15 6.27
-1 3 12 85.38 4.96
1 3 -12 62.11 5.69
1 -3 -11 5.24 3.13
1 3 -11 1.79 2.37
1 -3 -11 4.64 2.73
1 3 -11 5.36 2.59
1 3 -11 3.29 1.01
-1 3 11 5.73 1.24
-1 3 11 5.17 1.4
-1 3 10 0.59 1.11
1 -3 -10 2.53 2.39
1 3 -10 -2.83 2.05
-1 3 10 0.92 1.16
1 -3 -10 -3.01 2.54
1 3 -10 0.13 2.37
1 -3 -9 2.33 2.29
1 3 -9 3 2.25
-1 3 9 1.05 1.11
-1 3 9 -0.36 1.08
1 3 -8 4.69 2.06
1 -3 -8 1.51 2.11
-1 3 8 2.64 1.08
1 3 -7 74.14 4.66
1 -3 -7 77.31 4.68
-1 3 6 42.49 3.24
1 -3 -6 55.46 3.56
1 3 -6 49.75 3.56
1 3 -5 106.2 5.94
-1 3 5 86.2 5.83
1 -3 -5 103.5 5.92
-1 3 4 0.39 1.48
-1 3 4 -0.45 0.99
-1 -3 4 1.11 1.06
1 3 -4 0.16 1.23
1 3 -4 0.4 2.22
1 -3 -4 0.12 1.23
1 -3 -3 48.67 2.79
-1 3 3 51.44 3.33
-1 3 3 45.59 2.73
1 3 -3 45.8 2.8
-1 -3 3 44.78 2.77
1 3 -3 44.23 3.56
1 3 -2 11.64 1.93
-1 3 2 10.75 1.96
1 3 -1 107.58 6.74
-1 3 1 124.78 7.01
1 3 0 35.95 2.73
-1 3 0 44.71 3.39
1 3 1 5.02 1.18
-1 3 -1 7.85 2.17
-1 3 -2 93.02 5.65
1 3 2 77.14 4.73
-1 3 -2 83.49 4.74
-1 3 -3 15.37 2.83
-1 -3 -3 15.04 1.74
-1 3 -3 13.98 1.6
1 3 3 13.61 1.2
-1 3 -4 119.39 5.98
-1 -3 -4 135.79 6.12
-1 3 -5 388.78 22.59
-1 -3 -5 421.31 22.66
-1 3 -6 1.83 2.01
-1 3 -6 0.12 3
-1 -3 -6 2.1 2.15
-1 -3 -7 200.44 11.86
-1 3 -7 177.46 11.79
1 3 7 209.58 11.28
-1 -3 -8 55.86 4.6
1 3 8 56.04 3.53
1 3 8 63.87 3.72
-1 3 -8 58.23 4.58
1 3 9 73.95 3.94
-1 3 -9 69.53 5.08
-1 3 -9 49.15 4.33
-1 -3 -9 59.75 4.93
1 3 9 65 3.85
1 3 9 57.95 3.96
-1 3 -10 3.35 2.49
-1 3 -10 4.34 0.9
-1 -3 -10 1.84 2.93
-1 -3 -10 0.81 2.84
1 3 10 3.57 1.2
-1 3 -10 -1.1 2.83
1 3 10 2.89 1.32
1 3 10 2.21 1.45
-1 -3 -11 94.45 7
-1 3 -11 78.52 6.43
-1 -3 -11 93.61 6.81
-1 3 -11 102.26 5.61
-1 3 -11 99.84 7
1 3 11 103.09 5.75
1 3 11 98.98 5.64
1 3 11 86.07 5.79
-1 -3 -12 37.32 4.4
1 3 12 35.41 2.48
1 3 12 31.64 2.79
-1 -3 -12 28.66 4.33
-1 3 -12 27.36 4.03
1 3 12 33.42 2.6
-1 3 -12 38.16 2.6
-1 3 -12 36.19 4.39
-1 3 -13 18.78 3.91
1 3 13 15.34 2.27
1 3 13 22.67 2.05
-1 3 -13 26.73 2.27
-1 -3 -13 25.85 2.49
-1 -3 -13 23.8 3.9
-1 3 -13 18.31 3.89
-1 -3 -13 15.36 4.32
-1 -3 -14 53.93 5.81
-1 3 -14 55.17 5.53
1 3 14 66.06 4.29
-1 3 -14 65.12 4.17
-1 -3 -14 73 4.38
1 3 14 62.56 4.05
-1 3 -14 58.17 5.54
-1 3 -14 62.38 4.31
1 3 15 239.2 13.36
-1 -3 -15 235.45 13.52
-1 3 -15 238.85 13.54
-1 -3 -16 14.25 2.17
1 3 16 20.42 2.27
-1 3 -16 14.27 2.11
1 3 16 17.31 1.76
-1 3 -17 34.24 2.69
-1 -3 -17 31.42 2.63
1 3 17 29.03 2.65
1 3 17 33.94 2.67
-1 3 -18 14.28 1.77
1 3 18 15.48 1.79
1 3 18 15.77 1.74
-1 -3 -18 14.17 1.75
1 3 19 5.44 1.06
1 3 19 3.62 1.11
-1 4 20 32.33 2.04
-1 4 19 13.3 1.45
-1 4 19 15.43 1.63
-1 4 18 20.89 2.08
-1 4 18 14.08 1.88
-1 4 17 36.59 3.15
-1 4 17 45.08 3.25
-1 4 16 19.26 2.5
-1 4 16 21.51 2.1
-1 4 16 21.16 2.65
1 4 -16 22.19 2.31
1 4 -15 33.04 2.73
-1 4 15 25.53 2.91
-1 4 15 30.4 2.54
-1 4 14 3.34 1.64
-1 4 14 3.34 2.3
1 4 -14 4.2 1.83
-1 4 13 265.72 15.31
-1 4 13 264.27 15.07
-1 4 13 266.13 15.13
1 4 -13 277.99 15.02
-1 4 12 1147.93 62.88
1 4 -12 1205 62.84
-1 4 12 1036.93 63.01
-1 4 12 1154.4 62.93
-1 4 11 138.96 8.55
-1 4 11 146.33 8.4
1 4 -11 154.76 8.33
-1 4 11 143.32 8.47
-1 4 10 63.52 3.97
-1 4 10 55.49 4.04
1 4 -10 69.2 3.83
-1 4 9 1.51 1.25
1 4 -9 1.67 0.87
-1 4 9 2.11 1.39
-1 4 8 164.37 10.01
-1 4 8 186.54 9.96
-1 4 7 8.3 1.35
-1 4 6 12.42 1.41
-1 4 6 11.07 1.5
-1 4 6 10.35 1.72
-1 4 5 14.2 1.57
1 4 -4 61.33 4.49
-1 4 4 55.97 3.8
1 4 -3 3.42 2.32
-1 4 3 2.86 1.71
1 4 -2 5.95 2.07
-1 4 2 4.78 2.09
-1 4 1 1129.93 57.39
1 4 -1 973.97 57.17
1 4 0 279.89 16.73
-1 4 0 334.92 17.2
1 4 1 57.05 3.96
-1 4 -1 80.27 4.94
1 4 2 19.5 1.78
-1 4 -2 49.35 4.13
-1 4 -3 15.06 3.4
1 4 3 5.45 0.93
-1 4 -4 152.1 9.69
1 4 5 109.2 6.38
-1 4 -5 111.39 7.66
1 4 6 91.54 5.46
1 4 6 94.87 5.51
1 4 7 7.73 1.44
1 4 7 8.14 1.49
1 4 8 64.56 3.9
1 4 8 59.99 3.94
1 4 9 2.01 1.53
-1 4 -9 2.85 0.94
1 4 9 3.85 1.42
1 4 10 49.95 3.36
1 4 10 45.65 3.26
-1 4 -10 52.45 3.09
-1 4 -11 75.94 4.4
1 4 11 69.39 4.47
1 4 11 73.05 4.57
-1 4 -12 4.23 1.56
1 4 12 1.49 1.62
1 4 12 2.96 1.48
1 4 13 17.81 1.88
1 4 13 20.83 2.5
-1 4 -13 20.23 2.15
1 4 13 18.31 2.04
1 4 14 7.31 1.65
1 4 14 6.62 2.13
1 4 14 7.82 2.32
1 4 15 3.21 2.06
1 4 15 3.75 2.04
1 4 15 0.41 1.43
1 4 16 32.11 2.82
1 4 16 35.64 2.85
1 4 16 34.97 2.48
1 4 17 22.51 2.25
1 4 17 27.9 2.26
1 4 18 37.86 2.66
1 4 18 40.55 2.63
1 4 19 0.25 0.74
-1 5 19 7.72 0.95
-1 5 18 34.04 2.57
-1 5 18 46.19 2.67
-1 5 17 58.2 3.78
-1 5 16 117.43 2.29
-1 5 16 116.92 2.88
-1 5 15 30.05 2.44
1 5 -15 29.2 2.34
-1 5 15 29.67 2.95
-1 5 14 5.73 1.69
1 5 -14 6.63 1.61
-1 5 14 4.12 2.12
-1 5 14 5.78 2.23
1 5 -13 100.81 5.66
-1 5 13 106.94 6.27
-1 5 13 95.78 5.77
-1 5 12 249.54 14.02
-1 5 12 225.84 14.11
-1 5 12 252.22 14.3
1 5 -12 263.59 13.94
1 5 -11 11.38 1.37
-1 5 11 6.69 2.04
-1 5 11 9.24 1.88
-1 5 11 10.88 1.77
-1 5 10 5.24 1.92
-1 5 10 4.89 1.67
-1 5 10 3.66 1.64
1 5 -10 3.11 1.11
1 5 -9 263.36 13.68
-1 5 9 240.83 13.81
-1 5 9 220.41 13.88
-1 5 8 169.87 9.64
1 5 -8 172.18 9.51
-1 5 8 155.86 9.84
-1 5 8 174.46 9.78
-1 5 7 144.68 8.23
-1 5 7 140.52 8.06
1 5 -7 137.73 7.95
-1 5 7 141.87 8.07
-1 5 7 141.21 8.28
-1 5 6 151.74 8.66
1 5 -6 147.33 8.57
-1 5 6 155.88 8.88
-1 5 6 156.18 8.79
-1 5 6 154.62 8.68
-1 5 5 40.14 3.12
-1 5 5 44.53 2.89
-1 5 5 42.33 2.89
1 5 -4 703.72 41.88
-1 5 4 766.18 41.86
-1 5 4 830.84 41.9
-1 5 4 751.29 41.96
1 5 -3 203.31 11.17
-1 5 3 208.28 11.11
-1 5 3 207.26 11.08
-1 5 3 205.19 11.17
-1 5 2 319.87 17.71
-1 5 2 331.68 17.67
1 5 -2 324.82 17.72
-1 5 2 273.78 18.02
-1 5 1 164.95 9.44
1 5 -1 181.03 9.52
-1 5 1 150.21 9.95
1 5 -1 131.31 9.75
-1 5 1 180.41 9.42
1 5 0 0.31 1.48
1 5 0 1.57 1.44
-1 5 0 2.44 2.43
-1 5 0 1.56 1.22
1 5 1 0.48 1.29
-1 5 -1 -0.92 1.26
1 5 1 0.76 1.15
-1 5 -1 -0.27 2.71
1 5 1 -0.65 1.21
1 5 1 0.62 1.39
1 5 2 418.42 22.76
-1 5 -2 400.83 22.75
-1 5 -2 420.57 23.66
1 5 2 415.41 22.73
1 5 2 407.51 22.75
1 5 3 53.77 3.44
-1 5 -3 50.66 4.99
-1 5 -3 43.98 3.44
1 5 3 56.1 3.43
1 5 3 60.16 3.52
1 5 4 2.92 1.61
-1 5 -4 2.22 3.24
1 5 4 0.77 1.57
1 5 4 2.67 1.38
1 5 4 2.85 1.47
1 5 5 1.74 1.46
1 5 5 1.56 1.75
1 5 5 -0.67 1.49
1 5 5 2.76 1.72
-1 5 -5 1.47 0.8
1 5 6 12.8 2.04
1 5 6 9.56 1.93
1 5 6 14.56 1.86
-1 5 -6 10.41 1.13
1 5 7 -0.57 1.83
-1 5 -7 -0.88 0.88
1 5 7 0.05 1.74
1 5 7 0.24 1.69
1 5 7 -0.52 1.59
1 5 8 0.89 1.57
1 5 8 0.3 1.93
1 5 8 2.09 1.73
1 5 8 -0.42 2.04
-1 5 -8 -0.71 0.9
1 5 9 57.21 4.16
1 5 9 51.56 3.89
1 5 9 59.51 3.71
-1 5 -9 57.74 3.44
1 5 10 21.89 1.98
1 5 10 17.04 2.58
-1 5 -10 18.44 1.58
1 5 10 14.99 2.29
1 5 11 27.62 2.71
1 5 11 34.17 3.05
1 5 11 30.62 2.52
1 5 11 30.26 2.41
1 5 12 18.66 2.12
1 5 12 19.62 1.91
1 5 13 2.41 1.34
1 5 13 1.29 1.53
1 5 14 49.34 3.27
1 5 15 21.32 2.23
1 5 15 21.16 1.86
1 5 15 21.75 2.45
1 5 16 3.42 1.59
1 5 16 3.73 1.54
1 5 17 3.52 1.23
1 5 17 3.42 1.18
-1 6 17 1.18 0.97
-1 6 17 3.1 0.98
-1 6 16 2.21 1.32
-1 6 16 1.67 1.29
-1 6 15 -0.97 1.42
-1 6 15 2.02 1.7
-1 6 14 15.95 1.9
-1 6 13 154.87 8.03
1 6 -13 131.9 7.84
-1 6 13 137.15 8.05
1 6 -12 3.88 1.07
-1 6 12 2.56 1.48
-1 6 12 2.23 1.5
-1 6 12 1.65 1.81
-1 6 11 7.12 2.01
-1 6 11 11.95 2.4
1 6 -11 11.03 1.26
-1 6 11 11.93 1.72
-1 6 10 30.5 2.81
1 6 -10 32.65 2.19
-1 6 10 32.23 3.08
-1 6 10 33.01 2.5
-1 6 9 35.67 2.95
-1 6 9 30.83 2.98
-1 6 9 34.58 2.61
-1 6 9 33.98 2.61
1 6 -9 33.21 2.23
1 6 -8 47.39 3.15
-1 6 8 48.97 3.39
-1 6 8 56.15 3.76
-1 6 8 61.88 3.85
-1 6 8 53.56 3.46
-1 6 7 96.99 5.78
-1 6 7 98.68 5.83
-1 6 7 104.27 6.11
-1 6 7 100.16 6.01
1 6 -7 95.14 5.66
-1 6 6 96.99 5.98
-1 6 6 91.25 5.66
1 6 -6 99.27 5.57
-1 6 6 94.2 5.72
-1 6 6 96.01 5.83
-1 6 5 9.64 2.11
-1 6 5 9.83 1.76
1 6 -5 10.52 1.31
-1 6 5 10.84 1.76
-1 6 5 9.49 1.51
-1 6 4 115.43 7
-1 6 4 122.62 6.84
1 6 -4 118.21 6.85
-1 6 4 113.39 6.75
-1 6 3 40.7 2.84
-1 6 3 41.39 2.65
1 6 -3 37.41 2.91
-1 6 3 39.89 3
1 6 -2 54.23 3.96
-1 6 2 66.54 4.01
-1 6 2 67.18 4.13
1 6 -2 70.17 4.12
1 6 -1 32.5 2.51
-1 6 1 36.14 2.74
-1 6 1 37.16 2.53
-1 6 1 28.15 3.02
1 6 -1 37.52 2.71
-1 6 0 18.11 2.03
1 6 0 19.03 2.04
-1 6 0 19.74 1.82
-1 6 0 17.47 2.73
1 6 0 19.13 1.92
1 6 1 34.71 2.52
-1 6 -1 26.71 3.5
-1 6 -1 33.42 2.35
1 6 1 35.39 2.66
-1 6 -1 28.9 2.6
1 6 1 33.25 2.39
-1 6 -2 0.69 1.65
1 6 2 -0.12 1.4
1 6 2 1.66 1.67
1 6 2 0.09 1.57
-1 6 -2 1.31 2.62
1 6 3 527.83 28.21
1 6 3 530.31 28.25
1 6 3 535.1 28.2
1 6 3 510.5 28.17
-1 6 -3 444.35 28.24
1 6 4 88.22 5.32
1 6 4 86.19 5.3
1 6 4 83.31 5.4
-1 6 -4 86.9 5.03
1 6 4 88.8 5.3
1 6 5 156.81 8.49
1 6 5 142.34 8.41
1 6 5 154.58 8.56
-1 6 -5 140.39 8.2
1 6 5 144.48 8.48
1 6 6 60.36 3.67
1 6 6 50.8 3.92
-1 6 -6 55.31 3.3
1 6 6 54.55 3.68
1 6 6 52.47 3.81
1 6 7 0.63 1.53
-1 6 -7 0.91 0.82
1 6 7 2.26 1.96
1 6 7 2.35 1.9
-1 6 -8 37.37 2.38
1 6 8 37.27 2.76
1 6 8 39.66 3.18
1 6 8 38.13 3.02
1 6 9 0.84 1.6
1 6 9 5.08 1.84
1 6 9 1.67 2.18
1 6 9 2.97 1.59
1 6 10 5.94 1.57
1 6 10 4.66 1.81
1 6 10 5.87 1.63
1 6 10 4.91 2.24
1 6 11 20.13 2.23
1 6 11 22.46 2.51
1 6 11 21.6 2
1 6 12 62.44 4.07
1 6 12 56.58 3.58
1 6 12 54.15 3.76
1 6 13 0.4 1.54
1 6 13 0.51 1.86
1 6 14 19.07 1.8
1 6 14 18.46 1.99
1 6 14 13.61 1.53
1 6 15 37.45 2.41
-1 7 14 14.23 1.57
-1 7 13 4.82 1.21
-1 7 13 6.81 1.54
-1 7 13 4.87 1.13
-1 7 12 11.13 1.82
-1 7 12 9.24 1.52
-1 7 12 10.07 1.35
-1 7 11 3.05 1.21
-1 7 11 1.11 1.27
-1 7 11 5.59 1.85
-1 7 11 4.56 1.52
1 7 -11 0.48 0.49
-1 7 10 0.07 1.3
1 7 -10 -0.66 0.82
-1 7 10 0.05 1.88
-1 7 10 0.54 1.19
-1 7 10 0.04 1.62
-1 7 9 10.02 1.44
1 7 -9 9.41 1.07
-1 7 9 11.39 2.09
-1 7 9 8.38 1.51
-1 7 9 10.07 1.86
-1 7 8 3.62 1.68
1 7 -8 0.83 0.91
-1 7 8 0.56 1.9
-1 7 8 2.36 1.27
-1 7 8 1.64 1.39
1 7 -7 6.42 1.06
-1 7 7 7.51 1.35
-1 7 7 9.28 1.55
-1 7 7 4.64 2.03
-1 7 6 5.32 1.86
1 7 -6 5.87 1.09
-1 7 6 5.77 1.27
-1 7 6 4.22 1.45
-1 7 5 114.8 7.15
-1 7 5 124.17 7
1 7 -5 124.48 6.9
-1 7 5 116.93 6.89
1 7 -4 32.07 2.25
-1 7 4 30 2.35
-1 7 4 28.79 2.12
-1 7 4 30.49 2.73
1 7 -3 137.08 8.17
-1 7 3 153.73 8.38
-1 7 3 142.79 8.19
1 7 -2 12.63 1.69
-1 7 2 12.15 1.58
-1 7 2 10.2 1.99
-1 7 1 33.49 2.76
1 7 -1 30.14 2.58
-1 7 1 35.78 2.46
1 7 -1 36.93 2.65
1 7 0 4.9 1.55
-1 7 0 4.98 1.29
1 7 0 2.66 1.6
-1 7 0 6.78 1.82
1 7 1 29.54 2.42
1 7 1 33.74 2.52
-1 7 -1 27.87 2.66
1 7 2 29.82 2.48
1 7 2 30.94 2.2
1 7 2 33.55 2.52
1 7 3 56.07 3.48
1 7 3 51.4 3.67
-1 7 -3 56.85 3.37
1 7 3 55.59 3.67
-1 7 -4 5.17 0.99
1 7 4 6.38 1.69
1 7 4 6.17 1.37
1 7 4 7.37 1.74
1 7 5 16.4 1.67
1 7 5 13.99 1.99
1 7 5 14.68 1.86
-1 7 -5 11.97 1.21
1 7 6 22.87 2.08
1 7 6 24.16 2.22
1 7 6 18.04 1.86
-1 7 -6 20.35 1.47
1 7 7 13.66 1.81
1 7 7 15.06 1.64
1 7 7 12.16 2.06
1 7 8 -1.45 1.85
1 7 8 -0.57 1.34
1 7 8 -0.68 1.43
1 7 9 9.58 1.91
1 7 9 5.61 1.39
1 7 10 9.33 1.43
1 7 10 7.72 1.85
1 7 11 0.96 1.13
1 7 11 0.21 1.56
1 7 11 2.21 1.17
1 7 12 25.88 2.13
1 7 12 25.68 1.92
1 7 13 86.41 4.77
1 7 13 77.54 4.83
1 7 14 75.35 4.36
-1 8 12 15.6 1.38
-1 8 11 42.62 2.76
-1 8 10 8.92 1.05
-1 8 10 9.16 1.48
-1 8 9 -0.69 0.88
-1 8 9 -0.82 1.08
-1 8 9 -1.01 1.38
-1 8 8 24.45 1.13
-1 8 8 24.62 1.3
-1 8 8 24.67 1.79
1 8 -7 0.55 0.75
-1 8 7 1.1 0.85
-1 8 7 0.31 1.1
-1 8 7 0.58 1.55
1 8 -6 36.8 2.41
-1 8 6 42.06 2.86
-1 8 6 40.08 2.57
-1 8 5 4.68 1.21
-1 8 5 4.93 1.66
1 8 -5 4.09 0.97
-1 8 4 2.5 1.6
-1 8 4 2 1.12
1 8 -4 1.22 0.96
-1 8 3 0.33 1.57
1 8 -3 2.26 1.05
-1 8 3 1.01 1.09
-1 8 2 4.36 1.61
1 8 -2 4.25 1.2
-1 8 2 3.51 1.05
-1 8 1 1.55 1.58
1 8 -1 1.91 1.13
1 8 0 1.4 1.17
-1 8 0 0.43 1.54
1 8 1 26.05 2.01
-1 8 -1 24.89 1.83
1 8 2 29.07 2.39
1 8 2 37.1 2.4
-1 8 -2 32.69 2.16
1 8 3 9.1 1.47
1 8 3 11.57 1.43
1 8 4 78.65 4.55
1 8 4 75.82 4.62
1 8 4 73.88 4.4
1 8 5 21.57 1.86
1 8 5 21.11 1.63
1 8 5 22.49 2
1 8 6 40.32 2.59
1 8 6 37.51 2.8
1 8 6 43.09 2.72
1 8 7 5.45 1.44
1 8 7 4.89 1.05
1 8 7 6.48 1.26
1 8 8 2.16 1.13
1 8 8 5.54 1.3
1 8 8 2.48 1
1 8 9 11.51 1.24
1 8 9 9.86 1.38
1 8 9 12.2 1.17
1 8 10 15.49 1.47
1 8 10 19.33 1.4
1 8 11 0.13 0.74
1 8 11 1.32 0.7
-1 9 6 3 0.97
-1 9 5 5.89 0.96
1 9 -4 0.14 0.16
1 9 -3 -0.05 0.29
-1 9 3 0.15 0.31
-1 9 2 0.11 0.25
1 9 -2 11.12 0.78
1 9 -1 5.36 0.77
-1 9 1 -0.2 0.19
1 9 0 14.24 1.19
1 9 1 0.89 0.86
1 9 2 2.75 0.7
1 9 3 0.8 0.75
1 9 4 0.55 0.75
1 9 5 10.08 0.97
1 9 6 10.2 0.98
2 0 -22 35.43 2.54
2 0 -21 -2.98 1.9
2 0 -20 153.59 9.04
-2 0 19 2.01 1.34
-2 0 18 -0.89 1.64
2 0 -17 -4.75 4.26
-2 0 17 -0.77 1.79
-2 0 16 249.12 13.83
2 0 -16 293.87 16.02
2 0 -15 -1.08 4.87
2 0 -15 -1.92 3.96
-2 0 15 1.19 1.79
2 0 -14 426.55 21.64
-2 0 14 377.4 21.77
2 0 -13 1.17 4.34
2 0 -13 -0.97 3.1
-2 0 13 0.56 1.55
2 0 -13 -0.86 1.39
2 0 -12 287.5 13.89
2 0 -12 247.55 12.03
2 0 -11 0.27 2.12
2 0 -11 -1.44 3.84
2 0 -10 94.08 7.18
2 0 -9 -1.7 3.3
2 0 -8 276.2 16.07
2 0 -7 -0.82 2.57
2 0 -7 -0.28 1.45
2 0 -6 151.55 9.07
2 0 -6 150.68 8.65
2 0 -5 -1.48 1.37
2 0 -4 2268.41 124.15
2 0 -3 0.73 1.18
-2 0 2 4017.43 216.68
2 0 -2 3916.06 216.67
2 0 -1 -0.05 0.69
-2 0 0 40.95 2.73
-2 0 -1 -0.98 2.58
-2 0 -1 -0.68 1.31
-2 0 -1 -0.5 0.8
-2 0 -2 188.61 11.04
-2 0 -2 195.99 10.82
-2 0 -2 190.57 12.2
-2 0 -3 0.68 1.77
-2 0 -3 0.15 2.07
-2 0 -4 152.01 9.01
-2 0 -5 -0.39 2.24
-2 0 -6 83.99 5.99
-2 0 -7 -1.87 3.2
-2 0 -8 62.44 5.39
-2 0 -9 3.18 3.56
-2 0 -10 75.41 6.43
-2 0 -11 -0.7 4.36
-2 0 -12 5.43 3.18
-2 0 -12 0.26 4.47
-2 0 -13 0.86 4.84
-2 0 -13 0.46 3.67
-2 0 -14 11.37 4.11
-2 0 -14 18.35 5.14
-2 0 -15 1.88 4.62
-2 0 -15 -0.61 2.94
-2 0 -15 -3.8 4.19
-2 0 -16 105.44 6.18
-2 0 -16 58.73 6.84
-2 0 -17 -1.3 2.74
-2 0 -17 0.12 4.06
-2 0 -18 40.9 3.64
-2 0 -19 -0.05 2.01
-2 0 -20 0.19 1.55
2 1 -22 -0.75 1.19
2 -1 -22 0.38 1.17
-2 1 21 1.48 0.95
2 1 -21 0.81 1.58
2 -1 -21 2.48 1.62
2 1 -20 23.51 2.59
2 -1 -20 23.45 2.49
-2 1 19 1.83 1.64
-2 1 18 -2.1 1.9
-2 1 17 1.59 3.26
-2 -1 17 -2.4 3.5
-2 1 17 3.08 1.87
-2 -1 16 101.01 6.3
2 -1 -16 120.32 8.36
2 1 -16 81.33 7.9
2 1 -16 107.87 6.26
2 1 -16 118.98 8.34
2 -1 -16 83.84 7.85
-2 1 16 112.13 6.51
2 -1 -15 21.02 4.3
2 1 -15 18.15 2.11
2 -1 -15 16.74 4.34
2 1 -15 14.86 4.46
-2 -1 15 21.14 2.23
2 1 -15 26.17 4.8
-2 1 15 21.96 2.45
2 -1 -14 88.38 7.14
2 -1 -14 67.43 6.48
2 1 -14 90.68 5.09
-2 -1 14 86.5 5.28
-2 1 14 80.83 4.98
-2 1 14 79.76 5.29
2 1 -14 103.32 7.27
2 1 -14 65.85 6.42
2 1 -13 330.88 17.22
-2 1 13 298 17.39
2 -1 -13 243.19 17.76
2 1 -13 391.87 19.16
-2 -1 13 327.15 17.4
2 -1 -13 359.63 18.88
-2 1 13 321.47 17.24
2 1 -13 229.76 17.71
2 1 -12 10.8 1.73
-2 1 12 13.77 1.79
2 1 -12 5.82 2.77
2 1 -12 17.52 3.91
2 -1 -12 11.51 3.09
2 -1 -12 11.67 1.73
-2 1 12 12.18 1.41
2 -1 -12 14.41 4.05
2 1 -12 8.46 1.39
2 -1 -11 0.54 2.29
2 1 -11 4.43 2.19
2 1 -11 3.43 3.69
2 -1 -11 3.51 3.42
-2 1 11 4.46 1.06
2 1 -10 193.94 11.75
2 -1 -10 184.16 11.73
2 1 -9 9.48 3.28
2 -1 -9 10.84 3.26
2 1 -8 92.02 6.62
2 -1 -8 99.97 6.53
2 1 -7 77.64 5.23
2 -1 -7 73.86 5.28
2 1 -6 56.66 4.08
2 -1 -6 51.98 4.02
2 -1 -6 52.64 3.19
2 1 -6 54.76 3.73
2 1 -5 308.56 17.31
2 -1 -4 22 2.18
2 1 -4 21.42 2.15
2 1 -4 18.73 2.26
2 -1 -3 219.46 11.78
2 1 -3 186.44 11.8
2 1 -3 209.08 11.76
-2 -1 3 217.89 11.8
-2 1 3 215.91 11.81
2 -1 -2 70.95 3.98
-2 -1 2 68.45 4.02
-2 1 2 71.36 3.98
2 1 -2 60.22 3.92
2 1 -1 1697.2 93.45
2 -1 -1 1721.36 93.45
-2 -1 0 1010.07 56.55
-2 1 0 1058.37 56.58
-2 1 0 1028.47 56.54
-2 1 -1 3449.57 192.9
-2 -1 -1 3560.66 192.52
-2 1 -1 3525.04 192.55
-2 -1 -1 3172.32 192.83
-2 1 -1 3669.91 192.52
-2 1 -2 7021.63 382.42
-2 -1 -2 6945.97 382.42
-2 -1 -2 6802.62 382.9
-2 1 -2 7123.04 382.95
-2 1 -2 7070.56 382.44
-2 1 -3 6594.14 354.56
-2 -1 -3 6401.98 354.58
-2 1 -3 6467.05 354.57
-2 -1 -4 2124.85 120.51
-2 1 -4 2306.02 120.55
-2 1 -4 2176.76 120.53
-2 -1 -5 884.63 50.65
-2 1 -5 895.25 50.65
-2 1 -5 976.91 50.7
-2 1 -6 19.37 3.03
-2 -1 -6 23.21 3.15
-2 -1 -7 910.37 51.2
-2 1 -7 935.4 51.23
-2 1 -8 334.28 19.45
-2 -1 -8 333.4 19.35
-2 1 -9 98.23 7.25
-2 -1 -9 95.88 7.12
-2 1 -10 1.54 3.62
2 1 10 1.6 0.87
-2 -1 -10 -0.76 3.48
2 1 11 23.81 1.83
2 1 11 23.83 2.07
-2 1 -11 26.06 1.9
-2 -1 -11 23.75 4.36
-2 1 -11 26.57 4.79
-2 -1 -12 21.57 4.75
2 1 12 23.19 1.77
-2 -1 -12 19.52 4.01
2 1 12 25.25 2.14
-2 1 -12 16.56 3.91
-2 1 -12 24.77 4.66
-2 1 -13 61.6 5.83
2 1 13 69.87 4.26
2 1 13 77.17 4.56
-2 -1 -13 78.62 6.7
-2 -1 -13 60.63 5.8
-2 1 -13 81.77 7.12
-2 1 -14 3.39 4.12
-2 1 -14 0.49 3.92
-2 -1 -14 5.05 3.91
2 1 14 1.42 1.63
-2 -1 -14 1.09 4.15
-2 -1 -15 7.44 2.56
-2 1 -15 10.46 4.15
-2 1 -15 11.15 4.4
-2 1 -15 18.24 2.94
-2 -1 -15 12.4 4.26
-2 -1 -15 3.59 3.87
-2 -1 -16 31.39 4.86
-2 1 -16 39.37 3.59
-2 -1 -16 37.31 3.37
-2 1 -16 26.52 4.67
2 1 16 34.63 2.69
-2 1 -17 161.3 12.16
-2 -1 -17 176 12.33
-2 1 -17 235.37 11.71
2 1 17 193.71 11.2
-2 -1 -17 220.15 11.69
-2 -1 -18 9.52 2.35
-2 1 -18 12.61 2.35
-2 1 -19 3.3 1.87
-2 -1 -19 0.56 1.82
-2 1 -20 2.97 1.34
-2 -1 -20 1.8 1.35
2 -2 -21 4.76 1.27
-2 2 21 6.27 1.15
2 2 -21 7.79 1.37
2 2 -20 7.92 1.65
2 -2 -20 5.85 1.63
-2 2 20 7.7 1.32
-2 2 20 9.69 1.63
2 2 -19 26.15 2.42
-2 2 19 18.26 2.07
2 -2 -19 22.21 2.38
-2 2 19 29.34 2.35
-2 2 18 1.16 1.9
2 2 -17 79.91 5.18
-2 2 17 88.23 5.4
-2 2 16 -0.24 3.08
2 2 -16 -0.41 2.04
-2 -2 16 4.36 3.36
-2 2 16 1.44 2.06
2 -2 -16 2.02 3.1
2 2 -16 7.42 3.36
2 2 -15 35.66 4.5
-2 2 15 38.56 3.11
-2 2 15 37.48 2.79
2 2 -15 38.34 2.99
2 -2 -15 37.75 4.45
2 -2 -14 1.94 3.21
2 2 -14 -0.49 1.6
2 2 -14 -1.06 4.24
2 -2 -14 -1.01 4.32
2 2 -14 -0.61 3.36
-2 2 14 1.58 1.92
-2 2 14 1.15 1.39
2 2 -13 0.06 1.27
2 2 -13 -0.34 3.49
2 -2 -13 0.9 3.15
2 2 -13 -1.15 3.36
-2 2 13 -0.06 1.67
2 -2 -13 -1.57 4.16
-2 2 13 -0.47 1.32
2 2 -12 6.6 3.03
2 -2 -12 2.75 3.56
2 -2 -12 -3.87 3.03
-2 2 12 0.51 1.21
2 2 -12 0.55 1.01
2 2 -12 1.93 3.34
-2 2 12 -0.05 1.57
-2 2 11 16.52 1.51
2 -2 -11 15.88 3.25
2 2 -11 21.21 3.51
2 2 -11 10.7 2.49
-2 2 11 17.71 1.6
2 -2 -11 15.73 3.27
2 -2 -10 2.48 2.82
2 2 -10 5.56 2.95
-2 2 10 1.49 0.98
-2 2 10 1.01 1.05
2 -2 -9 56.84 4.74
2 2 -9 64.25 4.86
2 2 -8 9.48 2.61
2 -2 -8 8.42 2.44
2 -2 -7 425.83 23.34
2 2 -7 405.99 23.36
2 2 -6 -1.46 1.94
2 -2 -6 0.51 1.84
2 -2 -5 97.48 5.88
2 2 -5 97.52 5.91
2 2 -4 -0.21 1.91
-2 -2 4 -0.13 1.07
-2 2 4 0.93 1.17
2 2 -3 580.2 33.53
-2 -2 3 594.29 33.54
2 -2 -3 611.48 33.53
-2 2 3 658.01 33.55
2 2 -2 312.38 17.88
-2 2 2 358.64 18.25
2 2 -2 339.49 18.2
2 -2 -2 321.16 17.89
2 2 -1 310.26 16.53
-2 2 1 314.61 16.61
2 2 -1 278.53 16.24
2 -2 -1 302.45 16.26
-2 -2 0 52.85 4.46
2 2 0 57.75 3.66
-2 2 0 60.36 4.5
2 -2 0 65.4 3.66
-2 2 -1 135.28 8.3
-2 -2 -1 160.84 9.18
2 2 1 156.64 8.26
-2 -2 -1 137.29 8.33
-2 2 -2 692.45 39.58
-2 2 -2 750.31 39.8
-2 -2 -2 711.33 39.62
2 2 2 730.35 39.47
-2 2 -3 1534.14 83.5
-2 2 -3 1524.76 83.63
-2 -2 -3 1509.17 83.51
-2 2 -4 282.73 15.51
-2 2 -4 271.01 15.63
-2 -2 -4 264.78 15.47
-2 2 -5 281.69 15.64
-2 -2 -5 264.14 15.52
-2 2 -5 269.11 15.56
-2 -2 -6 581.68 34.46
-2 2 -6 658.52 34.58
-2 2 -6 620.62 34.63
-2 2 -7 188.09 10.92
-2 -2 -7 169.55 10.76
-2 -2 -8 741.48 41.35
-2 2 -8 736.33 41.36
2 2 9 22.94 1.71
2 2 9 20.15 1.58
-2 2 -9 22.58 3.65
-2 -2 -9 17.59 3.46
-2 2 -10 106.03 7.44
2 2 10 102.99 5.76
2 2 10 101.08 5.82
-2 -2 -10 106.32 7.27
2 2 10 94.36 5.92
-2 -2 -11 492.03 27.54
2 2 11 468.4 26.35
-2 2 -11 497.54 27.61
2 2 11 496.15 26.26
-2 2 -11 470.49 26.21
-2 2 -11 447.26 26.89
-2 -2 -11 444.25 26.93
2 2 11 479.97 26.21
-2 -2 -12 66.64 6.08
-2 2 -12 72.92 4.31
-2 -2 -12 60.35 5.87
2 2 12 71.98 4.3
2 2 12 70.98 4.45
-2 2 -12 64.75 5.82
-2 2 -12 69.1 6.11
-2 2 -13 27.53 4.58
-2 -2 -13 27.52 4.44
-2 -2 -13 29.42 4.54
-2 2 -13 31.29 4.53
2 2 13 36.86 2.75
2 2 13 34.69 2.48
-2 2 -13 34.99 2.53
-2 -2 -14 56.81 5.73
2 2 14 58.96 3.79
-2 -2 -14 54.58 5.5
-2 -2 -14 64.04 4.22
-2 2 -14 64.18 5.98
-2 2 -14 55.68 5.62
-2 2 -14 66.51 4.38
2 2 15 117.45 6.86
2 2 15 130.21 7.12
-2 -2 -15 97.82 8.32
-2 -2 -15 125.87 7.26
-2 2 -15 91.18 8.24
-2 2 -15 121.89 7.25
-2 2 -16 11.25 3.99
-2 -2 -16 14.22 4.15
-2 2 -16 13.5 2.23
2 2 16 9.6 1.97
-2 -2 -16 9.24 2.25
-2 2 -17 36.68 3.27
2 2 17 47.24 2.98
-2 -2 -17 39.68 3.26
-2 -2 -18 17.31 2.02
-2 2 -18 15.39 2.08
2 2 18 15.48 1.56
2 2 19 21.1 1.79
-2 -2 -19 27.01 2.03
-2 2 -19 24.01 2.04
-2 3 21 8 0.98
2 -3 -20 0.7 1.03
-2 3 20 2.15 1.07
2 3 -20 3.57 1.2
-2 3 20 2.85 1.45
2 3 -19 23.68 2.06
-2 3 19 19.4 2.02
2 -3 -19 19.08 2.02
-2 3 18 41.24 3.13
2 3 -18 47.62 3.15
2 -3 -18 39.48 3.08
-2 3 17 28.61 2.87
2 3 -17 33.31 2.71
-2 3 17 26 2.66
-2 3 16 22.07 2.21
-2 3 16 26.06 2.69
-2 3 16 19.08 2.42
2 3 -16 20.54 2.6
2 3 -15 53.73 3.69
2 -3 -15 59.37 5.12
-2 -3 15 51.96 5.12
-2 3 15 54.3 3.55
-2 3 15 36.62 4.62
-2 3 15 53 3.92
2 3 -15 50.7 5.1
2 3 -14 244.03 15.29
-2 3 14 236.15 15.18
-2 3 14 245.8 14.08
-2 -3 14 247.67 15.54
2 -3 -14 241 15.27
-2 3 14 244.82 14.23
2 3 -14 265.33 14.02
2 3 -13 53.37 3.2
-2 3 13 44.49 3.54
2 3 -13 45.05 4.68
-2 3 13 46.12 4.5
2 -3 -13 45.14 4.63
-2 3 13 49.58 3.36
-2 3 12 2.39 1.37
2 3 -12 -0.99 2.82
2 -3 -12 0.82 2.79
-2 3 12 1.68 1.28
2 3 -12 0.21 1.09
2 -3 -11 40.48 3.86
-2 3 11 42.04 2.59
2 3 -11 42.46 3.92
2 -3 -11 29.16 3.58
2 3 -11 37.87 2.38
-2 3 11 37.39 2.53
-2 3 10 170.85 8.99
2 -3 -10 191.61 9.99
2 3 -10 181.75 9.96
-2 3 10 182.99 8.94
-2 3 10 151.86 9.01
2 3 -9 57.32 4.47
2 -3 -9 55.77 4.44
-2 3 9 57.25 3.45
2 -3 -8 46.93 3.65
2 3 -8 36.9 3.53
2 -3 -7 10.42 2.18
2 3 -7 12.88 2.16
-2 3 7 9.71 1.85
-2 -3 6 0.42 1.47
2 -3 -6 1.12 1.74
-2 3 6 -1.72 1.48
2 3 -6 1.25 1.67
2 3 -5 21.55 2.18
2 -3 -5 24.85 2.16
-2 -3 5 24.02 2
-2 3 5 19.99 2.51
-2 3 5 22.6 2.01
-2 3 4 53.15 3.25
2 3 -4 48.88 3.32
-2 3 4 49.98 3.73
2 -3 -4 59.32 3.36
-2 -3 4 49.39 3.27
2 -3 -3 112.69 6.16
-2 3 3 106.79 6.66
2 3 -3 105.64 6.18
2 3 -2 343.96 19.24
2 3 -2 343.85 19.57
-2 3 1 72.86 4.2
2 3 -1 50.69 3.55
-2 3 0 20.2 2.61
2 3 0 13.83 1.39
2 -3 1 186.81 10.15
2 3 1 162.5 10.17
2 3 1 190.04 10.15
-2 3 -2 2204.87 120.68
-2 3 -3 116.25 7.15
-2 -3 -3 126.35 7.29
-2 -3 -4 5.65 2.13
-2 3 -4 6.64 1.87
-2 -3 -5 782.58 43.28
-2 3 -5 746.32 43.19
-2 3 -5 835.32 43.57
-2 3 -6 46.24 4.34
-2 3 -6 44.65 3.85
-2 -3 -6 45.39 3.86
-2 -3 -7 47.76 4.17
-2 3 -7 42.97 4.09
2 3 7 52.45 3.24
2 3 7 49.23 3.08
-2 3 -8 113.46 8.47
-2 3 -8 135.57 9.06
2 3 8 135.89 8.24
-2 -3 -8 134.32 9.12
2 3 8 150.58 8.16
-2 3 -9 -0.71 2.37
2 3 9 2.19 1.12
-2 3 -9 -0.46 2.71
2 3 9 0.53 1.29
-2 -3 -9 0.32 2.72
-2 -3 -9 0.73 2.65
2 3 9 1.3 1.42
-2 -3 -10 129.5 8.26
-2 3 -10 103.13 7.95
2 3 10 136.47 7.41
2 3 10 117.19 7.44
-2 3 -10 130.09 8.62
-2 -3 -10 132.8 8.72
2 3 10 137.31 7.33
-2 -3 -11 59.07 5.37
-2 3 -11 52.43 4.85
-2 -3 -11 58.59 3.91
-2 3 -11 58.45 3.9
-2 3 -11 52.62 5.15
2 3 11 51.96 3.78
2 3 11 59.2 3.55
2 3 11 60.84 3.72
-2 -3 -11 49.82 5
-2 -3 -12 39.19 3.07
-2 3 -12 31.28 4.07
2 3 12 34.04 2.83
-2 -3 -12 37.29 4.6
2 3 12 35.32 2.56
-2 3 -12 32.06 4.35
2 3 12 41.49 2.72
-2 -3 -12 36.91 4.48
-2 3 -12 41.95 3.05
-2 3 -13 25.7 4.26
-2 3 -13 27.46 4.03
-2 3 -13 32.87 2.74
-2 -3 -13 30.14 2.77
-2 -3 -13 33.62 4.35
2 3 13 28.88 2.35
-2 -3 -13 22.14 4.27
-2 3 -14 40.93 3.4
2 3 14 48.7 3.45
-2 -3 -14 38.07 4.92
-2 3 -14 41.49 4.74
2 3 14 47.81 3.12
-2 -3 -14 47.06 3.4
-2 3 -15 70.3 4.67
-2 3 -15 55.13 5.66
2 3 15 69.9 4.33
-2 -3 -15 68.69 5.85
-2 -3 -15 76.38 4.71
2 3 15 74.98 4.61
-2 -3 -16 53.25 3.74
-2 3 -16 46.04 3.68
2 3 17 20.74 1.92
2 3 17 16.67 1.99
-2 3 -17 19.05 2.07
-2 -3 -17 17.1 2.02
-2 3 -18 2.85 1.29
2 3 18 1.07 1.17
2 3 18 4.29 1.26
-2 -3 -18 2.9 1.18
2 3 19 -0.49 0.86
-2 4 20 -0.47 1.03
-2 4 19 8.79 1.63
-2 4 19 6.33 1.31
-2 4 18 109.47 6.01
-2 4 18 89.92 5.81
-2 4 17 1.1 2.19
-2 4 17 6.45 1.93
2 4 -17 1.2 1.81
-2 4 16 42.28 3.21
2 4 -16 33.16 2.7
2 4 -16 43.47 3.08
-2 4 16 35.92 2.86
-2 4 15 30.86 3.09
-2 4 15 35.14 2.69
2 4 -15 32.28 2.78
-2 4 14 40.54 3.6
-2 4 14 42.75 3.24
2 4 -14 48.42 3.17
-2 4 13 75.72 4.72
-2 4 13 65.92 4.91
-2 4 13 69.24 4.86
-2 4 13 78.14 4.62
2 4 -13 79.18 4.52
-2 4 12 30.07 2.96
-2 4 12 33.96 2.77
2 4 -12 29.99 2.3
-2 4 12 32.65 2.5
-2 4 11 66.22 4.4
2 4 -11 70.07 3.98
-2 4 11 67.03 4.11
-2 4 11 58.37 4.21
-2 4 10 10.37 1.75
2 4 -10 12.83 1.29
-2 4 10 12.99 1.61
-2 4 10 11.71 2.04
-2 4 10 13.66 1.63
-2 4 9 51.3 3.66
2 4 -9 60.64 3.45
-2 4 9 57.85 3.61
-2 4 9 56.88 3.82
-2 4 8 21.71 1.8
-2 4 8 21.7 2.16
-2 4 7 16.35 1.52
-2 4 7 13.42 1.46
-2 4 7 12.68 1.61
-2 4 6 5.68 1.12
-2 4 6 2.54 1.39
-2 4 5 223.13 12.76
-2 4 4 0.87 1.7
-2 4 3 4.57 1.96
-2 4 2 201.47 11.87
-2 4 1 311.07 17.9
-2 4 0 228.17 13.52
-2 4 -1 217.1 13
-2 4 -2 141.4 9.06
-2 4 -3 30.56 4.03
2 4 4 0.35 1.49
2 4 4 1.87 1.45
2 4 5 11.4 1.66
2 4 5 12.5 1.57
2 4 6 36.98 2.82
2 4 6 38.76 2.62
2 4 7 29.69 2.22
2 4 7 27.02 2.41
2 4 8 3.43 1.34
2 4 8 0.63 1.66
2 4 9 374.05 20.14
2 4 9 352.48 20.03
2 4 10 18.66 1.84
2 4 10 17.83 2.21
2 4 10 18.47 2.02
2 4 11 275.08 16.69
2 4 11 312.94 16.6
2 4 11 300.81 16.64
2 4 12 32.95 2.41
2 4 12 32.66 2.55
2 4 12 30.4 2.83
2 4 13 12.95 1.81
2 4 13 14.05 2.17
2 4 14 4.92 1.47
2 4 14 5.01 1.96
2 4 15 2.21 1.99
2 4 15 5.66 1.82
2 4 15 1.9 1.29
2 4 16 15.05 1.88
2 4 16 14.88 2.02
2 4 17 21.1 2.02
2 4 17 23.79 1.92
2 4 18 45.97 3.12
2 4 18 55.69 3.06
-2 5 19 0.92 0.79
-2 5 18 1.89 1.24
-2 5 17 2.57 1.64
2 5 -17 -0.02 0.34
-2 5 16 -1.16 1.47
-2 5 16 3.42 1.92
-2 5 16 -1.05 1.92
2 5 -16 -0.91 1.62
-2 5 15 25.21 2.3
-2 5 15 27.08 2.64
-2 5 15 24.57 2.79
2 5 -15 25.94 2.29
-2 5 14 4.09 2.09
-2 5 14 4.75 2.36
2 5 -14 4.33 1.55
-2 5 13 51.41 4.15
-2 5 13 50.32 3.65
2 5 -13 60.02 3.52
-2 5 12 124.75 7.64
2 5 -12 128.96 7.24
-2 5 12 123.75 7.36
-2 5 12 124.97 7.37
-2 5 11 61.53 3.93
-2 5 11 59.69 4.25
2 5 -11 57.92 3.66
2 5 -10 1054.82 56.36
-2 5 10 991.19 56.44
-2 5 9 231.65 13.47
2 5 -9 245.44 13.4
-2 5 9 243.11 13.49
2 5 -8 15 1.5
-2 5 8 18.44 1.84
-2 5 8 16.24 1.72
-2 5 7 46.73 3.02
2 5 -7 43.81 2.89
-2 5 7 47.69 3.43
-2 5 7 45.64 2.96
-2 5 6 96.41 5.65
-2 5 6 107.34 5.86
-2 5 6 95.37 5.68
2 5 -6 93.64 5.62
-2 5 6 96.45 5.95
-2 5 5 6.28 1.28
-2 5 5 7.52 1.74
-2 5 5 3.24 1.42
-2 5 5 4.68 1.11
-2 5 4 133.96 7.45
-2 5 4 135.67 7.6
-2 5 4 136.52 7.41
-2 5 3 16.09 2.34
2 5 -3 18.44 2.06
-2 5 3 18.95 1.65
-2 5 3 18.82 1.89
2 5 -2 13.61 1.92
-2 5 2 13.67 1.61
-2 5 2 13.64 2.37
-2 5 2 12.65 1.44
-2 5 1 75.53 4.66
-2 5 1 70.96 5.4
2 5 -1 83.17 4.81
-2 5 0 19.54 1.85
-2 5 0 20.67 3.28
2 5 0 19.34 2.09
2 5 0 22.46 2
-2 5 -1 211.44 12.39
2 5 1 227.69 12.44
2 5 1 224.67 12.38
-2 5 -1 232.45 13.51
2 5 1 217.84 12.42
2 5 2 0.49 1.27
2 5 2 1.59 1.52
-2 5 -2 2.37 1.45
2 5 2 0.86 1.52
-2 5 -2 3.21 3.18
-2 5 -3 304.81 19
2 5 3 344.67 18.95
2 5 3 340.15 18.97
-2 5 -3 373.96 20.29
2 5 3 349.56 18.95
2 5 3 356.27 18.98
-2 5 -4 15.62 3.88
2 5 4 15.06 2.01
2 5 4 14.81 1.86
2 5 4 15.36 1.81
-2 5 -5 494.41 27.55
2 5 5 454.41 26.26
2 5 5 492.26 26.32
2 5 5 475.31 26.26
2 5 6 27.38 2.38
2 5 6 24.52 2.36
2 5 6 27.68 2.53
2 5 6 25.68 2.53
2 5 7 110.53 6.53
2 5 7 100.88 6.7
2 5 7 101.7 6.63
2 5 8 2.65 1.92
2 5 8 0.61 2.01
2 5 8 2.96 1.64
2 5 9 18.29 2.37
2 5 9 22.55 2.1
2 5 9 20.8 2.65
2 5 10 9.98 2.45
2 5 10 14.73 1.97
2 5 10 12.2 2.11
2 5 10 12.96 1.74
2 5 11 4.69 2.21
2 5 11 7.82 1.72
2 5 11 8.99 1.57
2 5 12 1.55 2.25
2 5 12 -0.04 1.35
2 5 12 -0.7 1.55
2 5 13 84.46 4.94
2 5 13 77.38 5.07
2 5 14 1.17 1.73
2 5 14 -0.6 1.25
2 5 15 17.36 1.63
2 5 15 21.07 1.99
2 5 16 15.48 1.63
2 5 17 58.09 3.49
-2 6 17 3.95 1.13
-2 6 17 0.79 1.14
-2 6 16 12.13 1.6
-2 6 16 15.71 1.75
2 6 -15 0.38 0.34
-2 6 15 -1.21 1.52
-2 6 15 -0.09 1.76
-2 6 14 1.93 1.41
2 6 -14 2.76 1.24
-2 6 14 2.26 1.65
-2 6 14 1.48 1.92
-2 6 13 4.95 1.81
2 6 -13 1.83 1.15
-2 6 13 5.95 1.5
-2 6 12 4.95 1.56
2 6 -12 3.78 1.12
-2 6 12 2.85 1.86
2 6 -11 1.38 1.11
-2 6 11 1.66 1.96
-2 6 11 2.88 1.54
2 6 -10 11.33 1.31
-2 6 10 10.51 1.67
-2 6 10 10.78 2.18
-2 6 10 8.84 1.7
-2 6 9 110.46 6.45
2 6 -9 106.76 6.06
-2 6 9 104.31 6.2
-2 6 9 104.43 6.21
-2 6 9 97.57 6.49
-2 6 8 20.37 1.95
-2 6 8 19.56 2.6
2 6 -8 21.81 1.76
-2 6 8 20.5 2.42
-2 6 8 19.97 2.05
-2 6 7 12.14 2.27
-2 6 7 9.71 1.75
-2 6 7 9.64 1.98
2 6 -7 9.89 1.39
-2 6 7 11.32 1.51
-2 6 6 321.27 17.25
2 6 -6 311.57 17.15
-2 6 6 310.57 17.18
-2 6 6 319.58 17.38
2 6 -6 292.05 17.22
-2 6 6 302.66 17.15
-2 6 5 9.73 1.32
2 6 -5 10.37 1.9
-2 6 5 6.49 2.07
-2 6 5 10.39 1.62
-2 6 4 273.46 16
-2 6 4 309.08 16.27
2 6 -4 297.14 16.2
-2 6 4 291.78 16.09
-2 6 3 169.51 9.85
-2 6 3 171.17 10.04
2 6 -3 185.66 10.04
-2 6 2 23.51 2.81
-2 6 2 27.08 2.15
2 6 -2 31.9 2.59
-2 6 2 29.56 2.45
-2 6 1 39.94 3
-2 6 1 42.09 2.75
2 6 -1 40.89 2.82
2 6 -1 46.27 3.12
2 6 0 184.72 11.03
2 6 0 196.51 11.04
-2 6 0 199.46 11.14
-2 6 0 175.97 11.82
2 6 0 214.16 11.17
-2 6 -1 180.14 10.74
2 6 1 192.87 10.63
2 6 1 199.89 10.72
-2 6 -1 180.44 11.59
2 6 1 180.82 10.59
-2 6 -2 1.5 3.34
2 6 2 1.25 1.49
2 6 2 -0.26 1.56
-2 6 -2 -0.87 1.75
2 6 2 -1.35 1.82
-2 6 -3 22.41 1.79
2 6 3 26.62 2.31
2 6 3 26.98 2.49
-2 6 -3 27.41 4.29
2 6 3 27.75 2.31
2 6 4 -0.44 1.81
2 6 4 1.09 1.79
2 6 4 0.47 1.7
2 6 4 1.8 1.83
2 6 5 6.16 1.99
2 6 5 6.58 1.9
2 6 5 7.03 1.78
2 6 5 7.34 1.8
2 6 6 29.68 2.66
2 6 6 32.21 2.72
2 6 6 27.91 2.55
2 6 7 15.2 2
2 6 7 13.2 2.12
2 6 7 15.2 2.19
2 6 8 20.98 2.4
2 6 8 22.72 2.2
2 6 8 23.55 2.22
2 6 8 25.23 2.61
2 6 9 30.45 2.52
2 6 9 33.23 2.99
2 6 9 31.59 2.57
2 6 9 31.34 2.66
2 6 10 17.25 2.12
2 6 10 17.6 1.86
2 6 10 20.22 2.53
2 6 11 0.16 1.68
2 6 11 -0.17 2.03
2 6 11 -0.17 1.32
2 6 12 19.52 1.68
2 6 12 18.07 2.25
2 6 12 17.44 1.83
2 6 12 18.15 2.01
2 6 13 12.95 1.5
2 6 13 14.1 1.92
2 6 13 14.9 1.75
2 6 14 3.06 1.03
2 6 14 2.9 1.35
2 6 15 2.26 1.11
-2 7 14 26.08 1.92
2 7 -13 -0.06 0.21
-2 7 13 -1.68 1.27
-2 7 13 0.12 1.07
-2 7 12 24.23 2.07
2 7 -12 22.59 1.67
-2 7 12 27.35 2.4
-2 7 12 23.87 1.9
-2 7 11 21.88 1.92
-2 7 11 22.56 2.43
-2 7 11 19.84 1.95
2 7 -11 28.36 1.73
-2 7 11 23.34 2.17
-2 7 10 0.34 1.33
-2 7 10 0.05 1.85
2 7 -10 -0.59 0.91
-2 7 10 1.99 1.58
-2 7 10 0.78 1.17
-2 7 9 57.39 3.63
-2 7 9 49.32 3.98
2 7 -9 58.35 3.46
-2 7 9 56.14 3.6
-2 7 9 64.29 3.82
-2 7 8 136.39 7.85
-2 7 8 132.92 7.75
2 7 -8 144.15 7.69
-2 7 8 133.96 7.78
-2 7 8 123.91 8.01
-2 7 7 15.64 1.74
-2 7 7 15.35 1.56
-2 7 7 12.84 2.21
2 7 -7 18.08 1.49
-2 7 6 1.08 1.35
-2 7 6 0.07 1.09
2 7 -6 0.32 1.15
-2 7 6 -0.41 1.8
2 7 -5 43.13 3.13
-2 7 5 48.06 3.11
2 7 -5 50.51 3.09
-2 7 5 46.34 3.48
-2 7 4 6.27 2.02
2 7 -4 6.16 1.62
-2 7 4 8.61 1.41
-2 7 3 123.6 7.17
-2 7 3 123.11 7.49
2 7 -3 129.02 7.3
2 7 -2 -1.48 1.69
-2 7 2 -0.29 1.18
-2 7 2 0.45 1.78
-2 7 1 0.9 1.82
2 7 -1 -0.32 1.72
2 7 0 81.69 5
-2 7 0 78.85 5.13
2 7 1 2.81 1.73
2 7 1 0.77 1.32
-2 7 -1 2.85 1.87
2 7 1 2.09 1.38
2 7 2 76.3 4.83
-2 7 -2 72.84 4.58
2 7 2 86.25 4.94
2 7 2 88.91 4.86
2 7 3 -0.26 1.73
2 7 3 0.33 1.41
2 7 3 -0.39 1.47
2 7 4 56.3 3.47
2 7 4 50.25 3.56
2 7 4 50.92 3.57
2 7 5 5.2 1.72
2 7 5 5.78 1.67
2 7 5 3.79 1.47
2 7 6 42.13 3.08
2 7 6 42.46 3
2 7 6 47.85 3.25
2 7 7 0.42 1.66
2 7 7 -0.4 1.39
2 7 8 16.71 2.01
2 7 8 15.56 1.73
2 7 9 33.57 2.68
2 7 9 34.56 2.45
2 7 9 31.1 2.41
2 7 10 9.87 1.71
2 7 10 9.41 1.35
2 7 10 9.45 1.38
2 7 11 9.23 1.29
2 7 11 8.55 1.5
2 7 11 10.53 1.24
2 7 12 5.08 1.07
2 7 12 2.41 1.19
2 7 13 24.93 1.77
-2 8 13 4.67 0.94
-2 8 12 -0.66 1.11
-2 8 11 1.71 1.32
-2 8 10 3.63 1.41
2 8 -10 -0.52 0.21
-2 8 9 1.08 1.02
2 8 -9 2.07 0.68
-2 8 9 0.42 0.76
-2 8 9 3.09 1.56
-2 8 8 0.75 1.54
-2 8 8 0.75 1.05
2 8 -8 0.02 0.81
2 8 -7 92.5 5.36
-2 8 7 93.68 5.43
-2 8 7 98.91 5.73
2 8 -6 62.03 3.63
-2 8 6 59.17 3.67
-2 8 6 61.94 4.01
-2 8 5 18.54 1.55
2 8 -5 19.52 1.58
-2 8 5 18.31 2.11
2 8 -4 0.38 1.06
-2 8 4 -0.47 0.96
-2 8 4 -0.3 1.64
-2 8 3 7.35 1.81
-2 8 3 5.99 1.02
2 8 -3 4.71 1.18
2 8 -3 6.44 1.25
2 8 -2 3.3 1.19
-2 8 2 -1.03 1.72
2 8 -1 3 1.29
-2 8 1 -0.53 1.72
-2 8 0 38.89 2.45
2 8 0 38.74 2.71
2 8 1 13.74 1.69
2 8 2 -0.71 1.4
2 8 3 26.39 1.9
2 8 3 25.69 2.07
2 8 3 30.5 2.23
2 8 4 0.26 1.22
2 8 4 -0.74 1.35
2 8 4 -0.11 0.96
2 8 5 13.77 1.59
2 8 5 11.11 1.56
2 8 5 15.03 1.38
2 8 6 25.73 2.09
2 8 6 26.41 2.07
2 8 6 28.44 1.95
2 8 7 39.98 2.79
2 8 7 40.59 2.76
2 8 7 46.74 2.72
2 8 8 0.06 1.07
2 8 8 0.83 0.95
2 8 8 0.97 1.05
2 8 9 24.94 2.1
2 8 9 38.8 2.1
2 8 10 7.47 0.89
2 8 10 3.93 0.79
-2 9 7 0.77 0.99
-2 9 6 8.29 1.22
2 9 -6 -0.04 0.15
2 9 -5 -0.19 0.28
-2 9 5 -0.25 1.15
2 9 -4 11.99 0.98
2 9 -3 14.69 1.16
2 9 -2 2.31 0.8
2 9 -1 38 2.36
2 9 0 41.35 1.22
2 9 0 -0.19 0.39
2 9 1 0.47 0.9
2 9 1 1.13 0.75
2 9 2 34.43 2.17
2 9 3 21.57 1.53
2 9 4 49.99 2.97
2 9 5 1.84 0.78
2 9 6 27.55 1.75
3 0 -22 2.07 1.48
3 0 -21 3.34 2.01
-3 0 20 -0.48 1.24
-3 0 19 128.17 7.52
-3 0 18 -1.72 1.81
-3 0 17 8.33 2.13
3 0 -17 8.07 4.17
3 0 -16 -5.01 4.68
-3 0 16 1.09 1.96
3 0 -15 16.48 1.9
-3 0 15 15.36 2.25
3 0 -14 0.04 1.51
3 0 -14 -1.19 3.45
3 0 -14 1 4.33
3 0 -14 -1.68 2.02
-3 0 14 -1.71 1.91
3 0 -13 269.97 13.94
-3 0 13 202.45 12.07
3 0 -13 248.1 12.1
3 0 -13 224.56 11.9
3 0 -12 3.56 4.04
3 0 -12 1.98 2.35
3 0 -11 419.38 27.39
3 0 -11 843.02 29.06
3 0 -10 3.05 3.5
3 0 -9 215.97 13.1
3 0 -8 -0.53 3.03
3 0 -8 -0.2 1.64
3 0 -7 37.62 2.72
3 0 -6 2.23 2.05
3 0 -5 1363.9 74.89
-3 0 4 1.68 2.18
3 0 -4 0.45 2.02
-3 0 3 25.63 2.36
3 0 -3 26.64 2.26
3 0 -2 0.22 1.16
3 0 -1 2962.06 161.9
-3 0 0 -1.32 2.07
-3 0 -1 130.42 7.25
-3 0 -1 118.88 6.75
-3 0 -2 -0.22 2.33
-3 0 -2 -3.83 5.2
-3 0 -2 -0.65 1.49
-3 0 -3 20.66 2
-3 0 -3 19.38 5.22
-3 0 -3 16.68 2.56
-3 0 -4 0.31 1.51
-3 0 -4 1.49 2.3
-3 0 -5 412.31 23.38
-3 0 -6 0.91 2.95
-3 0 -7 108.73 7.82
-3 0 -8 -0.16 3.59
-3 0 -9 139.03 9.54
-3 0 -10 0.88 3.94
-3 0 -11 10.05 4.29
-3 0 -12 -1.46 3.34
-3 0 -12 -3.65 5.04
-3 0 -13 1.78 3.72
-3 0 -13 5.78 4.98
-3 0 -14 0.74 3.94
-3 0 -14 1.14 2.79
-3 0 -14 -0.63 4.41
-3 0 -15 130.26 10.76
-3 0 -15 202.3 10.44
-3 0 -16 0.73 4.09
-3 0 -16 -2.05 2.95
-3 0 -17 17.73 4.14
-3 0 -17 23.82 3.08
-3 0 -18 -0.43 2.29
-3 0 -19 112.01 6.69
-3 0 -20 -0.11 1.19
3 1 -22 90.79 5.28
3 -1 -22 87.44 5.25
3 1 -21 3.86 1.69
3 -1 -21 1.33 1.73
-3 1 20 9.92 1.7
-3 1 19 1.62 1.37
-3 1 19 0.06 1.78
-3 1 18 1.38 1.89
-3 -1 18 -2.06 1.44
3 1 -17 21.29 2.27
-3 1 17 21.01 2.5
-3 -1 17 22.29 2.26
-3 -1 17 19.74 3.88
3 1 -17 20.17 4.23
3 -1 -17 26 4.37
-3 1 17 22.25 4
3 1 -16 5.78 1.82
3 -1 -16 4.52 3.84
-3 -1 16 5.68 1.95
3 1 -16 7.09 4.06
-3 -1 16 8.16 3.45
-3 1 16 4.17 3.63
-3 1 16 4.43 2.16
-3 -1 15 -0.65 1.97
3 1 -15 -0.2 1.64
3 1 -15 6.22 4.19
-3 1 15 3.57 1.96
3 -1 -15 -2.95 4.09
3 1 -14 10.26 3.9
-3 1 14 20.54 2.46
-3 -1 14 20.22 2.26
3 1 -14 30.53 4.71
3 -1 -14 20.84 4.53
3 -1 -14 13.55 4.01
3 1 -14 13.42 1.93
3 1 -13 9.28 1.77
3 1 -13 7.82 1.45
-3 1 13 6.28 1.89
3 -1 -13 10.34 1.72
-3 1 13 7.39 1.43
3 1 -13 8.21 3.95
3 -1 -13 10.32 4.05
3 -1 -13 5.76 3.03
3 1 -13 2.53 3.01
3 -1 -12 67.1 6.06
3 1 -12 118.51 7.26
3 1 -12 60.39 5.9
3 -1 -12 113.6 7.31
-3 1 12 104.47 5.38
3 -1 -11 328.63 13.24
3 1 -11 314.54 13.32
3 1 -11 163.99 11.75
3 -1 -11 186.29 11.91
3 1 -10 440.53 25.7
3 -1 -10 459.48 25.69
3 -1 -9 75.87 5.58
3 1 -9 69.39 5.6
3 1 -8 100.3 6.45
3 -1 -8 103.46 6.84
3 -1 -8 102.54 6.02
3 1 -8 108.41 6.86
3 1 -7 323.77 18.26
3 -1 -6 369.56 20.54
3 1 -6 344.24 20.48
3 1 -6 389.3 20.57
3 -1 -5 75.35 4.41
3 1 -5 61.17 4.36
3 1 -5 66.8 4.37
-3 -1 4 24.19 2.4
-3 1 4 22.76 2.5
3 -1 -4 25.63 2.37
3 1 -4 25.55 2.3
3 1 -3 64.22 4.26
-3 -1 3 61.43 4.36
-3 1 3 75.44 4.39
3 -1 -3 70.67 4.27
3 -1 -2 223.3 12.33
3 1 -2 216.5 12.3
3 -1 -1 8.35 1.52
3 1 -1 10.91 1.56
-3 1 0 303.06 16.4
-3 1 0 286.41 16.53
-3 -1 0 284.09 16.56
-3 -1 -1 2.65 2.5
-3 1 -1 -0.67 1.81
-3 -1 -1 -1.89 3.74
-3 1 -1 0.32 3.93
-3 1 -1 -1.13 2.29
-3 -1 -2 53.86 6.38
-3 1 -2 50.18 3.65
-3 1 -2 46.8 6.28
-3 -1 -2 51.74 3.86
-3 1 -2 50.52 3.75
-3 1 -3 306.09 16.83
-3 -1 -3 304.14 16.89
-3 1 -3 285.55 16.86
-3 1 -4 9.06 2.15
-3 1 -4 14.9 2.45
-3 -1 -4 14.82 2.44
-3 -1 -5 816.9 47.7
-3 1 -5 866.7 47.72
-3 1 -5 896.32 47.64
-3 1 -6 123.54 8.18
-3 -1 -6 126.14 8.2
-3 1 -6 128.27 7.87
-3 1 -7 4.33 3.21
-3 -1 -7 6.26 3.04
-3 -1 -8 535.39 30.82
-3 1 -8 547.14 30.83
-3 -1 -9 186.59 11.53
-3 1 -9 170.93 11.46
3 1 10 12.97 1.52
-3 1 -10 10.65 4.15
-3 -1 -10 17.12 3.98
3 1 10 10.4 1.2
-3 -1 -11 0.23 4.11
3 1 11 0.98 1.37
-3 1 -11 2.13 4.03
-3 -1 -12 6.04 3.66
3 1 12 3.6 1.49
-3 -1 -12 3.58 4.02
-3 1 -12 3.4 4.58
-3 1 -12 5.76 3.58
3 1 13 23.87 2.19
-3 1 -13 21.04 5.01
-3 -1 -13 20.85 4.36
-3 -1 -13 27.01 4.81
-3 -1 -13 29.19 3.02
-3 1 -13 18.62 4.2
-3 1 -13 27.03 3.22
-3 1 -14 24.47 4.51
-3 1 -14 44.58 3.65
-3 -1 -14 45.53 3.7
3 1 14 36.31 2.88
-3 -1 -14 33.35 4.76
-3 1 -14 39.81 5.45
-3 -1 -14 34.41 5.48
3 1 15 9.34 1.66
-3 1 -15 7.08 3.95
-3 -1 -15 4.96 4.15
-3 -1 -15 10.55 2.79
-3 1 -15 10.56 2.78
-3 -1 -16 114.42 7.03
-3 1 -16 129.97 7.04
-3 -1 -16 96.64 7.86
-3 1 -16 80.25 7.68
-3 -1 -17 11.98 3.96
-3 -1 -17 12.68 2.57
-3 1 -17 10.39 3.8
-3 1 -17 11.1 2.52
-3 1 -18 25.47 2.72
-3 -1 -18 27.88 2.7
-3 1 -19 2.07 1.6
-3 -1 -19 2.74 1.55
3 2 -22 9.29 1.1
3 -2 -22 6.85 1.03
3 2 -21 10.96 1.62
-3 2 21 13.41 1.62
3 -2 -21 12.69 1.57
-3 2 20 0.88 1.57
-3 2 20 -1.33 1.24
3 -2 -20 0.79 1.61
3 2 -20 -0.09 1.64
-3 2 19 42.43 3.17
-3 2 19 37.94 2.88
-3 2 18 30.97 2.86
-3 2 18 26.83 2.44
-3 2 17 -0.74 2.17
3 2 -17 0.71 2.01
-3 2 16 25.29 2.68
3 2 -16 24.31 3.87
-3 2 16 32.55 4.2
-3 -2 16 22.09 3.98
3 -2 -16 22.09 3.76
3 2 -16 24.42 2.53
-3 -2 15 12.64 3.63
3 2 -15 11.53 1.91
3 2 -15 14.55 3.7
-3 2 15 6.17 3.42
-3 2 15 10.68 1.77
3 -2 -15 6.56 3.34
-3 2 15 13.17 2.31
-3 2 14 44.77 3.51
3 2 -14 47.5 5.17
3 2 -14 46.47 3.18
-3 2 14 47.48 3.23
3 -2 -14 52.49 4.98
3 2 -13 -1.14 3.5
3 2 -13 3.17 1.49
-3 2 13 2.87 1.77
3 2 -13 5.28 3.26
-3 2 13 3.26 1.41
3 -2 -13 4.93 3.26
3 2 -13 3.72 1.21
3 -2 -13 4.78 1.51
3 -2 -13 2.38 3.89
3 -2 -12 275.69 15.59
3 -2 -12 260.31 14.46
3 -2 -12 217.25 15.11
3 2 -12 287.25 15.73
-3 2 12 277.56 14.45
-3 2 12 241.52 14.57
3 2 -12 271.62 14.48
3 2 -12 274.48 14.36
3 -2 -11 6.31 2.74
3 2 -11 4.02 2.27
3 2 -11 3.58 3.01
-3 2 11 2.6 1.04
-3 2 11 4.53 1.16
3 -2 -11 1.57 2.82
3 -2 -10 382.22 21.48
-3 2 10 371.9 20.66
3 2 -10 378 21.53
3 -2 -9 3.92 2.48
3 2 -9 1.1 2.49
3 -2 -8 2.78 2.35
3 2 -8 3.18 2.33
3 2 -7 117.34 7.23
3 -2 -7 115.2 7.17
3 2 -6 73.13 5.17
-3 2 6 75.97 4.88
-3 -2 6 77.72 4.9
3 -2 -5 26.45 2.25
-3 -2 5 28.41 2.37
3 2 -5 27.29 2.77
3 2 -5 27.69 2.32
-3 2 5 27.52 2.29
3 2 -4 124.19 7.29
-3 2 4 131.32 7.33
-3 -2 4 133.53 7.34
3 -2 -4 119.04 7.27
3 -2 -3 285.99 15.85
3 2 -3 284.58 15.86
-3 2 2 0.69 2.06
3 2 -2 -0.55 1.55
3 2 -2 0.75 0.91
3 -2 -2 0.98 1
3 2 -1 1407.79 75.77
3 -2 -1 1400.45 75.67
3 2 -1 1347.31 75.66
3 -2 0 721.42 37.12
3 2 0 657.45 37.09
-3 2 0 592.4 37.49
3 2 0 742.33 37.16
-3 -2 0 562.68 37.47
-3 2 -1 269.68 15.26
-3 2 -1 273.38 15.36
-3 -2 -1 308.98 16.39
3 2 1 262.54 15.02
-3 2 -1 321.85 16.38
-3 -2 -1 256.08 15.29
-3 -2 -2 8.09 2.06
-3 2 -2 9.19 1.97
3 2 2 8.09 1.03
-3 2 -2 5.04 2.12
-3 -2 -3 185.16 10.41
3 2 3 168.44 9.85
-3 2 -3 199.03 10.51
-3 2 -3 185.09 10.34
-3 2 -4 2245.04 90.9
-3 -2 -4 2163.03 90.83
-3 2 -4 2138.39 90.8
-3 2 -5 407.13 23.04
-3 2 -5 421.66 23.03
-3 -2 -5 391.83 22.99
-3 2 -6 46.43 4.32
-3 -2 -6 45.68 4.22
-3 2 -6 51.8 4.23
-3 -2 -7 0.13 2.9
-3 2 -7 2.55 2.86
-3 2 -8 239.16 14.84
-3 -2 -8 238.5 14.79
3 2 8 251.94 13.84
3 2 9 54.85 3.42
-3 2 -9 65.81 5.2
3 2 9 51.04 3.22
-3 -2 -9 54.91 4.93
3 2 9 55.57 3.38
-3 -2 -10 23.14 4.07
-3 2 -10 33.72 4.49
3 2 10 28.49 2.13
3 2 10 29.14 1.98
3 2 10 29.5 2.32
-3 -2 -11 190.71 12.57
3 2 11 190.58 10.94
-3 -2 -11 198.94 11.32
-3 -2 -11 181.67 11.99
3 2 11 208.72 11.05
-3 2 -11 179.37 11.92
3 2 11 200.64 11.14
-3 2 -11 202.38 12.57
-3 2 -12 48.45 3.75
-3 -2 -12 47.93 5.08
-3 2 -12 45.32 4.85
-3 2 -12 51.1 5.39
-3 -2 -12 47.58 5.38
3 2 12 52.48 3.25
-3 -2 -12 50.52 3.77
3 2 13 3.66 1.2
-3 2 -13 4.01 3.55
-3 -2 -13 3.85 3.41
-3 -2 -13 1.37 3.82
-3 -2 -13 3.59 2.12
-3 2 -13 4.21 2.16
-3 2 -13 5.41 3.64
-3 2 -14 82.98 5.29
-3 -2 -14 71.98 6.33
-3 -2 -14 78.97 5.2
3 2 14 83.22 4.98
3 2 14 77.26 4.69
-3 2 -14 73.2 6.34
-3 -2 -15 28.85 2.78
3 2 15 27.76 2.53
-3 2 -15 24.13 4.27
-3 -2 -15 27.13 4.49
-3 2 -15 29.53 2.92
-3 -2 -16 6.34 3.83
-3 2 -16 11.25 2.21
-3 -2 -16 10.79 2.21
3 2 16 13.99 1.75
-3 2 -16 9.51 3.71
-3 -2 -17 12.88 2.08
-3 2 -17 15.66 2.22
3 2 17 17.78 1.57
-3 2 -18 50.32 3.51
-3 -2 -18 55.47 3.51
3 2 19 14.49 1.2
-3 -2 -19 11.54 1.33
-3 2 -19 10.56 1.34
-3 3 21 0.64 1.13
3 3 -20 0.46 1.26
3 -3 -20 2.14 1.23
-3 3 20 0.98 1.59
-3 3 20 1.75 1.12
3 -3 -19 21 2.1
-3 3 19 25.03 2.15
3 3 -19 26.66 2.19
-3 3 18 0.42 2.06
3 3 -18 1.9 1.89
-3 3 18 2.09 1.71
-3 3 17 4.29 1.98
3 3 -17 3.19 2.24
-3 3 17 3.72 2.29
3 3 -16 4.33 2.15
-3 -3 16 9.02 3.01
-3 3 16 1.45 2.57
-3 3 16 4.83 2.22
-3 3 16 2.92 1.97
3 3 -15 32.53 4.02
3 3 -15 31.21 2.56
-3 3 15 29.18 2.73
-3 3 15 30.21 2.91
3 -3 -15 25.02 3.75
-3 3 15 32.01 2.63
-3 3 15 19.03 3.75
-3 -3 15 28.5 4.11
-3 3 14 26.53 4.04
3 3 -14 9.63 1.96
3 3 -14 6.27 3.29
-3 -3 14 7.72 3.42
3 -3 -14 31.8 4.17
3 3 -13 0.58 1.16
-3 3 13 -0.18 1.54
-3 -3 13 3.13 2.99
-3 3 13 1.51 2.65
3 -3 -13 -0.35 2.96
3 3 -13 7.2 3.17
-3 3 12 71.74 4.34
3 3 -12 68.54 4.18
-3 -3 12 66.01 5.63
3 -3 -12 72.63 5.6
-3 3 12 71.43 5.52
-3 3 12 74.51 4.31
3 3 -12 61.98 5.62
-3 3 11 180.98 10.99
-3 3 11 162.93 10.19
3 3 -11 185.68 11.1
3 3 -11 173.32 9.99
-3 -3 11 176.51 11.11
3 -3 -11 195.35 11.12
-3 3 11 191.13 10.05
-3 3 10 2.51 1.15
3 -3 -10 4.78 2.51
-3 -3 10 1.95 2.24
-3 3 10 2.5 2.15
3 3 -10 5.48 2.6
-3 3 9 31.31 3.19
-3 -3 9 31.72 3.28
3 -3 -9 42.69 3.46
3 3 -9 38.79 3.51
-3 3 9 34.88 2.39
3 3 -8 7.53 2.35
3 -3 -8 6.54 2.26
-3 -3 8 5.02 1.91
-3 3 8 5.1 1.85
3 3 -7 140.48 8.69
3 -3 -7 154.73 8.7
-3 -3 7 144.12 8.62
-3 3 7 144.15 8.6
-3 3 6 0.65 1.41
-3 -3 6 1.56 1.51
3 3 -6 1.03 1.75
3 -3 -6 -1.01 1.67
-3 -3 5 46.68 3.13
3 3 -5 40.26 3.18
3 -3 -5 42.06 3.15
-3 3 5 51.97 3.16
-3 3 5 48.88 3.76
3 -3 -4 59.85 3.75
3 3 -4 59.11 3.78
-3 3 4 63.64 4.42
3 3 -3 155.23 8.9
3 -3 -3 143.68 8.23
-3 3 3 146.63 8.75
3 -3 -2 328.78 17.72
3 3 -2 302.65 17.69
3 3 -2 346.32 18.23
-3 3 2 350.44 18.27
3 3 -1 154.25 8.27
-3 -3 1 136.79 8.39
-3 3 1 134.22 8.32
3 -3 -1 133.96 7.73
-3 3 1 140.96 8.37
3 3 -1 138.49 7.72
3 3 0 1.52 0.78
3 3 0 0.59 1.56
-3 3 0 0.28 2.44
3 -3 0 1.16 0.81
3 3 1 1440.39 81.12
3 -3 1 1526.77 81.15
-3 3 -2 455.94 25.43
-3 -3 -3 5.71 2.45
-3 3 -3 8.76 2.88
-3 3 -3 7.55 2.15
-3 3 -4 181.2 11.17
-3 3 -4 196.64 11.51
-3 -3 -4 196.89 11.38
-3 3 -5 2214.39 121.74
-3 3 -5 2132.18 121.49
-3 -3 -5 2308.34 121.64
-3 -3 -6 505.61 29.13
-3 3 -6 494.53 29.03
3 3 6 527.37 28.43
-3 3 -6 507.4 29.23
-3 3 -7 359 22.25
3 3 7 417.73 21.57
-3 3 -7 375 22.48
3 3 7 381.91 21.46
-3 -3 -7 373.2 22.35
3 3 8 115.12 7.04
-3 -3 -8 114.75 8.21
3 3 8 141.75 7.23
-3 3 -8 117.58 8.16
-3 3 -9 30.68 4.37
3 3 9 51.53 3.03
-3 -3 -9 43.61 3.06
-3 -3 -9 41.25 4.04
-3 3 -9 38.76 3.08
3 3 9 43.58 2.81
-3 -3 -9 43.42 4.65
3 3 10 63.52 3.56
-3 -3 -10 51.42 4.86
-3 -3 -10 55.77 3.86
-3 3 -10 51.79 5.32
3 3 10 61.74 3.69
-3 3 -10 41.73 4.57
-3 3 -10 53.62 3.88
-3 -3 -10 54.59 5.45
3 3 11 3.27 1.21
-3 -3 -11 4.51 3.69
3 3 11 3.01 1.84
3 3 11 2.18 1.45
-3 3 -11 -1.73 3.44
-3 3 -11 0.11 1.88
-3 3 -11 6.13 3.12
-3 -3 -11 1.13 1.85
-3 -3 -11 5.16 3.4
-3 3 -12 147.32 10.35
3 3 12 150.5 8.78
-3 -3 -12 148.18 10.44
-3 -3 -12 147.83 8.92
-3 3 -12 133.23 9.49
3 3 12 152.59 8.57
3 3 12 164.13 8.7
-3 3 -12 152.66 8.89
-3 -3 -12 136.38 9.6
-3 -3 -13 146.7 8.59
3 3 13 154.87 8.48
-3 3 -13 124.63 9.2
-3 3 -13 142.83 8.54
-3 3 -13 113.79 9.75
3 3 13 156.05 8.32
-3 -3 -13 125.87 9.35
3 3 14 -0.24 1.8
-3 3 -14 1.69 3.4
-3 -3 -14 0.06 1.93
-3 3 -14 -2.3 2.03
-3 -3 -14 1.2 3.68
3 3 14 -0.77 1.3
3 3 15 -1.78 1.68
-3 -3 -15 -0.46 1.93
-3 3 -15 -1.45 3.27
-3 -3 -15 1.98 3.42
-3 3 -15 1.16 1.92
3 3 15 1.7 1.15
-3 -3 -16 2.75 1.74
3 3 16 4.94 1.55
-3 3 -16 2.92 1.75
3 3 17 13.4 1.42
-3 -3 -17 10.86 1.61
-3 3 -17 9.66 1.7
3 3 17 10.19 1.61
-3 3 -18 -0.05 0.41
3 3 18 10.42 1.12
-3 4 21 1.44 0.79
-3 4 20 1.98 1.34
-3 4 20 1.77 0.91
-3 4 19 14.2 1.65
-3 4 19 15.89 2.01
-3 4 18 52.63 3.8
3 4 -18 59.03 3.81
-3 4 17 1.33 1.89
3 4 -17 -1.55 2.09
-3 4 16 97.69 6.42
-3 4 16 104.3 6.26
3 4 -16 108.58 6.26
3 4 -15 115.93 6.41
-3 4 15 105.84 6.62
-3 4 15 99.66 6.45
-3 4 14 66.37 4.67
3 4 -14 75.02 4.25
-3 4 14 64.74 4.39
-3 4 14 60.83 4.45
-3 4 13 90.44 5.86
3 4 -13 99.97 5.58
-3 4 13 88.06 5.98
3 4 -12 253.73 13.4
-3 4 12 248.58 13.47
-3 4 12 214.06 13.58
-3 4 12 230.99 13.69
-3 4 11 36.87 2.77
-3 4 11 37.11 3.08
3 4 -11 40.27 2.5
-3 4 11 33.81 2.82
-3 4 10 10.42 1.73
-3 4 10 11.02 1.99
-3 4 10 9.69 1.5
3 4 -10 12.58 1.25
-3 4 9 22.41 2.31
3 4 -9 22.77 1.64
-3 4 9 17.88 1.79
-3 4 9 20.48 1.95
-3 4 9 25.49 1.87
-3 4 8 0.7 1.54
-3 4 8 -0.05 1.62
-3 4 8 2.53 1.2
-3 4 8 2.28 1.06
-3 4 7 33.7 2.26
-3 4 7 35.31 2.29
-3 4 7 35.26 2.63
-3 4 6 15.59 2.21
-3 4 5 121.16 7.47
-3 4 4 292.24 16.7
-3 4 3 253.78 14.69
-3 4 2 324.54 18.62
-3 4 1 10.04 2.97
-3 4 0 49.65 4.47
-3 4 -1 262.08 15.47
-3 4 -2 7.15 3.2
3 4 3 359.49 19.94
-3 4 -3 341.7 20.94
3 4 3 364.57 19.98
3 4 4 82.03 4.77
3 4 4 74.24 4.8
3 4 5 77.93 4.7
3 4 6 -0.44 1.43
-3 4 -6 3.94 3.26
3 4 6 -0.31 1.63
3 4 7 34.93 2.66
3 4 7 30.32 2.4
3 4 8 48.22 3.26
3 4 8 39.59 2.96
3 4 9 37.25 3.14
3 4 9 45.96 2.93
3 4 9 43.41 3.11
3 4 10 50.12 3.33
3 4 10 43.1 3.42
3 4 10 48.25 3.16
3 4 11 11.76 1.55
3 4 11 10.06 2.07
3 4 11 12.84 1.81
3 4 12 1.31 1.83
3 4 12 0.59 1.23
3 4 12 1.05 1.57
3 4 13 22.36 2.34
3 4 13 21.89 2
3 4 14 2.8 1.73
3 4 14 1.7 1.28
3 4 15 29.51 2.14
3 4 15 30.3 2.42
3 4 16 50.48 3.47
3 4 16 52.26 3.3
3 4 17 4.38 1.1
3 4 17 3.03 1.22
-3 5 19 -1.4 0.96
-3 5 18 38.46 2.64
-3 5 17 17.02 2.13
3 5 -17 13.31 1.82
-3 5 17 15.03 1.89
-3 5 16 23.88 2.49
3 5 -16 28.02 2.38
-3 5 16 26.49 2.65
-3 5 15 10.04 2.31
-3 5 15 10.35 2.17
3 5 -15 12.03 1.75
-3 5 14 30.05 3.04
3 5 -14 28.99 2.26
3 5 -13 2.55 1.35
-3 5 13 6.59 2.23
-3 5 13 3.21 1.71
-3 5 12 151.63 9.63
3 5 -12 171.56 9.26
-3 5 12 156.34 9.49
-3 5 12 166.04 9.42
3 5 -11 154.33 8.74
-3 5 11 145.35 8.98
-3 5 11 163.03 9.15
-3 5 11 155.77 8.88
3 5 -10 472.53 25.61
-3 5 10 465.32 25.67
-3 5 10 449.65 25.81
-3 5 10 459.22 25.86
-3 5 10 467.18 25.7
-3 5 9 659.99 34
-3 5 9 595.64 33.83
3 5 -9 604.67 33.78
-3 5 9 614.96 33.82
3 5 -8 20.84 1.79
-3 5 8 21.03 1.92
-3 5 8 21.92 1.96
-3 5 8 24.7 2.27
-3 5 7 29.25 2.23
-3 5 7 27.22 2.13
3 5 -7 30.75 2.09
-3 5 6 191.09 9.87
-3 5 6 179.65 9.86
-3 5 6 180.61 10.1
-3 5 5 25.58 2.29
-3 5 5 26.51 1.97
-3 5 5 25.2 1.82
-3 5 5 19.23 2.48
-3 5 4 21.21 2.73
-3 5 4 27.62 2.25
-3 5 4 25.67 1.94
-3 5 3 81.77 4.78
-3 5 3 69.66 5.46
3 5 -3 78.51 4.84
-3 5 3 78.56 4.58
-3 5 2 1.72 1.35
-3 5 2 -0.4 2.28
3 5 -2 0.51 1.66
3 5 -2 -0.46 1.6
3 5 -1 25.07 2.21
3 5 -1 25.37 2.28
-3 5 1 22.4 1.99
-3 5 1 22.31 3.34
-3 5 0 4.3 2.87
-3 5 0 3.93 1.42
3 5 0 4.53 1.78
3 5 0 5.35 1.69
-3 5 -1 11.74 3.5
3 5 1 15.53 1.98
3 5 1 14.71 1.84
3 5 1 16.78 1.62
-3 5 -1 12.41 1.78
3 5 2 48.59 3.17
-3 5 -2 41.24 3.21
-3 5 -2 45.97 4.77
3 5 2 46.96 3.19
3 5 2 43.85 3.08
3 5 2 49.27 3.26
-3 5 -3 0.75 1.65
3 5 3 0.58 1.7
3 5 3 0.93 1.44
-3 5 -3 2.3 3.43
3 5 3 2.59 1.58
-3 5 -4 19.4 4.16
3 5 4 19.26 2.06
3 5 4 20.72 2.19
3 5 4 23.08 2.17
3 5 4 22.06 2.12
3 5 5 15.1 1.96
3 5 5 12.92 1.88
3 5 5 15.35 2.06
3 5 5 15.11 2.02
-3 5 -5 16.39 4
3 5 6 84.2 5.46
3 5 6 87.35 5.33
3 5 6 95.95 5.47
3 5 6 85.39 5.51
3 5 7 44.99 3.37
3 5 7 45.16 3.48
3 5 7 45.76 3.2
3 5 8 -0.4 1.57
3 5 8 0.06 2.03
3 5 8 0.87 1.76
3 5 9 0.31 1.51
3 5 9 -0.13 2.05
3 5 9 1.81 1.74
3 5 10 8.63 2.2
3 5 10 10.47 1.6
3 5 10 10.9 1.79
3 5 11 -0.06 2.07
3 5 11 0.48 1.57
3 5 11 -0.64 1.32
3 5 12 49.95 3.64
3 5 12 54.67 3.48
3 5 12 50.32 3.89
3 5 12 54.51 3.35
3 5 13 15 2.24
3 5 13 13.17 1.97
3 5 13 13.62 1.64
3 5 14 45.76 3.13
3 5 14 42.97 3.3
3 5 14 46.77 2.94
3 5 15 8.1 1.48
3 5 15 9.47 1.14
-3 6 18 3.65 0.94
-3 6 17 -1.22 1.17
-3 6 17 1.68 1.15
-3 6 16 63.02 2.13
-3 6 16 60.85 1.98
-3 6 15 24.38 2.33
3 6 -15 21.5 1.87
-3 6 15 20.74 2.09
-3 6 14 103.79 6.25
3 6 -14 106.77 6.05
-3 6 14 102.54 6.41
-3 6 14 105.56 6.18
3 6 -13 0.73 1.17
-3 6 13 2.42 1.82
-3 6 13 -0.38 1.41
-3 6 13 1.21 2.05
-3 6 12 12.72 2.1
-3 6 12 11.33 1.67
-3 6 12 11.65 1.76
-3 6 12 9.38 2.23
3 6 -12 10.65 1.38
-3 6 11 31 2.48
-3 6 11 31.96 2.86
-3 6 11 29.04 2.48
3 6 -11 32.26 2.24
-3 6 10 307.94 16.55
-3 6 10 287.4 16.35
-3 6 10 284.13 16.35
3 6 -10 296.81 16.27
-3 6 9 60.94 4.14
3 6 -9 61.04 3.68
-3 6 9 61.58 3.82
-3 6 9 55.27 3.82
-3 6 8 24.82 2.82
3 6 -8 31.41 2.13
-3 6 8 29.03 2.63
-3 6 8 29.25 2.26
-3 6 8 24.72 2.3
3 6 -7 2.51 1.78
3 6 -7 3.72 1.27
-3 6 7 3.93 1.47
-3 6 7 4.86 2.15
-3 6 7 2.82 1.28
-3 6 6 355.52 19.85
3 6 -6 364.6 19.9
-3 6 6 348.54 20.09
3 6 -6 366.4 20.04
-3 6 6 357.68 19.88
3 6 -5 104.56 6.41
-3 6 5 100.19 6.43
-3 6 5 106.92 6.12
-3 6 5 105.61 6.03
-3 6 4 29.13 2.26
3 6 -4 32.95 2.8
-3 6 4 30.1 2.75
-3 6 3 169.07 9.15
-3 6 3 165.1 9.41
3 6 -3 178.81 9.46
-3 6 2 1.9 1.71
-3 6 2 4.75 2.34
3 6 -2 4.09 1.96
-3 6 2 1.55 1.11
3 6 -2 2.01 1.48
-3 6 1 54.41 3.73
3 6 -1 61.8 3.95
3 6 -1 57.75 3.69
3 6 0 91.44 5.54
-3 6 0 82.95 5.43
-3 6 0 77.3 6.43
3 6 0 94.88 5.4
3 6 1 25.63 2.4
3 6 1 24.64 2.1
-3 6 -1 28.22 4.09
3 6 1 31 2.64
-3 6 -1 26.62 2.51
3 6 2 0.09 1.47
3 6 2 -0.28 1.94
-3 6 -2 2.03 3.46
3 6 2 0.86 1.67
-3 6 -2 -0.47 1.93
3 6 3 153.94 8.91
3 6 3 156.91 8.9
-3 6 -3 160.6 10.54
3 6 3 148.78 8.84
3 6 4 53.17 3.69
-3 6 -4 54.36 5.66
3 6 4 52.8 3.8
3 6 4 58.11 3.76
3 6 5 0.64 1.87
3 6 5 2.34 1.76
3 6 5 -0.1 1.8
3 6 6 1.17 1.86
3 6 6 0.77 1.91
3 6 6 1.54 1.67
3 6 6 2.21 1.82
3 6 7 -0.24 1.83
3 6 7 3.09 1.97
3 6 7 -0.49 1.67
3 6 7 0.19 1.73
3 6 8 33.24 2.82
3 6 8 35.73 2.67
3 6 8 37.94 3.11
3 6 8 34.52 2.78
3 6 9 1.35 1.45
3 6 9 -0.22 1.69
3 6 9 1.15 1.88
3 6 10 1.54 1.97
3 6 10 1.84 1.67
3 6 10 3.79 1.35
3 6 11 18.84 1.61
3 6 11 12.78 1.94
3 6 11 16.13 1.77
3 6 11 16.12 2.15
3 6 12 10.14 1.25
3 6 12 9.23 1.75
3 6 12 8.39 1.41
3 6 13 19.84 1.92
3 6 13 21.2 1.69
3 6 14 3.3 1.13
3 6 14 1.6 0.88
3 6 15 29.14 1.92
-3 7 16 3.16 0.98
-3 7 15 2.01 1.17
-3 7 14 -0.45 1.11
3 7 -14 0.28 0.26
-3 7 13 21.71 1.78
3 7 -13 17.9 1.5
-3 7 12 6.32 1.26
3 7 -12 5.08 1.05
-3 7 12 8.34 1.51
-3 7 11 0.3 1.5
-3 7 11 -0.13 1.25
3 7 -11 0.93 0.96
-3 7 11 1.41 1.2
-3 7 10 1.52 1.3
-3 7 10 0.04 1.17
-3 7 10 1.32 1.52
-3 7 10 0.54 1.96
3 7 -10 1.17 1.02
-3 7 9 29.34 2.2
3 7 -9 27.41 2.01
-3 7 9 28.12 2.09
-3 7 9 24.21 2.58
-3 7 8 3.56 1.35
-3 7 8 1.85 2.03
3 7 -8 1.47 1.08
-3 7 8 1.67 1.12
-3 7 7 3.71 1.32
3 7 -7 4.83 1.26
-3 7 7 5.34 1.98
-3 7 7 1.92 1.05
3 7 -6 21.21 2.1
3 7 -6 23.59 1.93
-3 7 6 20.95 2.51
-3 7 6 21.47 1.89
3 7 -5 8.27 1.81
-3 7 5 9.07 2.17
-3 7 5 6.73 1.37
3 7 -5 9.59 1.42
3 7 -4 1.58 1.78
-3 7 4 4.41 1.22
-3 7 4 1.49 2.03
-3 7 3 26.86 1.96
-3 7 3 26.37 2.59
3 7 -3 24.61 2.53
-3 7 2 190.88 11.68
3 7 -2 214.91 11.62
-3 7 1 112.95 6.79
3 7 -1 120.58 6.73
3 7 -1 105.88 6.47
3 7 0 4.01 1.43
-3 7 0 5.09 2.03
3 7 0 5.92 1.96
-3 7 0 5.98 2.44
-3 7 -1 2.15 2.04
3 7 1 -0.57 1.45
3 7 1 0.77 1.88
3 7 2 1.91 1.35
3 7 2 4.39 1.59
3 7 2 5.38 1.86
3 7 3 80.41 4.55
3 7 3 64.44 4.33
3 7 3 70.33 4.52
3 7 4 20.55 2.14
3 7 4 27.87 2.25
3 7 4 23.45 2.31
3 7 5 44.9 3.13
3 7 5 44.79 3.15
3 7 5 43.4 3.11
3 7 6 -1.09 1.65
3 7 6 0.21 1.45
3 7 7 30.26 2.47
3 7 7 29.43 2.35
3 7 8 5.84 1.71
3 7 8 6.22 1.45
3 7 8 7.9 1.46
3 7 9 0.79 1.44
3 7 9 1.12 1.22
3 7 9 2.65 1.31
3 7 10 47.14 3.19
3 7 10 51.9 3.14
3 7 10 48.94 3.07
3 7 11 43.38 2.56
3 7 11 36.16 2.63
3 7 11 41.99 2.62
3 7 12 0.54 0.89
-3 8 13 0.29 0.95
-3 8 12 21.08 1.82
-3 8 11 0.24 1.32
3 8 -11 -0.01 0.25
3 8 -10 -1.41 0.75
-3 8 10 1.44 1.41
-3 8 9 2.33 1.51
3 8 -9 1.25 0.82
-3 8 8 17.57 1.51
3 8 -8 18.6 1.41
-3 8 8 15.43 2
-3 8 7 2.42 1.03
3 8 -7 1.13 0.96
-3 8 7 0.48 1.72
-3 8 6 -1.34 1.71
3 8 -6 -0.93 1.02
-3 8 6 -0.89 0.95
-3 8 5 1.83 0.93
-3 8 5 0.31 1.72
3 8 -5 1.93 1.1
3 8 -4 30.12 2.1
-3 8 4 26 2.57
3 8 -4 27.14 2.05
-3 8 3 85.6 5.76
3 8 -3 89.63 5.5
3 8 -3 104.47 5.54
-3 8 2 -1.49 1.83
3 8 -2 1.11 1.38
-3 8 1 1.34 1.86
3 8 -1 1.19 1.42
3 8 0 11.41 1.72
3 8 1 19.88 2.02
3 8 2 125.82 6.98
3 8 2 115.67 6.79
3 8 3 3.52 1.47
3 8 3 2.68 1.11
3 8 4 33.8 2.36
3 8 4 28.29 2.13
3 8 5 73.25 4.3
3 8 5 69.41 4.22
3 8 6 0.14 0.92
3 8 6 0.03 1.05
3 8 6 -0.17 1.17
3 8 7 2.76 0.86
3 8 7 0.58 1.04
3 8 8 -0.17 0.93
3 8 8 -0.95 0.64
3 8 9 2 0.83
3 8 10 7.25 0.87
-3 9 8 -0.39 0.99
-3 9 7 101.55 1.92
3 9 -7 0.01 0.21
3 9 -6 37.03 2.12
-3 9 6 31.01 2.46
-3 9 5 13.21 1.64
3 9 -5 17.09 1.19
3 9 -4 6.07 0.85
3 9 -3 7.41 0.92
3 9 -2 0.21 0.83
3 9 -1 1.26 0.64
3 9 -1 1.29 0.87
3 9 0 2.12 0.93
3 9 0 2.18 0.84
3 9 1 1.14 0.84
3 9 1 1.18 0.94
3 9 2 18.9 1.43
3 9 3 37.96 2.36
3 9 4 2.55 0.8
3 9 5 48.93 2.88
3 9 6 44.46 2.61
4 0 -23 0.26 1.07
4 0 -22 16.91 1.98
-4 0 21 0.16 1.17
-4 0 20 19.66 2.01
-4 0 19 0.4 1.76
-4 0 18 36.42 3.13
-4 0 17 -0.28 2.15
4 0 -17 -1.67 4.1
4 0 -16 98.41 8.17
-4 0 16 88.08 5.75
4 0 -15 -0.45 2.1
-4 0 15 1.2 2.08
4 0 -15 2.65 4.42
-4 0 14 86.21 5.7
4 0 -14 91.28 5.69
4 0 -13 -0.63 2.86
4 0 -13 0.38 1.69
4 0 -13 0.66 4.22
4 0 -12 14.63 2.66
4 0 -12 25.93 4.37
4 0 -11 -2.27 3.55
4 0 -10 519.21 29.96
4 0 -10 570.8 30.51
4 0 -9 0.08 1.77
4 0 -9 0.37 3.09
4 0 -8 0.62 1.42
4 0 -7 0.27 2.17
4 0 -6 213.01 12.59
-4 0 6 225.71 12.7
4 0 -5 0.65 2.09
-4 0 5 1.81 2.33
4 0 -4 1045.83 59.18
-4 0 4 1112.43 59.25
4 0 -3 1.45 1.92
4 0 -2 1026.34 56.36
4 0 -1 1.07 1.72
-4 0 0 179.19 10.18
-4 0 0 177.04 10.8
-4 0 -1 1.69 2.89
-4 0 -1 -0.41 4.15
-4 0 -1 -0.61 1.37
-4 0 -2 691.16 36.94
-4 0 -2 655.71 37.23
-4 0 -2 610.79 38.14
-4 0 -3 0.33 2.36
-4 0 -3 2.11 5.26
-4 0 -3 -2.05 1.46
-4 0 -4 129.8 8.77
-4 0 -4 150.37 8.38
-4 0 -5 -0.99 2.77
-4 0 -6 17.7 3.65
-4 0 -7 3.08 3.45
-4 0 -8 49.37 5.19
-4 0 -9 -1.06 3.77
-4 0 -10 30.61 5.15
-4 0 -11 -0.55 4.87
-4 0 -11 -0.7 2.56
-4 0 -12 36.12 3.76
-4 0 -12 37.63 6.13
-4 0 -13 -0.73 3.8
-4 0 -13 -1.41 2.96
-4 0 -13 -2.97 5.07
-4 0 -14 8.31 4.1
-4 0 -14 1.97 2.99
-4 0 -15 5.23 3.93
-4 0 -15 -0.61 2.89
-4 0 -16 -2.22 2.86
-4 0 -16 4.35 3.96
-4 0 -17 1.81 3.46
-4 0 -17 -2.38 2.69
-4 0 -18 115.05 6.96
-4 0 -19 -0.54 1.53
4 -1 -23 0.23 0.9
4 1 -23 -1.26 0.97
-4 1 22 0.02 1.03
4 -1 -22 -0.11 1.44
4 1 -22 3.62 1.49
-4 1 21 9.92 1.57
-4 1 20 36.11 2.85
-4 -1 19 29.99 2.44
-4 1 19 32.48 2.85
-4 -1 18 12.63 1.96
-4 1 18 9.96 2.28
-4 -1 17 1.73 1.9
-4 1 17 0.21 2.03
4 1 -17 -1.23 1.78
-4 1 17 1.86 3.44
-4 -1 17 -0.27 3.16
4 -1 -17 1.53 3.75
4 1 -17 4.8 3.77
4 1 -16 4.18 1.77
4 -1 -16 -1.56 4.03
4 1 -16 6.48 4.26
-4 -1 16 3.13 3.43
-4 1 16 5.44 3.41
-4 -1 16 2.67 2.12
-4 1 16 1.09 2.22
-4 -1 15 301.32 17.98
-4 -1 15 283.88 19.19
4 -1 -15 352.87 19.65
4 -1 -15 334.69 17.93
4 1 -15 336.62 17.95
4 1 -15 367.31 19.65
-4 1 15 306.09 17.99
4 1 -15 309.05 17.73
-4 1 15 318.47 19.27
-4 1 14 114.56 7.32
4 -1 -14 121.44 7.19
4 -1 -14 128.25 8.85
4 1 -14 119.52 7.14
4 1 -14 118.5 6.97
4 1 -14 148.44 9.26
-4 1 13 -0.38 1.81
4 1 -13 3.38 1.56
4 -1 -13 1.26 1.58
4 -1 -13 0.49 1.4
4 -1 -13 4.6 3.81
4 1 -13 -3.47 3.82
4 -1 -12 0.6 2.68
4 1 -12 1.42 3.37
4 1 -12 -1.31 2.5
-4 1 12 1.29 1.19
4 -1 -12 1.93 3.58
4 1 -11 141.06 7.46
4 -1 -11 145.72 7.39
4 -1 -10 78.35 6.06
4 1 -10 83.04 6.09
4 1 -9 87.32 6.22
4 -1 -9 90.22 5.21
4 -1 -9 85.88 6.2
4 1 -9 74.92 5.55
4 1 -8 609.67 33.93
4 -1 -7 208.43 12.06
-4 1 7 209.19 12.19
4 1 -7 205.99 12.04
4 1 -7 200.5 11.93
-4 -1 7 218.33 12.18
4 1 -6 379.57 20.97
-4 1 6 390.74 21.05
-4 -1 6 397.08 21.09
4 1 -6 334.36 20.86
4 -1 -6 385.62 20.99
-4 -1 5 290.77 15.81
4 -1 -5 274.72 15.72
-4 1 5 277.49 15.78
4 1 -5 274.5 15.7
4 -1 -4 1091.09 60.47
-4 -1 4 1106.31 60.52
-4 1 4 1160.84 60.52
4 1 -4 1055.64 60.44
4 -1 -3 69.24 4.26
4 1 -3 61.91 4.21
4 1 -2 566.21 33.42
4 -1 -2 644.15 33.42
4 1 -1 8.49 1.67
4 -1 -1 8.19 1.61
-4 -1 0 32.43 3.52
-4 1 0 28.48 3.56
-4 1 0 30.23 2.86
-4 -1 -1 234.64 13.04
-4 1 -1 260.3 13.76
-4 -1 -1 250.3 13.74
-4 1 -1 205.79 14.34
-4 1 -1 247 13.44
-4 -1 -1 208.2 14.26
-4 -1 -2 103.23 8.24
-4 1 -2 89.9 6.02
-4 1 -2 85.23 6.32
-4 -1 -2 92.17 6.37
-4 1 -2 108 8.3
-4 -1 -2 100.57 5.46
-4 -1 -3 29.43 5.75
-4 1 -3 22.2 3.03
-4 -1 -3 26.08 3.02
-4 1 -3 28.57 2.62
-4 1 -3 23.65 5.68
-4 1 -4 22.91 3.27
-4 1 -4 25.28 2.75
-4 -1 -4 22.72 3.21
-4 1 -5 0.36 2.29
-4 -1 -5 5.15 2.93
-4 1 -5 6.46 2.92
-4 1 -6 62.04 5.23
-4 1 -6 58.86 4.46
-4 -1 -6 59.86 5.05
-4 -1 -7 59.91 5.03
-4 1 -7 48.8 5.09
-4 -1 -8 28.81 4.03
-4 1 -8 21.66 4.05
-4 -1 -9 85.99 6.92
-4 1 -9 81.8 6.98
4 1 10 19.11 1.76
-4 1 -10 26 4.63
-4 1 -10 19.71 2.53
-4 -1 -10 17.21 4.52
-4 -1 -10 19.12 2.54
-4 1 -11 -0.26 4.44
-4 -1 -11 1.86 2.29
-4 -1 -11 3.79 4.13
-4 1 -11 3.42 2.47
-4 1 -12 44.38 3.66
-4 -1 -12 30.71 4.67
-4 1 -12 40.7 5.91
4 1 12 35.35 2.81
-4 -1 -12 32.86 5.28
-4 -1 -12 43.38 3.51
-4 1 -12 30.95 4.49
-4 -1 -13 161.47 11.61
-4 1 -13 149.86 11.48
4 1 13 178.56 10.64
-4 1 -13 213.09 11.2
-4 -1 -13 215 11.11
-4 -1 -13 208.54 13.11
-4 1 -13 206.48 13.23
-4 1 -14 3.79 2.78
-4 1 -14 6.56 3.89
-4 -1 -14 -2.11 3.93
-4 -1 -14 0.87 2.69
-4 -1 -15 13.41 4.08
-4 -1 -15 19.49 3.01
-4 1 -15 22.45 2.99
-4 1 -15 13.09 4.05
-4 1 -16 1.89 3.64
-4 1 -16 3.28 2.52
-4 -1 -16 -1.04 2.51
-4 -1 -16 3.74 3.78
-4 -1 -17 59.37 4.19
-4 1 -17 56.13 5.04
-4 -1 -17 47.19 4.97
-4 1 -17 62.95 4.24
-4 -1 -18 1.78 1.82
-4 1 -18 -1.38 1.82
-4 -1 -19 13.38 1.54
-4 1 -19 14.91 1.55
4 -2 -22 2.36 1.1
-4 2 22 3.47 1.12
4 2 -22 4.43 1.14
4 -2 -21 6.69 1.53
4 2 -21 9.02 1.62
-4 2 20 4.89 1.76
-4 2 19 7.93 2.06
-4 2 19 7.49 1.64
4 2 -18 2.33 2
-4 2 18 1.56 1.68
-4 2 18 1.66 2.12
-4 -2 17 13.09 3.5
-4 2 17 18.09 2.55
-4 2 17 12.12 3.43
4 -2 -17 13.63 3.25
4 2 -17 10.99 3.33
4 2 -17 17.39 2.27
-4 2 17 15.17 2.01
4 2 -16 0.24 1.94
4 -2 -16 0.43 3.14
-4 -2 16 1.53 1.71
-4 -2 16 0.51 3.16
4 2 -16 2.83 3.39
-4 2 16 -3.9 3.33
-4 2 16 0.51 2.14
-4 -2 15 81.58 5.42
-4 -2 15 74.9 6.91
4 -2 -15 91.77 6.98
4 2 -15 85.1 6.97
-4 2 15 91.37 5.67
4 2 -15 86.97 5.21
-4 2 15 88.06 6.98
-4 2 14 4.1 1.56
4 -2 -14 2.7 1.6
4 2 -14 4.69 1.61
-4 2 14 7.05 3.17
-4 2 14 7.39 2.12
-4 -2 14 3.59 3.26
4 2 -14 3.27 3.64
4 2 -14 4.51 1.47
4 -2 -14 3.75 3.4
4 -2 -13 51.78 4.95
-4 -2 13 49.6 4.85
4 2 -13 45.76 3.24
4 -2 -13 45.08 3.26
-4 2 13 50.43 3.26
-4 2 13 49.23 4.87
-4 2 13 47.4 3.53
4 2 -13 51.73 3.08
4 2 -13 50.43 5.05
-4 -2 12 293.95 17.38
-4 2 12 295.74 17.39
4 2 -12 324.49 16.39
4 2 -12 277.89 16.31
4 -2 -12 305.68 17.37
4 2 -12 283.1 16.2
-4 2 12 293.95 16.28
4 2 -12 293.78 17.41
-4 -2 11 324.71 19.37
4 2 -11 336.05 19.4
-4 2 11 327.21 19.44
4 -2 -11 335.82 19.37
-4 2 11 335.89 18.47
4 -2 -10 8.41 2.79
-4 2 10 6.15 2.47
-4 -2 10 6.31 2.49
4 2 -10 7.12 2.82
-4 2 9 3.34 2.23
-4 -2 9 -1.04 2.22
4 2 -9 -1.08 2.52
4 -2 -9 2.7 2.46
-4 -2 8 240.08 13.8
4 -2 -8 224.12 13.77
-4 2 8 259.36 13.87
4 2 -8 224.65 13.78
4 2 -8 244.65 13.93
4 2 -7 5.31 2.39
-4 -2 7 3.42 1.98
-4 2 7 8 2.05
-4 -2 6 213.6 12.71
4 2 -6 213.54 12.69
4 -2 -6 229.58 12.72
-4 2 6 229.85 12.71
4 2 -6 228.95 13.01
4 2 -5 110.18 6.7
-4 -2 5 112.73 6.77
-4 2 5 115.63 6.73
4 -2 -5 115.74 6.71
4 2 -5 110.35 6.97
4 -2 -4 14.21 1.61
4 2 -4 14.94 1.65
4 -2 -3 32.26 2.31
4 2 -3 29.71 2.27
4 2 -3 29.8 2.59
4 2 -2 83.11 5.03
4 -2 -2 85.31 5.03
4 2 -1 1271.03 71.14
4 -2 -1 1323.59 71.14
-4 -2 0 479.92 32.21
-4 2 0 493.65 32.21
4 2 0 528.28 31.62
4 -2 0 642.88 31.71
-4 2 0 684.03 31.98
-4 2 -1 215.72 11.71
-4 -2 -1 197.51 11.8
-4 -2 -1 207.35 12.94
-4 2 -1 198.61 12.87
-4 2 -1 189.62 11.73
-4 2 -2 280.85 15.77
-4 -2 -2 275.02 15.82
-4 -2 -2 276.22 16.98
-4 2 -2 288.3 17.07
-4 2 -2 264.07 15.74
-4 2 -3 1352.06 74.63
-4 2 -3 1322.53 74.66
-4 -2 -3 1395.67 74.74
-4 -2 -4 652.77 36.11
-4 2 -4 638.14 36.06
-4 2 -4 646.11 36.05
-4 2 -5 275.2 16.46
-4 2 -5 298.16 16.4
-4 -2 -5 272.36 16.48
-4 -2 -6 804.3 47
-4 2 -6 885.51 47.07
-4 2 -6 844.01 47.06
-4 2 -7 644 37.34
-4 -2 -7 646.8 37.28
4 2 7 669.69 36.41
4 2 8 181.53 9.07
4 2 8 147.8 8.87
-4 2 -8 156.07 10.25
-4 -2 -8 163.94 10.29
-4 2 -9 635.43 34.05
-4 -2 -9 614.04 34
-4 -2 -9 574.75 34.99
-4 2 -9 573.97 35.03
4 2 9 619.55 33.86
-4 -2 -10 8.15 2.02
-4 2 -10 12.64 2.09
-4 2 -10 7.56 3.76
-4 -2 -10 9.44 3.81
4 2 10 11.56 1.47
-4 -2 -11 3.82 3.96
-4 2 -11 -0.07 1.99
-4 -2 -11 2.6 2.13
-4 2 -11 1.69 3.89
4 2 11 2.28 1.14
4 2 11 0.82 1.7
4 2 12 11.73 1.95
-4 -2 -12 11.03 2.32
-4 2 -12 10.21 4.05
-4 2 -12 6.86 3.55
4 2 12 9.47 1.38
-4 2 -12 10.02 2.24
-4 -2 -12 10.51 4.02
-4 -2 -12 10.55 3.88
-4 -2 -13 12.03 3.84
4 2 13 14.61 1.98
-4 -2 -13 12.28 4.09
-4 2 -13 13.52 2.52
4 2 13 14.23 1.45
-4 -2 -13 14.99 2.4
-4 2 -13 15.89 4.3
-4 2 -13 12.83 3.9
-4 2 -14 28.66 2.99
4 2 14 27.83 2.4
-4 -2 -14 24.4 4.23
-4 -2 -14 23.14 2.86
-4 2 -14 26.86 4.11
-4 -2 -15 6.62 3.79
-4 2 -15 1.47 3.6
-4 2 -15 4.87 2.25
-4 -2 -15 5.15 2.1
4 2 15 3.51 1.46
-4 -2 -16 6.17 2.03
-4 -2 -16 6.44 3.41
4 2 16 6.58 1.29
-4 2 -16 7.97 2.14
-4 2 -16 2.95 3.39
-4 -2 -17 18.5 2.09
-4 2 -17 19.16 2.17
-4 2 -18 10.77 1.5
4 2 18 8.48 1.18
-4 -2 -18 10.77 1.47
-4 3 22 -0.14 0.8
-4 3 21 2.27 1.35
4 3 -21 -0.07 0.53
4 -3 -20 39.3 2.81
-4 3 20 42.08 2.77
4 3 -20 46.16 2.89
-4 3 19 11.7 2.12
4 3 -19 8.28 1.88
-4 3 19 7.49 1.62
-4 3 18 62.2 4.29
4 3 -18 62.69 4.15
-4 3 18 55.2 3.96
4 3 -17 28.56 2.83
-4 3 17 25.73 2.66
-4 3 17 29.36 2.93
-4 3 16 117.61 9.15
4 3 -16 124.27 9.24
-4 3 16 146.69 8.22
-4 -3 16 119.58 9.37
4 3 -16 146.12 8.13
-4 3 16 144.73 8.39
-4 3 15 0.06 1.98
4 3 -15 0.8 1.66
4 3 -15 -0.99 3
-4 -3 15 3.25 2.98
-4 3 15 5.81 2.73
4 -3 -15 2.33 2.87
-4 3 15 -1.71 1.65
-4 3 14 64.86 4.5
4 3 -14 70.3 4.19
-4 -3 14 62.02 5.76
4 3 -14 65.73 5.78
-4 3 14 63.12 5.58
4 -3 -14 74.26 5.76
-4 3 14 70.21 4.39
-4 3 13 2.14 1.78
-4 3 13 1.84 2.68
-4 3 13 1.67 1.53
-4 3 13 3.51 1.8
4 -3 -13 -0.9 2.99
4 3 -13 2.57 3.14
4 3 -13 3.75 1.24
-4 -3 13 0.6 2.79
4 -3 -12 5.82 1.31
-4 3 12 4.59 1.65
4 3 -12 6.03 1.12
-4 3 12 3.96 2.54
4 -3 -12 8.45 3
4 3 -12 6.32 3.11
-4 -3 12 6 2.71
4 3 -12 7.15 1.44
4 3 -12 5.79 1.35
-4 3 12 5.94 1.71
-4 3 11 7.7 2.33
-4 3 11 7.9 1.69
4 3 -11 9.18 1.15
-4 3 11 9.15 1.41
-4 3 11 8.89 1.7
4 3 -11 15.82 3.02
4 -3 -11 10.18 2.92
-4 -3 11 7.12 2.48
4 3 -11 12.5 1.36
4 -3 -10 80.57 5.35
-4 3 10 67.1 5
-4 3 10 68.64 4.39
4 3 -10 77.64 5.35
-4 -3 10 73.79 5.23
-4 3 10 69.53 4.24
-4 3 9 29.1 2.05
-4 3 9 25.91 2.83
-4 3 9 29.88 2.28
4 3 -9 29.28 3.21
-4 -3 9 28.96 2.92
4 -3 -9 30.71 3.2
-4 3 9 29.42 2.05
4 3 -8 9.62 2.23
-4 3 8 5.58 1.72
4 -3 -8 6.44 2.18
-4 -3 8 6.09 1.79
4 -3 -7 6.31 2.03
-4 3 7 6.86 1.82
4 3 -7 7.4 2.03
-4 -3 7 6.7 1.67
4 3 -6 -1.09 1.82
4 -3 -6 2.31 1.74
-4 -3 6 0.81 1.51
-4 3 6 1.01 1.55
-4 3 5 38.13 3.72
-4 3 4 219.34 13.03
4 3 -4 239.15 13.03
4 3 -4 212.25 12.46
4 -3 -4 225.72 12.48
4 -3 -3 70.07 4.22
4 3 -3 70.36 4.21
-4 3 3 76.08 4.99
4 3 -3 60.94 4.88
-4 3 2 829.78 44.61
4 3 -2 842.54 44.52
4 -3 -2 793.69 44.16
4 3 -2 788.17 44.15
4 3 -1 1.96 1.87
-4 3 1 4.11 2.61
-4 -3 1 0.23 2.82
-4 3 1 5.73 2.72
4 -3 -1 5.35 1.09
4 3 -1 3.37 1.05
4 3 0 877.99 50.82
4 3 0 988.7 51.03
-4 -3 0 1053.91 51.82
-4 3 0 968.07 51.63
4 -3 0 889.1 50.84
4 -3 1 72.74 4.23
4 3 1 60.43 4.11
4 3 1 66.96 4.26
-4 3 -2 14.97 3.41
4 3 2 20.73 1.85
-4 -3 -3 37.36 4.02
-4 3 -3 47.28 4.2
-4 3 -3 40.69 3.74
-4 -3 -4 648.34 35.56
-4 3 -4 581.58 35.33
-4 3 -4 681.81 35.57
4 3 5 146.79 8.3
-4 3 -5 136.22 9.12
-4 -3 -5 142.05 9.34
-4 3 -5 149.22 9.28
4 3 6 163.17 9.4
-4 3 -6 167.37 10.54
4 3 6 172.27 9.52
-4 -3 -6 166.85 10.63
-4 3 -6 170.22 10.72
4 3 7 3.43 1.51
-4 3 -7 1.15 3.05
4 3 7 3.26 1.2
-4 -3 -7 0.9 3.18
-4 3 -7 0.34 2.97
4 3 7 3.81 1.46
-4 3 -8 128.63 8.28
4 3 8 138.23 8.27
-4 3 -8 145.31 9.58
4 3 8 149.72 8.15
4 3 8 162.65 8.38
-4 -3 -8 133.4 9.62
-4 -3 -9 230.46 13.64
-4 -3 -9 247.33 15.06
4 3 9 234.37 13.57
4 3 9 248.76 13.44
-4 3 -9 229.87 14.9
-4 3 -9 228.33 13.64
4 3 9 258.46 13.56
-4 3 -10 424.18 25.06
-4 -3 -10 430.6 25.16
-4 -3 -10 419.22 23.76
4 3 10 457.84 23.63
-4 -3 -10 391.28 24.18
-4 3 -10 368.77 24.07
-4 3 -10 417.42 23.75
4 3 10 442.95 23.52
4 3 10 421.67 23.66
-4 3 -11 59.51 4.29
-4 3 -11 52.91 5.06
-4 3 -11 63.96 6.11
-4 -3 -11 66.05 6.3
4 3 11 64.16 3.79
4 3 11 60.91 4.17
-4 -3 -11 63.52 4.36
4 3 11 67.59 3.98
-4 -3 -11 58.79 5.3
-4 3 -12 19.58 2.32
-4 3 -12 9.44 3.43
-4 -3 -12 13.83 2.31
4 3 12 13.39 2.08
-4 3 -12 13.59 3.99
-4 -3 -12 11.73 3.58
4 3 12 13.67 1.67
-4 3 -13 31.01 2.83
4 3 13 35.71 2.7
-4 3 -13 29.59 3.96
-4 -3 -13 27.28 2.92
4 3 13 34.34 2.38
-4 -3 -13 32.63 4.16
-4 -3 -14 6.55 3.51
-4 3 -14 8.68 3.37
4 3 14 8.33 1.28
-4 -3 -14 9.11 2.06
-4 3 -14 8.59 2.08
4 3 14 7.3 1.74
4 3 15 24.38 2.11
-4 -3 -15 24.41 2.45
-4 3 -15 26.12 3.53
-4 -3 -15 22.8 3.63
4 3 15 23.26 1.75
-4 3 -15 24.08 2.46
-4 -3 -16 81.73 5.22
4 3 16 92.86 5.05
-4 3 -16 79.9 5.24
-4 -3 -17 29.37 1.52
4 3 17 36.44 1.62
4 3 18 -0.46 0.86
-4 4 21 17.42 1.47
-4 4 20 21.41 1.85
-4 4 20 13.52 1.34
4 4 -19 2.93 1.49
-4 4 19 6.03 1.38
-4 4 19 6.8 1.95
4 4 -18 -1.52 2
-4 4 18 -0.14 1.56
-4 4 17 1.34 1.84
4 4 -17 1.61 2.16
-4 4 16 41.98 3.39
-4 4 16 36.53 3.26
4 4 -16 42.36 3.12
-4 4 15 24.15 2.73
-4 4 15 26.06 2.72
-4 4 15 21.86 2.47
4 4 -15 26.34 2.27
4 4 -14 2.41 1.38
-4 4 14 1.07 1.94
-4 4 14 1.54 2.12
-4 4 13 16.73 2.51
4 4 -13 22.01 1.83
-4 4 13 18.86 2.35
-4 4 12 36.34 2.69
-4 4 12 35.07 2.91
-4 4 12 38.09 3.19
4 4 -12 37.21 2.5
-4 4 11 24.69 2.31
4 4 -11 23.43 1.82
-4 4 11 25.86 2.54
-4 4 11 24.13 2.02
4 4 -11 22.23 1.9
-4 4 10 50.1 3.02
4 4 -10 47.63 2.86
-4 4 10 44.43 3.18
4 4 -10 38.46 2.83
-4 4 10 48.28 3.01
-4 4 10 47.89 3.36
-4 4 9 234.63 13.9
4 4 -9 254.62 13.78
-4 4 9 255.3 13.99
-4 4 9 253.3 13.79
-4 4 9 252.81 13.8
-4 4 9 211.04 14.33
-4 4 8 27.49 3.09
-4 4 8 31.48 2.19
-4 4 8 34.15 2.6
4 4 -8 31.16 2.12
-4 4 8 33.19 2.22
-4 4 7 17.32 1.53
-4 4 7 16.51 1.95
-4 4 7 19.2 1.57
-4 4 7 21.43 2.65
-4 4 6 285.16 15.13
-4 4 6 235.88 15.6
-4 4 5 29.27 3.19
-4 4 4 9.54 2.38
-4 4 3 66.87 4.99
-4 4 2 246.93 14.52
-4 4 1 72.06 5.36
-4 4 0 63.8 5.23
-4 4 -1 1.73 3.11
4 4 2 267.86 14.34
4 4 2 258.97 14.39
-4 4 -2 240.93 14.35
4 4 3 408.13 22.59
4 4 4 772.21 42.35
-4 4 -4 763.45 43.29
4 4 5 56.49 3.63
-4 4 -5 49.87 5.41
4 4 5 58.87 3.76
-4 4 -6 22.19 4.37
4 4 6 18.69 2.09
4 4 6 19.56 1.9
4 4 7 366.92 20.92
4 4 7 371.66 20.83
4 4 7 391.52 20.94
4 4 8 128.16 8.15
4 4 8 136.21 8.02
4 4 9 73.72 5.17
4 4 9 82.64 4.99
4 4 10 159.36 10.09
4 4 10 178.71 10.11
4 4 10 188.29 9.98
4 4 11 9.45 1.97
4 4 11 13.23 1.8
4 4 11 11.31 1.45
4 4 12 8.21 1.86
4 4 12 9.53 1.29
4 4 12 9.11 1.59
4 4 13 20.99 1.89
4 4 13 21.17 2.14
4 4 14 71.32 4.46
4 4 14 72.84 4.32
4 4 15 1.7 1.38
4 4 15 0.89 0.91
4 4 16 -0.48 1.11
4 4 17 0.14 0.99
-4 5 19 40.87 2.4
-4 5 19 28.05 2.17
4 5 -18 12.64 1.65
-4 5 18 12.17 1.84
-4 5 18 11.01 1.55
-4 5 17 28.7 2.63
4 5 -17 36.28 2.72
-4 5 17 37.34 2.85
-4 5 16 1.33 1.94
-4 5 16 2.27 1.92
4 5 -16 3.02 1.73
4 5 -15 1.67 1.56
-4 5 15 0.65 1.95
4 5 -14 7.91 1.54
-4 5 14 9.18 2.31
-4 5 14 7.67 1.81
-4 5 14 8.26 1.91
-4 5 13 3.96 2.27
-4 5 13 5.14 1.72
4 5 -13 2.07 1.26
-4 5 13 4.63 1.82
-4 5 12 1.34 2.17
-4 5 12 0.73 1.62
4 5 -12 2.1 1.2
-4 5 12 1.2 1.8
-4 5 12 3.49 1.51
-4 5 11 136.11 8.49
-4 5 11 147.74 8.58
-4 5 11 149.37 8.32
4 5 -11 148.66 8.22
-4 5 11 138.58 8.32
-4 5 10 4.06 1.88
4 5 -10 7.71 1.28
-4 5 10 8.55 1.57
-4 5 10 6.55 1.59
-4 5 10 10.74 2.29
-4 5 9 6.34 1.48
-4 5 9 6.21 2.09
4 5 -9 6.49 1.22
-4 5 9 6.27 1.85
-4 5 9 3.79 1.37
4 5 -8 32.62 2.28
-4 5 8 35.5 2.63
-4 5 8 31.02 2.36
-4 5 8 33.46 2.37
-4 5 8 31.99 2.84
-4 5 7 28.89 2
-4 5 7 28.71 2.04
4 5 -7 27.31 2.01
-4 5 6 135.08 7.48
-4 5 6 136.25 7.47
-4 5 5 194.81 13.16
-4 5 5 230.08 12.52
4 5 -5 230.31 12.76
4 5 -4 69.94 4.18
-4 5 4 56.36 3.94
-4 5 4 61.78 3.65
-4 5 4 56.69 4.71
-4 5 3 228.28 12.21
-4 5 3 200.32 12.96
-4 5 3 208.2 12.01
4 5 -3 230.67 12.34
-4 5 2 3.97 1.46
-4 5 2 2.14 2.63
4 5 -2 6.53 1.77
4 5 -2 5.44 1.88
-4 5 1 73.88 5.9
4 5 -1 77.36 4.83
-4 5 1 75.14 4.68
4 5 -1 77.34 4.85
4 5 0 -0.05 1.78
4 5 0 -0.82 1.81
-4 5 0 0.58 1.47
-4 5 0 -0.33 2.75
4 5 1 163.25 9.44
-4 5 -1 165.78 9.62
4 5 1 173.62 9.66
-4 5 -1 173.32 10.74
4 5 2 0.81 1.32
-4 5 -2 0.57 3.26
4 5 2 1.21 1.7
-4 5 -2 -0.27 1.78
4 5 2 0.81 1.78
4 5 3 73.2 4.6
4 5 3 73.69 4.71
4 5 3 73.06 4.51
-4 5 -3 68.56 6.3
4 5 3 73.51 4.65
4 5 4 4.57 1.72
4 5 4 5.19 1.77
4 5 4 4.03 1.78
4 5 4 1.71 1.53
-4 5 -4 0.64 3.88
4 5 5 5.82 2
4 5 5 5.8 1.72
4 5 5 3.74 1.74
4 5 6 10.27 2
4 5 6 11.95 1.91
4 5 6 11.66 2.11
4 5 7 1.01 1.76
4 5 7 1.59 1.92
4 5 7 -0.81 1.57
4 5 7 0.85 1.8
4 5 8 9.05 2.13
4 5 8 8.91 1.66
4 5 8 11.54 2.05
4 5 9 33.52 2.74
4 5 9 27.44 2.32
4 5 9 28.46 2.51
4 5 10 -0.03 1.31
4 5 10 0.79 1.59
4 5 10 -1.07 1.75
4 5 10 1.5 2.03
4 5 11 177.19 10.16
4 5 11 178.67 9.88
4 5 11 180.74 9.99
4 5 11 164.07 10
4 5 12 10.85 1.99
4 5 12 10.25 1.3
4 5 12 12.45 1.6
4 5 12 10.06 1.84
4 5 13 84.15 5.38
4 5 13 86.27 5.15
4 5 13 92.96 5.28
4 5 14 34.22 2.6
4 5 14 32.7 2.27
4 5 14 37.65 2.49
4 5 15 1.8 1.21
4 5 16 -0.1 0.78
-4 6 18 1.3 0.93
-4 6 18 0.82 0.88
-4 6 17 7.26 1.34
-4 6 17 4.53 1.34
4 6 -16 5.19 1.43
-4 6 16 4.84 1.59
-4 6 16 6.02 1.49
-4 6 15 -0.56 1.79
4 6 -15 -2.81 1.35
-4 6 15 0.27 1.59
-4 6 14 4.2 1.79
-4 6 14 2.11 1.82
-4 6 14 4.23 1.44
4 6 -14 2.82 1.27
-4 6 13 -1.02 1.84
4 6 -13 -1.04 1.23
-4 6 13 0.47 1.41
-4 6 13 1.47 2.08
-4 6 12 13.44 2.37
4 6 -12 14.58 1.56
-4 6 12 15.45 2.22
-4 6 12 13.65 1.8
-4 6 11 5.42 2.07
-4 6 11 6.71 2.2
4 6 -11 2.17 1.21
-4 6 11 3.01 1.41
-4 6 11 4.89 1.54
4 6 -10 10.48 1.41
-4 6 10 6.33 1.6
-4 6 10 10.4 2.13
-4 6 10 6.45 1.47
-4 6 9 51.69 3.37
-4 6 9 51.18 3.68
-4 6 9 51.94 3.36
4 6 -9 50.54 3.26
4 6 -8 543.15 29.21
-4 6 8 522.36 29.19
-4 6 8 524 29.2
4 6 -7 460.96 25.28
-4 6 7 449.81 25.24
-4 6 7 462.99 25.26
-4 6 6 3.83 1.3
4 6 -6 1.28 2.14
-4 6 6 2.64 2.07
4 6 -6 4 1.34
-4 6 6 1.29 1.07
-4 6 5 12.39 2.21
4 6 -5 11.85 2.39
-4 6 5 10.16 1.42
-4 6 4 16.84 2.35
-4 6 4 18.45 1.64
4 6 -4 22.2 2.68
4 6 -4 20.24 2.09
-4 6 4 16.3 2.71
-4 6 3 11.57 2.9
-4 6 3 20.2 2.23
4 6 -3 16.32 2.51
4 6 -3 16.29 2.11
-4 6 2 42.82 4.31
4 6 -2 50.17 3.71
-4 6 2 45.61 3.45
4 6 -2 49.55 3.39
-4 6 1 64.08 4.44
4 6 -1 74.25 4.66
4 6 -1 71.15 4.46
-4 6 1 57.48 5.57
-4 6 0 2.46 3.15
4 6 0 3.8 2.21
4 6 0 6.25 1.91
-4 6 0 1.77 1.86
-4 6 -1 75.32 5.27
4 6 1 87.06 5.29
4 6 1 84.16 5.2
-4 6 -1 82.29 6.72
-4 6 -2 19.46 4.24
4 6 2 18.29 1.85
4 6 2 17.31 2.38
4 6 2 20.65 2.36
-4 6 -3 28.81 4.54
4 6 3 25.98 2.51
4 6 3 23.26 2.25
-4 6 -4 54.86 5.51
4 6 4 52.42 3.65
4 6 4 52.97 3.65
4 6 5 6.12 1.98
4 6 5 3.07 1.74
4 6 5 5.77 1.78
4 6 5 6.2 1.9
4 6 6 1.28 1.84
4 6 6 2.17 1.91
4 6 6 1.47 1.69
4 6 6 -0.17 1.9
4 6 7 58.59 3.92
4 6 7 52.94 3.6
4 6 7 58.52 3.76
4 6 7 49.81 3.69
4 6 8 1.29 1.94
4 6 8 -1.26 1.76
4 6 8 0.22 1.45
4 6 9 31.31 2.59
4 6 9 34.8 2.82
4 6 9 31.4 2.37
4 6 10 0.85 1.17
4 6 10 -0.95 1.63
4 6 10 0.71 1.38
4 6 11 25.15 2.14
4 6 11 20.77 1.72
4 6 11 19.74 1.85
4 6 12 6.11 1.37
4 6 12 4.05 1.12
4 6 13 4.02 0.97
4 6 13 3.45 1.13
4 6 14 1.94 0.89
4 6 14 2.97 0.72
-4 7 16 30.09 2.08
4 7 -15 0.21 0.29
-4 7 15 3.9 1.29
4 7 -14 8.07 1.03
-4 7 14 7.4 1.56
-4 7 13 -2.24 0.95
-4 7 13 2.02 1.64
4 7 -13 1.72 0.97
-4 7 12 11.33 1.46
4 7 -12 19.45 1.45
-4 7 11 1.5 1.09
4 7 -11 4.14 1.06
-4 7 11 5.31 1.21
4 7 -10 20.24 1.58
-4 7 10 15.36 1.73
-4 7 10 17.89 1.63
4 7 -9 1.92 1.16
-4 7 9 0.8 2
-4 7 9 1.69 1.28
-4 7 9 1.04 1.1
-4 7 8 11.33 2.14
-4 7 8 11.19 1.47
4 7 -8 11.31 1.46
-4 7 8 10.21 1.27
4 7 -8 11.69 1.64
-4 7 7 209.48 12.36
-4 7 7 211.87 12.06
4 7 -7 227.38 12.12
4 7 -7 211.37 12.2
-4 7 6 66.21 4.17
-4 7 6 66.67 4.68
4 7 -6 71.07 4.48
4 7 -6 73.97 4.28
-4 7 5 340.75 18.24
-4 7 5 307.76 17.89
4 7 -5 321.44 17.99
4 7 -5 346.26 18.15
-4 7 4 58.82 4.1
4 7 -4 57.93 4.02
-4 7 4 55.72 3.44
-4 7 3 14.33 2.44
4 7 -3 17.91 2.38
4 7 -2 20.51 1.96
4 7 -2 23.24 2.61
-4 7 2 24.98 2.59
-4 7 1 -2.02 2.32
4 7 -1 1.92 2.05
-4 7 1 -0.63 1.99
4 7 -1 0.75 1.44
-4 7 0 26.23 3.48
4 7 0 26.05 2.67
4 7 0 24.75 2.3
-4 7 0 26.67 2.83
-4 7 -1 122.92 9.29
4 7 1 147.22 8.33
4 7 1 143.14 8.23
4 7 2 1.77 1.94
4 7 2 1.56 1.63
4 7 3 192.19 10.08
4 7 3 175.57 10.05
4 7 3 163.69 9.9
4 7 4 2.13 1.43
4 7 4 3.6 1.8
4 7 5 19.58 2.07
4 7 5 16.93 1.89
4 7 6 3.15 1.5
4 7 6 0.58 1.55
4 7 6 0.89 1.58
4 7 7 7.73 1.54
4 7 7 5.88 1.47
4 7 7 5.63 1.52
4 7 8 1.66 1.32
4 7 8 1.24 1.31
4 7 8 -0.39 1.23
4 7 9 20.45 1.7
4 7 9 22.31 1.81
4 7 9 19.51 1.82
4 7 10 7.44 1.18
4 7 10 9.23 1.11
4 7 11 10.23 1.09
4 7 12 0.38 0.75
-4 8 12 1.24 1.27
-4 8 11 14.68 1.63
4 8 -11 9.64 1.04
-4 8 10 24.31 2.2
4 8 -10 25.39 1.72
4 8 -9 143.47 8.01
-4 8 9 141.72 8.24
4 8 -8 85.99 4.89
-4 8 8 81.15 5.19
4 8 -7 22.79 1.72
-4 8 7 20.26 2.3
4 8 -6 49.96 2.9
-4 8 6 45.96 3.32
4 8 -6 40.44 2.84
4 8 -5 7.02 1.32
4 8 -5 8.15 1.25
-4 8 5 4.95 1.89
-4 8 4 36.5 3
4 8 -4 37.93 2.52
4 8 -4 34.05 2.57
4 8 -3 36.67 2.61
4 8 -3 32.72 2.5
-4 8 3 39.4 2.97
-4 8 2 108.36 7.2
4 8 -2 129.26 7.03
4 8 -1 133.16 7.7
4 8 0 3.7 1.58
4 8 1 30.28 2.32
4 8 1 25.74 1.96
4 8 2 3.4 1.52
4 8 2 1.66 1.12
4 8 3 11.67 1.64
4 8 3 10.47 1.38
4 8 4 9.5 1.52
4 8 4 7.35 1.3
4 8 5 79.5 4.67
4 8 5 79.25 4.72
4 8 6 1.22 1.05
4 8 7 32.56 2.17
4 8 8 1.37 0.85
4 8 8 -0.4 0.85
4 8 9 7.14 0.92
4 8 9 9.06 0.91
-4 9 8 0.39 1.1
4 9 -8 2.41 0.46
4 9 -7 -0.29 0.58
-4 9 7 2 1.2
4 9 -6 1.8 0.66
-4 9 6 0.69 1.24
4 9 -5 48.83 2.88
4 9 -4 26.53 1.74
4 9 -3 24.81 1.71
4 9 -2 17.16 1.33
4 9 -2 14.11 1.21
4 9 -1 0.36 0.83
4 9 -1 0.09 0.89
4 9 0 72.99 4.4
4 9 0 81.61 4.46
4 9 1 38.94 2.56
4 9 1 44.87 2.62
4 9 2 26.43 1.78
4 9 3 7.08 0.94
4 9 4 12.14 1.09
4 9 5 11.23 0.94
5 0 -23 0.53 1.27
-5 0 22 -0.9 0.97
-5 0 21 121.94 7.09
-5 0 20 0.47 1.67
-5 0 19 11.32 2.19
-5 0 18 -0.72 2.15
-5 0 17 68.91 5.1
5 0 -17 99.89 7.56
-5 0 16 6.59 2.37
5 0 -16 0.07 2.09
5 0 -16 -3.86 4.71
-5 0 15 225.26 14.33
5 0 -15 270.16 14.29
5 0 -15 245.74 14.05
5 0 -14 0.69 1.4
5 0 -14 1.63 1.84
5 0 -14 0.95 4.16
5 0 -13 1.46 1.33
5 0 -13 -1.24 3.99
5 0 -13 -0.52 1.59
5 0 -13 1.66 1.26
5 0 -12 3.8 3.48
5 0 -11 13.88 3.95
5 0 -11 15.54 2.31
5 0 -10 -1.41 1.81
-5 0 10 -0.71 2.93
-5 0 9 344.62 18.77
5 0 -9 312.53 18.17
-5 0 8 1.7 2.74
5 0 -8 1.66 2.39
-5 0 7 814.45 44.04
5 0 -7 773.44 43.97
-5 0 6 0.26 2.23
5 0 -6 1.93 1.94
-5 0 5 781.62 40.92
5 0 -5 703.36 40.78
5 0 -4 -1.25 1.9
5 0 -3 26.34 2.65
5 0 -2 0.29 1.83
5 0 -1 87.95 5.45
-5 0 0 0.66 1.57
-5 0 0 -3.01 2.99
-5 0 -1 2.27 1.35
-5 0 -1 2.55 2.8
-5 0 -1 1.05 4.66
-5 0 -2 0.2 1.41
-5 0 -2 -1.32 2.71
-5 0 -2 1.82 5.72
-5 0 -3 69.88 5.51
-5 0 -3 76.01 4.67
-5 0 -3 74.44 8.06
-5 0 -4 0.63 1.68
-5 0 -4 0.7 2.97
-5 0 -5 65.59 5.54
-5 0 -6 0.9 3.42
-5 0 -7 2048.78 113.12
-5 0 -8 -0.35 1.84
-5 0 -8 -4.3 3.77
-5 0 -9 22.02 5
-5 0 -9 27.06 2.81
-5 0 -10 -0.38 2.42
-5 0 -10 1.96 4.83
-5 0 -11 -1.57 5.35
-5 0 -11 -0.08 2.73
-5 0 -12 -3.48 2.97
-5 0 -12 1.03 5.37
-5 0 -13 -6.56 5.32
-5 0 -13 -0.61 3.89
-5 0 -13 2.13 3.12
-5 0 -14 1 3.16
-5 0 -14 4.55 4.04
-5 0 -15 14.45 4.12
-5 0 -15 18.05 3.19
-5 0 -16 -0.11 3.6
-5 0 -16 0.22 2.81
-5 0 -17 -1.59 3.21
-5 0 -17 0.84 2.38
-5 0 -18 3.13 1.78
5 1 -23 0.74 1.09
5 -1 -23 1.47 1.07
5 1 -22 23.31 2.17
5 -1 -22 23.51 2.09
-5 1 22 19.84 1.8
-5 1 21 1.09 1.51
-5 1 20 9.26 1.96
-5 -1 20 6.64 1.51
-5 1 19 8.69 2.15
-5 -1 19 5.16 1.79
-5 1 18 1 2.24
-5 -1 18 0.07 1.96
5 1 -18 -1.63 1.6
-5 -1 17 37.04 3.24
-5 1 17 35.08 3.33
-5 -1 17 39.07 4.68
5 -1 -17 40.2 5.27
5 1 -17 34.78 5.04
-5 1 17 23.28 4.36
-5 -1 16 7.78 2.32
5 -1 -16 6.96 2.19
5 -1 -16 13.05 4.43
5 1 -16 6.09 4.17
-5 -1 16 7.37 3.51
-5 1 16 4.55 3.46
-5 1 16 7.35 2.54
5 1 -16 9.87 2.14
-5 -1 15 3.58 3.41
-5 1 15 6.1 2.4
5 1 -15 4.52 1.97
5 -1 -15 2.55 1.93
-5 1 15 -2.38 3.59
5 -1 -15 5.81 4.3
5 1 -15 6.74 4.15
-5 -1 14 151.06 10.23
-5 1 14 143.56 9.06
5 -1 -14 170.21 10.67
-5 1 14 148.16 10.24
5 1 -14 163.67 10.61
5 -1 -14 151.2 8.87
5 -1 -14 157.68 8.76
5 1 -14 151.15 8.88
5 1 -13 84.09 5.1
-5 1 13 78.13 5.57
-5 1 13 87.24 6.7
5 -1 -13 97.85 7.12
5 1 -13 91.98 6.97
5 -1 -13 90.25 5.31
5 -1 -13 90.37 5.21
5 1 -13 86.16 5.28
-5 -1 13 90.45 6.75
-5 -1 12 556.09 30.71
-5 1 12 502.27 30.71
5 -1 -12 539.95 30.72
5 1 -12 552.8 30.76
-5 -1 11 421.12 23.48
-5 1 11 423.13 23.48
5 -1 -11 415.46 23.5
5 1 -11 425.19 23.52
-5 1 11 396.41 22.47
-5 -1 10 9.02 2.99
5 -1 -10 8.86 3.27
-5 1 10 9.22 2.89
5 1 -10 10.2 2.44
5 -1 -10 9.88 1.62
5 1 -10 11.62 3.33
-5 1 9 116.46 7.95
5 1 -9 123.23 7.56
-5 -1 9 125.12 7.97
5 1 -8 53.39 4.19
-5 -1 8 56.23 4.39
5 -1 -8 51.79 4.13
5 1 -8 53.33 3.99
-5 1 8 52.36 4.36
5 1 -7 1.04 1.9
5 -1 -7 0.27 1.91
-5 -1 7 0.47 2.21
-5 1 7 0.65 2.18
5 1 -6 7.44 1.82
-5 1 6 8.74 2.19
5 -1 -6 8.01 1.92
-5 -1 6 5.49 2.17
-5 -1 5 283.7 15.13
5 1 -5 252.16 14.99
-5 1 5 271.46 15.1
5 -1 -5 254.66 15.03
5 -1 -4 30.79 2.68
5 1 -4 29.99 2.7
5 1 -3 0.31 1.58
5 -1 -3 0.06 1.65
5 -1 -2 152.79 8.4
5 1 -2 134.98 8.37
5 1 -1 331.49 19.79
5 -1 -1 337.04 19.84
-5 1 0 4.41 1.92
-5 1 -1 239.51 12.9
-5 -1 -1 229.26 12.84
-5 1 -1 240.42 12.45
-5 -1 -1 179.42 13.5
-5 1 -1 187.57 13.48
-5 -1 -1 210.9 11.97
-5 1 -2 8.33 6.05
-5 -1 -2 5.35 3.1
-5 1 -2 4.99 3
-5 1 -2 6.39 2.06
-5 -1 -2 13.49 6.01
-5 -1 -2 5.83 0.88
-5 -1 -3 1.84 6.24
-5 1 -3 5.74 2.05
-5 1 -3 5.85 5.81
-5 1 -3 3.06 3.13
-5 -1 -3 4.9 3.05
-5 1 -4 30 3.07
-5 1 -4 26.17 3.94
-5 -1 -4 32.68 4.04
-5 1 -5 24.39 2.81
-5 1 -5 15.88 3.67
-5 -1 -5 20.99 3.73
-5 1 -6 395.06 20.89
-5 1 -6 337.66 21.26
-5 -1 -6 352.19 21.3
-5 1 -7 2.67 3.56
-5 -1 -7 0.18 3.28
-5 1 -8 31.77 4.41
-5 -1 -8 18.89 4.56
-5 1 -8 28.51 2.56
-5 -1 -8 26.84 2.51
5 1 9 33.6 2.45
-5 1 -9 34.08 2.99
-5 -1 -9 31.2 5.3
-5 1 -9 36.37 5.14
-5 -1 -9 31.11 2.99
-5 1 -10 89.8 5.86
-5 -1 -10 100.08 5.86
-5 -1 -10 85.33 7.91
5 1 10 85.85 5.37
-5 1 -10 84.08 7.79
-5 1 -11 2.03 2.56
-5 -1 -11 7.31 4.37
-5 1 -11 -2.96 5.14
5 1 11 2.47 1.54
-5 -1 -11 6.31 2.49
-5 -1 -12 2.76 2.58
-5 1 -12 1.99 2.75
-5 -1 -12 -0.63 4.35
-5 1 -12 -1.92 4.81
-5 -1 -13 15.38 3.09
-5 1 -13 11.82 4.03
-5 1 -13 20.49 3.11
-5 -1 -13 18.1 5.25
-5 1 -13 16.68 5.01
-5 -1 -13 21.01 4.26
-5 -1 -14 4.17 2.78
-5 1 -14 14.05 3.2
-5 -1 -14 7.52 3.96
-5 1 -14 11.39 3.91
-5 1 -15 1 3.71
-5 -1 -15 1.12 3.69
-5 -1 -15 0.29 2.69
-5 1 -15 -1.37 2.58
-5 1 -16 109.67 7.99
-5 -1 -16 127.6 7.41
-5 1 -16 129.07 7.47
-5 -1 -16 104.97 7.97
-5 -1 -17 1.54 2.04
-5 1 -17 -0.58 2.02
-5 -1 -18 10.93 1.68
-5 1 -18 7.53 1.65
5 -2 -22 17.66 1.63
5 2 -22 20.17 1.72
-5 2 21 40.55 2.93
-5 2 20 10.89 2.06
-5 2 19 7.55 2.17
5 2 -19 8.44 2.03
-5 2 18 20.01 2.65
-5 2 18 16.99 2.03
-5 -2 18 16.31 1.95
5 2 -18 20.65 2.44
-5 -2 17 3.66 1.83
-5 2 17 6.11 2.26
-5 2 17 3.25 1.7
5 2 -17 6.17 2.06
5 -2 -17 1.74 3.34
5 2 -17 7.07 3.27
-5 2 17 10.25 3.33
-5 -2 17 6.15 3.26
5 2 -16 14.74 2.08
-5 -2 16 21.83 3.88
-5 2 16 17.49 2.72
-5 2 16 17.67 2.16
-5 -2 16 18.91 2.36
5 -2 -16 23.19 4.13
5 2 -16 17.34 3.86
-5 2 16 20.33 3.71
-5 2 15 0.98 2.11
-5 2 15 -0.51 1.68
5 2 -15 0.48 1.6
5 2 -15 -0.78 1.69
5 -2 -15 -3.82 3.49
5 2 -15 5.63 3.57
5 -2 -15 -0.68 1.69
-5 2 15 2.32 3.07
-5 -2 15 3.07 3.25
5 2 -14 8.47 1.64
5 -2 -14 7.47 3.43
5 -2 -14 6.57 1.68
5 2 -14 14.23 3.79
-5 -2 14 6.31 3.18
-5 2 14 9.25 3.3
-5 2 13 69.7 5.56
-5 -2 13 56.4 5.34
5 2 -13 64.79 3.99
5 -2 -13 58.22 3.99
-5 2 13 58.89 4.01
5 2 -13 72.16 4.1
5 -2 -13 63.2 5.53
5 2 -13 66.4 5.68
-5 2 12 124.47 8.05
-5 -2 12 122.59 8.96
-5 2 12 150.98 9.12
5 2 -12 144.6 9.14
5 -2 -12 139.25 8.96
5 2 -12 148.44 7.92
-5 2 12 135.71 7.85
5 -2 -11 23.44 3.48
5 2 -11 25.11 3.59
-5 -2 11 25.47 3.32
-5 2 11 23.4 3.34
5 -2 -10 1.21 2.53
5 2 -10 -1.12 2.79
-5 -2 10 -1.06 2.36
-5 2 10 -0.66 2.3
5 2 -9 614.74 34.24
-5 -2 9 596.52 34.14
-5 2 9 620.73 34.19
5 2 -8 1165.75 61.86
-5 -2 8 1113.58 61.69
-5 2 8 1083.02 61.67
5 2 -7 403.92 23.14
-5 -2 7 402.43 23.2
-5 2 7 409.39 23.21
5 2 -7 446.7 23.45
5 -2 -7 411.73 23.16
5 -2 -6 101.96 6.18
-5 -2 6 95.39 6.25
5 2 -6 94.6 6.17
5 2 -6 112.22 6.57
-5 2 6 101.26 6.28
5 2 -5 6.08 1.56
5 -2 -5 7.06 1.67
5 2 -4 25.36 2.25
5 -2 -4 26.1 2.25
5 2 -3 252.76 14.72
5 -2 -3 270.47 14.74
5 2 -2 0.18 1.39
5 -2 -2 1.06 1.41
-5 2 1 113.17 6.95
5 2 -1 102.81 6.52
5 -2 -1 114.75 6.57
-5 -2 0 118.77 9.47
-5 2 0 110.42 9.36
5 2 0 141.73 8.4
5 -2 0 151 8.43
-5 2 0 167.16 8.76
-5 -2 -1 10.31 3.17
-5 -2 -1 13.36 5.13
-5 2 -1 7.17 3.06
-5 2 -1 14.66 5.14
-5 2 -1 15.35 2.56
-5 -2 -2 23.06 6.02
-5 -2 -2 18.21 3.55
-5 2 -2 21.55 3.37
-5 2 -2 19.49 5.81
-5 2 -2 19.69 2.89
-5 2 -3 4.79 2.47
-5 -2 -3 -1.18 3.38
-5 2 -3 6.07 3.22
-5 2 -4 174.66 10.28
-5 -2 -4 163.03 10.6
-5 2 -4 167.24 10.61
-5 -2 -5 121.6 8.32
-5 2 -5 123.81 8.41
-5 2 -5 124.67 7.97
-5 -2 -6 592.34 35.17
5 2 6 624.95 34.13
-5 2 -6 583.25 35.14
-5 2 -6 656.69 34.95
-5 -2 -7 450.58 27.35
-5 2 -7 444.46 27.31
5 2 7 484.46 26.18
-5 2 -8 72.62 4.95
-5 2 -8 77.78 6.7
-5 -2 -8 77.97 6.63
5 2 8 77.09 4.77
-5 -2 -8 79.16 4.92
5 2 8 82.58 4.74
-5 -2 -9 94.63 6.09
5 2 9 102.79 5.93
-5 -2 -9 101.02 7.72
-5 2 -9 110.72 8.09
-5 2 -9 99.53 6.15
5 2 9 97.58 5.79
-5 -2 -10 107.44 6.85
-5 -2 -10 111.8 8.67
-5 2 -10 106.73 8.51
5 2 10 110.01 6.59
5 2 10 114.47 6.45
-5 2 -10 112.62 6.84
5 2 11 6.47 1.74
5 2 11 6.85 1.27
-5 -2 -11 4.9 2.33
-5 2 -11 6.91 2.22
-5 -2 -11 3.77 4.09
-5 2 -11 3.82 4.11
-5 -2 -12 39.61 3.37
-5 2 -12 33.32 3.23
-5 2 -12 27.44 4.26
5 2 12 37.85 2.79
-5 -2 -12 33.79 5.11
-5 2 -12 41.07 5.14
5 2 12 36.5 2.43
-5 -2 -12 33.02 4.44
-5 -2 -13 130.73 7.92
-5 2 -13 136.68 8.04
5 2 13 138.28 7.63
-5 -2 -13 112.58 8.68
-5 2 -13 118.09 8.61
-5 2 -14 1.58 2.3
5 2 14 -0.57 1.37
-5 -2 -14 2.92 3.65
-5 -2 -14 -1.83 2.22
-5 2 -14 -6.18 3.52
-5 -2 -15 20.5 3.83
-5 2 -15 24.63 2.57
-5 -2 -15 18.82 2.54
5 2 15 21.63 1.77
-5 2 -15 21.08 3.92
-5 2 -16 22.8 2.44
-5 -2 -16 21 3.35
-5 2 -16 24.92 3.53
-5 -2 -16 18.35 2.33
-5 -2 -17 4.55 1.5
-5 2 -17 6.13 1.59
-5 3 22 1.13 1.07
5 3 -21 4.07 1
5 -3 -21 -1.06 0.97
-5 3 20 8.19 1.88
5 -3 -20 7.87 1.48
-5 3 20 8.3 1.25
-5 3 19 13.71 2.31
-5 3 19 9.27 1.69
5 3 -19 11.21 2.13
-5 3 18 1.67 2.29
5 3 -18 3.13 2.17
-5 3 18 2.38 1.76
-5 3 17 159.36 9.4
5 3 -17 164.59 9.38
5 3 -16 16.1 2.04
-5 -3 16 17.64 3.47
-5 3 16 16.94 2.32
5 3 -16 10.53 3.29
-5 3 16 14.1 3.08
-5 3 15 4.62 2.05
-5 -3 15 -0.23 2.96
-5 3 15 3.53 2.81
5 -3 -15 2.4 3.02
5 3 -15 4.49 3.17
5 3 -15 4.71 1.54
-5 3 14 40.87 3.64
5 -3 -14 45.94 3.28
-5 3 14 47.22 3.34
-5 3 14 46.72 3.53
-5 -3 14 49.84 4.79
-5 3 14 49.57 4.59
5 3 -14 52.8 3.25
5 3 -14 45.22 3.09
5 -3 -14 48.48 4.81
5 3 -14 41.52 4.77
5 -3 -13 415.8 22.15
5 3 -13 387.78 21.03
-5 3 13 344.43 21.11
-5 3 13 381.81 21.11
-5 3 13 370.79 21.99
5 3 -13 381.09 20.9
-5 -3 13 368.57 22.09
5 3 -13 378.72 20.99
5 -3 -13 372.97 20.97
5 3 -13 418.34 22.23
-5 3 12 13.66 1.99
-5 3 12 7.96 2.62
-5 3 12 12.85 1.97
5 3 -12 11.66 1.34
5 3 -12 14.51 1.6
-5 -3 12 14.23 2.93
5 -3 -12 12.48 3.03
5 -3 -12 12.79 1.57
5 3 -12 20.18 3.37
5 3 -12 13.79 1.54
-5 3 11 240.76 14.62
-5 3 11 261.66 14.63
5 3 -11 275.56 15.51
5 -3 -11 292.02 15.52
-5 -3 11 248.33 15.36
-5 3 11 256.61 15.34
-5 3 11 257.63 14.52
5 3 -11 271.58 14.53
-5 3 10 74.01 4.53
5 -3 -10 84.1 5.44
5 3 -10 80.64 5.48
-5 3 10 68.62 5.17
-5 3 10 71.73 4.35
-5 -3 10 73.36 5.25
-5 3 10 71.66 4.37
-5 -3 9 27.8 2.96
5 -3 -9 32.55 3.18
5 3 -9 30.82 3.18
-5 3 9 29.68 1.99
-5 3 9 23.81 2.82
-5 3 9 29.17 2.03
-5 3 9 27.71 2.3
5 -3 -8 77.77 5.24
5 3 -8 73.82 5.25
-5 -3 8 83.47 5.25
-5 3 8 71.97 5.11
5 3 -8 76.61 5.79
-5 -3 7 6.3 1.87
-5 3 7 4.43 1.84
5 3 -7 6.89 3.03
5 3 -6 -0.22 1.44
5 -3 -6 0.51 1.45
5 -3 -5 31.96 2.58
5 3 -5 33.22 2.59
-5 3 5 34.61 3.58
5 3 -5 33.97 3.63
5 -3 -4 137.38 8.16
5 3 -4 136.17 8.13
5 3 -4 146.31 8.7
-5 3 4 152.58 8.84
5 -3 -3 0.49 1.23
-5 3 3 0.65 2.49
5 3 -3 0.11 1.15
5 3 -3 1.82 2.18
-5 3 2 6.71 2.85
5 3 -2 3.39 2.09
5 3 -2 3.17 1.28
5 -3 -2 4.27 1.29
-5 3 1 112.25 8.59
-5 -3 1 107.41 8.63
5 3 -1 131.93 7.88
5 -3 -1 140.72 7.7
5 3 -1 135.29 7.66
5 3 0 12.42 1.75
-5 3 0 18.86 4.52
5 -3 0 16.9 1.86
-5 -3 0 13.96 4.62
5 3 0 15.54 2.04
5 3 1 605.85 36.25
5 -3 1 664.89 36.35
5 3 1 658.95 36.28
-5 -3 -1 704.1 37.61
-5 3 -1 714.99 36.79
-5 3 -2 731.64 38.84
5 3 2 677.09 38.17
-5 -3 -3 348.66 19.2
-5 3 -3 355.39 19
-5 3 -4 4.86 2.89
-5 -3 -4 3.6 3.38
-5 3 -4 5.15 2.99
5 3 4 6.12 1.65
5 3 5 729.31 40.26
-5 -3 -5 751.08 41.47
-5 3 -5 684.24 41.2
-5 3 -5 728.88 41.2
5 3 5 749.74 40.36
5 3 6 16.65 1.62
-5 -3 -6 22.85 4.23
-5 3 -6 17.8 3.74
5 3 6 17.94 1.97
5 3 6 19.8 2.01
-5 3 -6 23.48 3.67
-5 3 -7 33.14 2.83
5 3 7 39.99 2.6
-5 3 -7 38.25 4.49
-5 -3 -7 37.21 4.94
-5 3 -7 35.99 4.65
5 3 7 40.94 2.87
5 3 7 41.31 2.92
-5 -3 -8 20.97 2.36
-5 3 -8 20 2.32
5 3 8 21.7 1.78
-5 -3 -8 27.19 4.58
-5 3 -8 25.71 4.42
5 3 8 25.48 2.18
5 3 8 19.58 2.1
5 3 9 52.92 3.52
-5 3 -9 47.43 3.7
-5 3 -9 57.8 5.96
5 3 9 49.17 3.1
-5 -3 -9 44.24 3.7
-5 -3 -9 49.27 5.66
5 3 9 51.59 3.34
-5 -3 -10 2.73 2.11
-5 3 -10 1.53 2.11
-5 -3 -10 2.15 4.04
-5 3 -10 -5.11 4.26
5 3 10 2.23 1.02
5 3 10 2.42 1.41
-5 -3 -10 3.3 3.26
5 3 10 1.14 1.72
-5 3 -10 3.08 3.02
-5 -3 -11 4.82 3.34
5 3 11 3.64 1.72
-5 3 -11 7.72 2.15
-5 -3 -11 -3.36 4.26
-5 -3 -11 5.21 2.19
-5 3 -11 7.35 3.17
-5 3 -11 -0.27 3.9
5 3 11 6.57 1.44
-5 3 -12 17.96 3.41
-5 -3 -12 12.38 3.51
5 3 12 15.99 2.01
-5 -3 -12 17.1 2.47
5 3 12 15.93 1.66
-5 3 -12 17.31 2.42
5 3 13 35.38 2.55
-5 -3 -13 34.15 4.01
-5 3 -13 30.8 3.87
-5 -3 -13 29.28 2.91
5 3 13 29.43 2.21
-5 3 -13 29.64 2.91
-5 -3 -14 23.56 2.55
-5 -3 -14 19.98 3.58
-5 3 -14 19.51 2.5
5 3 14 26.67 2.08
5 3 14 23.09 1.71
-5 3 -14 22.62 3.61
-5 3 -15 6.92 2.79
5 3 15 7.89 1.33
-5 -3 -15 3.14 1.77
-5 3 -15 7.87 1.86
-5 -3 -16 0.17 1.33
-5 3 -16 1.69 1.41
5 3 17 50.07 3.08
-5 4 21 7.19 1.27
-5 4 20 25.37 1.83
-5 4 19 3.3 1.31
5 4 -19 2.62 1.78
-5 4 18 -1.04 1.52
5 4 -18 -0.46 2.13
-5 4 17 55.23 3.97
-5 4 17 59.95 4.17
5 4 -17 59.65 3.98
-5 4 16 141.75 8.81
-5 4 16 156.74 8.88
5 4 -16 151.68 8.65
-5 4 15 2.9 1.99
-5 4 15 1.13 2.04
5 4 -15 2.37 1.45
5 4 -14 119.06 6.53
-5 4 14 98.2 6.72
-5 4 14 115.8 6.87
-5 4 13 26.53 2.84
-5 4 13 24.14 2.6
5 4 -13 28.53 2.12
-5 4 13 29 2.46
-5 4 12 22.87 2.49
5 4 -12 17.44 1.78
-5 4 12 17.28 1.98
5 4 -12 16.97 1.67
-5 4 12 20.45 2.23
5 4 -11 30.79 2.28
-5 4 11 27.13 2.6
5 4 -11 35.05 2.25
-5 4 11 34.7 2.85
-5 4 11 34.95 2.42
-5 4 11 32.48 2.45
-5 4 11 25.42 3.2
-5 4 10 119.05 6.41
-5 4 10 103.41 6.3
-5 4 10 107.43 6.14
-5 4 10 97.7 7.05
-5 4 10 102.34 6.15
5 4 -10 112.2 6.08
5 4 -10 98.49 6.06
-5 4 9 2.71 2.46
-5 4 9 0.73 1.49
5 4 -9 2.22 0.98
-5 4 9 2.26 1.6
-5 4 9 0.78 1.1
-5 4 9 0.69 1.14
-5 4 8 6.85 2.65
-5 4 8 2.34 1.58
-5 4 8 2.97 1.05
-5 4 8 3.23 1.06
-5 4 7 207.26 11.31
-5 4 7 199.05 11.12
-5 4 7 197.9 12.08
-5 4 7 196.8 11.13
-5 4 6 -0.13 2.37
-5 4 6 0.32 1.37
-5 4 5 20.43 3.02
-5 4 5 24.43 2.02
-5 4 4 160.55 8.92
-5 4 4 145.77 9.65
-5 4 3 7.84 2.78
-5 4 2 -0.92 2.73
-5 4 1 -0.84 2.94
-5 4 0 19.37 1.99
5 4 0 20.99 2.03
-5 4 0 22.8 3.49
5 4 0 18.67 2.25
-5 4 -1 69.6 4.44
5 4 1 69.59 4.37
5 4 1 70.81 4.53
5 4 2 -0.32 1.65
-5 4 -2 4.68 1.74
-5 4 -3 18.03 3.75
5 4 3 22.21 2.29
5 4 4 36.3 2.74
5 4 4 37.54 2.92
-5 4 -4 32.55 4.44
5 4 5 118.34 6.78
-5 4 -5 106.68 8.07
5 4 5 111.24 6.64
5 4 5 114.64 6.73
5 4 6 193.73 10.64
5 4 6 176.25 10.75
5 4 7 212.08 11.54
5 4 7 207.14 11.53
5 4 7 192.45 11.38
5 4 8 21.7 2.07
5 4 8 22.31 2.4
5 4 8 23.03 2.41
5 4 9 12.73 1.64
5 4 9 16.1 1.98
5 4 9 10.12 2.04
5 4 10 3.1 1.71
5 4 10 2.52 1.22
5 4 10 1.41 1.5
5 4 11 44.82 3.22
5 4 11 45.05 2.9
5 4 11 47.58 3.13
5 4 12 55.9 3.75
5 4 12 58.84 3.62
5 4 13 43.28 2.84
5 4 13 36.72 2.61
5 4 14 11.74 1.63
5 4 14 13.89 1.86
5 4 14 13.66 1.28
-5 5 20 13.29 1.32
-5 5 19 1.23 1
-5 5 19 2.63 1.43
5 5 -19 0.87 1.16
-5 5 18 8.1 1.83
-5 5 18 6.61 1.44
5 5 -18 7.78 1.8
-5 5 17 -0.97 1.62
-5 5 17 0.64 1.91
5 5 -17 -0.77 1.75
-5 5 16 13.04 2.25
5 5 -16 23.05 2.04
-5 5 15 33.47 2.69
5 5 -15 29.91 2.38
-5 5 14 96.83 5.97
-5 5 14 91.08 6.08
5 5 -14 104.12 5.77
-5 5 14 93.73 5.9
-5 5 13 1.75 1.85
-5 5 13 0.44 2.05
-5 5 13 1.3 1.62
5 5 -13 2.29 1.33
5 5 -12 80.48 4.84
-5 5 12 81.9 5.28
-5 5 12 81.72 5.04
-5 5 12 82.45 5.19
-5 5 11 55.41 4
-5 5 11 60.15 4.18
5 5 -11 61.42 3.67
-5 5 11 57.48 3.79
-5 5 11 57.81 3.76
-5 5 10 105.31 5.77
-5 5 10 91.05 5.79
-5 5 10 91.65 5.47
-5 5 10 87.16 5.43
5 5 -10 89.57 5.37
-5 5 9 63.71 3.87
-5 5 9 54.26 3.98
-5 5 9 57.81 3.56
-5 5 9 53.75 3.53
5 5 -9 53.7 3.5
5 5 -8 178.86 9.43
-5 5 8 178.46 9.68
-5 5 8 167.56 9.39
-5 5 8 167.04 9.4
-5 5 7 62.56 5.11
-5 5 7 73.41 4.61
-5 5 7 70.94 4.26
5 5 -7 69.17 4.69
-5 5 7 72.47 4.24
5 5 -7 74.4 4.31
-5 5 6 14.26 2.79
-5 5 6 13.39 1.32
-5 5 6 12.93 1.28
5 5 -6 13.27 2.27
5 5 -5 5.55 2.14
-5 5 5 5.24 1.03
-5 5 5 1.31 2.64
-5 5 4 0.46 2.7
5 5 -4 2.25 2.03
-5 5 3 9.5 2.86
5 5 -3 14.47 2.28
-5 5 3 11.7 1.75
-5 5 2 0.4 1.5
5 5 -2 3.01 1.97
5 5 -2 0.29 2
-5 5 2 0.34 2.87
-5 5 1 3.84 3.12
-5 5 1 2.66 1.58
5 5 -1 3.57 1.94
5 5 -1 0.81 1.95
-5 5 0 -1.07 3.21
-5 5 0 1.15 1.67
5 5 0 1.92 1.95
5 5 1 -0.14 1.89
-5 5 -1 1.88 3.15
5 5 1 2.18 1.99
-5 5 -1 4.11 1.9
-5 5 -2 111.79 8.34
5 5 2 121.35 6.81
5 5 2 107.45 6.54
5 5 2 110.41 6.7
5 5 2 116.79 6.78
5 5 3 50.56 3.63
5 5 3 50.43 3.31
5 5 3 48.41 3.46
5 5 3 47.77 3.51
5 5 4 15.79 2.35
5 5 4 16.73 2
5 5 4 14.31 2.04
5 5 5 43.14 3.2
5 5 5 42.22 3.29
5 5 5 40.97 3.09
-5 5 -6 37.74 4.82
5 5 6 32.33 2.81
5 5 6 28.33 2.53
5 5 6 33.74 2.82
5 5 7 32.26 2.82
5 5 7 34.7 2.77
5 5 7 30.78 2.53
5 5 8 1.08 1.42
5 5 8 2.7 1.75
5 5 8 0.23 1.83
5 5 9 0.04 1.7
5 5 9 0.17 1.76
5 5 9 2.3 1.33
5 5 9 1.13 1.53
5 5 10 2.28 1.71
5 5 10 1.77 1.26
5 5 10 1.89 1.54
5 5 10 3.99 1.76
5 5 11 2.57 1.07
5 5 11 5.4 1.68
5 5 11 -0.05 1.65
5 5 11 2.77 1.35
5 5 12 4.28 1.58
5 5 12 4.92 1.64
5 5 12 4.07 1.23
5 5 13 10.07 1.49
5 5 13 9.6 1.52
5 5 13 7.35 1.16
5 5 14 2.25 1.22
5 5 14 2.38 0.83
5 5 15 4.78 0.99
-5 6 18 25.22 1.72
-5 6 18 21.86 1.68
5 6 -18 21.36 1.55
-5 6 17 40.69 2.61
-5 6 17 37.65 2.6
5 6 -17 34.77 2.55
-5 6 16 7.57 1.56
5 6 -16 3.94 1.46
-5 6 16 5.71 1.59
5 6 -15 -0.87 1.33
-5 6 15 0.24 1.57
-5 6 15 -0.33 1.77
-5 6 14 3.11 1.75
-5 6 14 3.69 1.93
5 6 -14 2.28 1.29
5 6 -13 9.44 1.45
-5 6 13 13.04 2.03
-5 6 13 8.94 1.57
-5 6 13 9.13 2.12
5 6 -12 2.08 1.27
-5 6 12 3.56 2.01
-5 6 12 1.01 1.94
-5 6 12 1.43 1.42
-5 6 11 19.06 2.38
-5 6 11 20.98 2.41
-5 6 11 17.26 1.9
5 6 -11 17.73 1.71
-5 6 11 16.84 1.85
5 6 -10 6.37 1.34
-5 6 10 7.52 2
-5 6 10 7.21 2.16
-5 6 10 5.36 1.48
-5 6 10 5.84 1.41
5 6 -9 21.75 1.93
-5 6 9 21.38 2.64
-5 6 9 22.12 1.95
-5 6 9 22.82 1.9
5 6 -8 24.57 2.11
-5 6 8 28.78 2.12
-5 6 8 25.03 2.02
-5 6 7 19.51 1.75
-5 6 7 18.25 1.63
5 6 -7 21.09 1.92
-5 6 6 36.53 2.47
5 6 -5 237.52 12.63
-5 6 5 184.11 13.02
-5 6 5 223.56 12.54
-5 6 5 217.32 12.19
5 6 -5 220.9 12.47
-5 6 4 4.48 2.06
5 6 -4 5.93 2.5
-5 6 4 6.6 2.74
5 6 -4 5.85 1.97
5 6 -3 149.35 8.22
-5 6 3 132.09 7.99
5 6 -3 140.9 8.08
-5 6 2 16.57 2.27
5 6 -2 18.28 2.63
-5 6 2 22.41 3.59
5 6 -2 17.01 2.36
-5 6 1 158.6 10.72
5 6 -1 180.72 9.75
5 6 -1 172.57 9.66
-5 6 1 150.04 9.58
-5 6 0 -0.78 1.94
-5 6 0 -0.82 3.42
5 6 0 1.28 2.08
5 6 0 0.06 2.14
-5 6 -1 40.58 3.54
5 6 1 46.49 3.45
-5 6 -1 51.87 5.16
-5 6 -2 2.72 3.74
5 6 2 0.72 2.02
-5 6 -3 8.97 3.78
5 6 3 6.94 2.01
5 6 3 10.12 1.98
5 6 3 5.94 1.54
-5 6 -4 72.51 6.19
5 6 4 63.99 4.22
5 6 4 66.4 4.3
5 6 4 66.28 4.39
5 6 5 107.59 6.2
5 6 5 100.14 6.14
5 6 5 101.13 6.24
5 6 6 8.75 1.84
5 6 6 8.1 1.72
5 6 7 80.27 4.75
5 6 7 68.57 4.49
5 6 8 4.45 1.68
5 6 8 5.02 1.38
5 6 9 2.21 1.18
5 6 9 0.57 1.62
5 6 9 2.57 1.46
5 6 10 1.25 1.05
5 6 10 1.16 1.43
5 6 10 1.29 1.31
5 6 11 51.34 3.43
5 6 11 56.05 3.37
5 6 11 54.72 3.25
5 6 12 5.34 1.14
5 6 12 5.35 1.03
5 6 13 21.88 1.52
5 6 13 19.21 1.45
-5 7 16 -0.71 1.02
-5 7 15 5.3 1.41
5 7 -15 7.32 1.13
5 7 -14 -1.45 1.04
-5 7 14 -0.28 0.33
-5 7 14 -1.51 1.51
5 7 -13 8.57 1.23
-5 7 13 9.96 1.76
5 7 -12 -0.25 1.05
-5 7 12 0.58 1.76
5 7 -11 18.36 1.58
5 7 -10 80.57 4.76
5 7 -9 45.66 3.44
5 7 -9 56.07 3.29
5 7 -8 50.67 3.18
5 7 -8 46.09 3.46
-5 7 8 50.69 3.16
-5 7 7 10.99 2.27
-5 7 7 11.78 1.42
5 7 -7 13.7 1.59
5 7 -7 12.14 2.14
-5 7 6 67.98 4.79
-5 7 6 67.29 4.16
5 7 -6 72.71 4.68
5 7 -6 73.78 4.31
5 7 -5 13.16 1.72
-5 7 5 13.58 2.34
5 7 -5 13.42 2.35
-5 7 4 5.3 2.18
5 7 -4 2.83 2.2
-5 7 3 86.55 5.4
5 7 -3 78.31 5.06
5 7 -3 88.7 5.43
5 7 -2 244.84 13.23
5 7 -2 234.93 13.07
-5 7 2 234.84 13.3
-5 7 1 32.76 3.98
-5 7 1 33.37 3.32
5 7 -1 43.45 3.24
5 7 -1 39.75 2.9
-5 7 0 20.08 3.66
5 7 0 27.85 2.71
-5 7 0 23.6 2.71
5 7 0 26.48 2.35
5 7 1 221.53 12.12
5 7 1 212.34 12.14
-5 7 -1 187.79 13.23
5 7 2 7.1 2.04
5 7 2 10.23 1.94
5 7 3 33.76 2.81
5 7 4 175.93 10.13
5 7 5 38.57 2.74
5 7 5 40.74 2.95
5 7 5 43.9 3
5 7 6 21.28 2
5 7 6 19.93 1.86
5 7 6 23.5 2.04
5 7 7 24.21 1.94
5 7 7 24.62 1.97
5 7 7 23.76 2.04
5 7 8 29.39 2.22
5 7 8 32.87 2.25
5 7 8 36.37 2.37
5 7 9 -0.37 0.93
5 7 9 1.05 0.95
5 7 10 6.61 0.96
5 7 10 10.7 0.99
5 7 11 0.19 0.79
5 8 -13 2.96 0.68
5 8 -12 0.18 0.73
5 8 -11 6.2 0.92
-5 8 10 4.98 1.61
5 8 -10 5.41 0.97
-5 8 9 64.13 4.25
5 8 -9 69.27 3.97
-5 8 8 9.51 1.88
5 8 -8 10.62 1.21
5 8 -7 4.85 1.12
-5 8 7 0.8 1.76
5 8 -7 3.04 1.11
5 8 -6 18.73 1.84
-5 8 6 20.11 2.29
5 8 -6 22.02 1.7
5 8 -5 123.07 6.81
-5 8 5 117.68 7.14
5 8 -5 114.56 6.87
5 8 -4 1.82 1.53
-5 8 4 2.66 2.03
5 8 -4 3.74 1.25
5 8 -3 1.36 1.3
-5 8 3 -1.25 2.06
5 8 -3 0.64 1.57
5 8 -2 148.79 8.55
5 8 -1 10.55 1.81
5 8 -1 12.28 1.36
5 8 0 68.66 4.2
5 8 0 64.9 3.99
5 8 1 34.39 2.62
5 8 1 34.35 2.38
5 8 2 54.73 3.71
5 8 2 61.05 3.61
5 8 3 28.57 2.26
5 8 3 26.94 2.06
5 8 4 15.57 1.52
5 8 5 1.32 1.05
5 8 6 12.24 1.29
5 8 7 4.61 0.95
5 8 7 5.06 0.93
5 8 8 35.1 2.19
5 8 8 36.33 2.2
-5 9 9 2.94 1.03
-5 9 8 6.21 1.24
5 9 -8 7.51 0.74
-5 9 7 4.48 1.33
5 9 -7 8.74 0.8
5 9 -6 1.46 0.67
5 9 -5 0.84 0.73
5 9 -4 2.26 0.83
5 9 -3 6.66 0.98
5 9 -3 8.2 0.91
5 9 -2 -1.53 0.89
5 9 -2 0.04 0.82
5 9 -1 33.94 2.25
5 9 -1 38.75 2.3
5 9 0 17.07 1.42
5 9 0 19.8 1.46
5 9 1 52.17 3.28
5 9 1 59.72 3.31
5 9 2 55.68 3.26
5 9 3 47.41 2.79
5 9 4 27.17 1.7
6 0 -23 -0.49 1.36
-6 0 22 41.26 2.77
-6 0 21 -1.69 1.65
-6 0 20 -0.12 1.93
-6 0 19 3.1 2.21
-6 0 18 30.91 3.22
6 0 -18 31.19 5.06
-6 0 17 0.24 2.4
6 0 -17 -0.09 1.61
6 0 -17 -0.61 2.22
6 0 -17 -7.32 4.63
-6 0 16 32.44 3.41
6 0 -16 35.07 3.06
6 0 -16 32.87 2.68
6 0 -16 34.89 5.26
6 0 -15 1.8 2.03
6 0 -15 0.12 1.53
6 0 -15 6.09 4.75
6 0 -14 342.33 18.37
6 0 -14 320.99 16.72
6 0 -14 291.02 16.61
6 0 -14 281 16.53
6 0 -13 -2.01 3.95
6 0 -13 0.15 1.54
6 0 -13 -0.12 1.19
6 0 -13 0.23 1.16
6 0 -12 1.98 3.48
6 0 -12 4.7 1.97
6 0 -11 -1.74 2.03
6 0 -10 2.39 2.79
-6 0 10 4.74 2.97
6 0 -10 1.38 1.73
6 0 -9 0.12 2.59
-6 0 9 -0.8 2.93
6 0 -8 568.33 32.03
-6 0 8 575.25 32.14
-6 0 7 -1.1 2.69
6 0 -7 -1.07 2.22
-6 0 6 4.47 2.58
6 0 -6 2.64 2.06
6 0 -5 -0.74 1.94
6 0 -4 272.38 15.48
6 0 -3 1.87 1.79
6 0 -2 1.9 1.67
6 0 -1 1.31 1.71
-6 0 0 300.35 16.88
-6 0 -1 1.29 3.56
-6 0 -1 0.33 1.51
-6 0 -1 -3.08 5.24
-6 0 -2 302.63 17.43
-6 0 -2 270.95 19.08
-6 0 -2 297.37 16.63
-6 0 -3 -2.23 3.62
-6 0 -3 1.26 6.67
-6 0 -3 -1.31 1.7
-6 0 -4 35.97 4.79
-6 0 -4 43.09 3.18
-6 0 -5 0.5 3.76
-6 0 -6 70.36 6.38
-6 0 -7 -0.41 1.82
-6 0 -7 -0.22 4.26
-6 0 -8 66.44 6.74
-6 0 -8 63.7 4.49
-6 0 -9 1.21 2.39
-6 0 -9 -0.58 4.94
-6 0 -10 23.22 3.22
-6 0 -10 13.94 5.68
-6 0 -11 -3.58 5.63
-6 0 -11 -0.73 2.98
-6 0 -12 72.94 8.51
-6 0 -12 77.18 5.81
-6 0 -13 1.03 3.07
-6 0 -13 2.19 3.99
-6 0 -14 240.31 16.88
-6 0 -14 335.78 16.84
-6 0 -15 3.6 3.66
-6 0 -15 0.4 2.96
-6 0 -16 -0.75 3.25
-6 0 -16 -0.6 2.61
-6 0 -17 2.21 2.07
-6 0 -18 26.5 2.09
6 -1 -23 28.78 2.18
6 1 -23 31.93 2.23
-6 1 22 12.36 1.63
-6 -1 21 -0.36 1.25
-6 1 21 2.72 1.68
-6 1 20 24.75 2.58
-6 -1 20 25.02 2.32
-6 1 19 4.42 2.15
-6 -1 19 6.45 2.08
-6 1 18 -1.68 2.37
-6 -1 18 2.05 2.27
-6 1 18 -1.05 3.16
-6 -1 18 2.39 3.27
6 1 -17 2.95 2.09
-6 1 17 2.33 3.12
6 -1 -17 0.19 2.11
-6 -1 17 2.35 2.45
-6 -1 17 -1.04 3.31
6 -1 -17 2.89 4.03
6 1 -17 7.26 4.11
-6 1 17 -0.32 2.52
-6 1 16 11.5 2.58
-6 1 16 11.95 3.63
6 1 -16 10.87 2.15
6 -1 -16 11.81 2.11
6 1 -16 8.94 1.89
-6 -1 16 6.73 3.39
6 -1 -16 9.96 4.36
6 1 -16 7.82 4.03
-6 1 15 1.87 3.27
-6 1 15 4.02 2.39
6 -1 -15 2.36 1.89
-6 -1 15 -0.23 3.4
6 1 -15 3.84 1.83
6 1 -15 3.6 1.55
6 -1 -15 0.95 4.06
6 1 -15 1.67 4.05
-6 1 14 10.73 2.59
-6 1 14 16.15 3.77
6 -1 -14 18.53 2.07
6 1 -14 17.93 2.09
6 1 -14 19.32 1.79
6 -1 -14 20.33 4.33
6 1 -14 18.42 4.49
6 -1 -14 20.52 1.86
-6 -1 14 20.8 3.58
6 -1 -13 2.18 1.2
6 1 -13 -0.94 3.74
6 1 -13 1.55 1.37
6 -1 -13 1.06 1.49
6 -1 -13 -2.29 3.53
6 -1 -13 2.89 1.28
6 1 -13 1.81 1.11
-6 -1 13 2.16 3.12
-6 1 13 3.15 3.07
6 -1 -12 3.41 3.53
-6 -1 12 1.25 2.95
-6 1 12 0.35 2.86
6 1 -12 0.67 2.19
6 1 -12 4.22 3.53
-6 -1 11 98.25 6.9
-6 1 11 88.81 6.89
6 -1 -11 100.73 7.11
6 1 -11 92.69 7.01
6 -1 -11 101 6.07
6 1 -11 97.97 6.46
-6 1 10 34.83 3.93
-6 -1 10 38.91 4.02
6 1 -10 38.23 3.45
6 -1 -9 244.2 13.99
-6 -1 9 247.78 14.12
-6 1 9 255.63 14.11
6 1 -9 223.89 13.94
6 1 -9 224.05 13.78
-6 1 8 6.31 2.63
-6 -1 8 8.92 2.62
6 1 -8 3.92 2.41
6 -1 -8 6.08 2.39
-6 -1 7 1096.01 59.74
-6 1 7 1067.06 59.76
6 1 -7 1065.55 59.63
6 -1 -7 1092.58 59.67
6 1 -6 88.23 5.43
6 -1 -6 74.86 5.37
-6 -1 6 83.92 5.59
-6 1 6 79.88 5.52
6 1 -5 1487.86 81.67
6 -1 -5 1483.47 81.65
6 1 -4 499.95 27.47
6 -1 -4 485.04 27.44
6 -1 -3 5.64 1.78
6 1 -3 6.98 1.76
6 -1 -2 3.55 1.8
6 1 -2 5.24 1.65
6 1 -1 25.26 2.51
6 -1 -1 24.7 2.65
-6 -1 0 3.32 1.23
-6 1 0 4.33 2.15
-6 1 -1 228.87 12.37
-6 -1 -1 213.41 13.09
-6 1 -1 231.5 13.18
-6 -1 -1 193.51 13.91
-6 1 -1 207.43 14.17
-6 -1 -1 207.71 11.85
-6 1 -2 4.23 2.08
-6 -1 -2 8.59 6.33
-6 1 -2 3.49 6.18
-6 -1 -2 4.24 1
-6 -1 -2 3.88 3.78
-6 1 -2 4.9 3.51
-6 -1 -3 1.02 3.7
-6 1 -3 0.87 3.49
-6 1 -3 -2.12 6.6
-6 -1 -3 3.12 6.49
-6 1 -3 6.76 2.11
-6 1 -4 1.37 2.12
-6 -1 -4 -1.1 3.64
-6 1 -4 0.62 3.37
-6 1 -5 334.81 20.74
-6 -1 -5 317.57 20.68
-6 1 -5 384.13 20.14
-6 -1 -6 63.01 6.16
-6 1 -6 67.11 6.03
-6 1 -6 68.04 4.91
-6 -1 -7 1.97 1.79
-6 1 -7 1.17 1.79
-6 -1 -7 3.92 4.26
-6 1 -7 -1.1 4.23
-6 -1 -8 135.16 10.04
-6 1 -8 142.96 10.08
-6 1 -8 125.35 8.02
-6 -1 -8 142.07 8.07
-6 -1 -9 216.13 11.83
-6 -1 -9 221.24 14.09
-6 1 -9 193.64 13.76
-6 1 -9 187.56 11.71
-6 -1 -10 124.57 7.63
-6 -1 -10 130.3 10.1
-6 1 -10 121.99 9.8
-6 1 -10 116.97 7.58
-6 -1 -11 345.57 21.67
-6 1 -11 308.01 21.42
-6 -1 -11 353.62 19.59
-6 1 -11 345.48 19.58
-6 -1 -12 2.77 4.82
-6 -1 -12 2.82 2.66
-6 1 -12 1.66 2.89
-6 1 -12 0.71 5.15
-6 1 -13 -3.07 3.74
-6 -1 -13 1.08 3.81
-6 -1 -13 1.58 2.88
-6 1 -13 1.89 2.73
-6 1 -14 7.89 3.64
-6 -1 -14 9.16 3.69
-6 -1 -14 8.32 2.83
-6 1 -14 7.81 2.99
-6 1 -15 -2.37 3.56
-6 -1 -15 1.16 2.49
-6 -1 -15 0.1 3.39
-6 1 -15 0.85 2.61
-6 1 -16 9.88 3.3
-6 -1 -16 6.21 3.17
-6 -1 -16 9.39 2.3
-6 1 -16 5.86 2.33
-6 -1 -17 1.09 1.75
-6 1 -17 -0.64 1.77
-6 2 23 0.7 0.93
-6 2 22 2.1 1.29
6 -2 -22 0.09 1.18
6 2 -22 1.57 1.32
-6 2 21 6.7 1.75
-6 2 20 -2.04 2.03
-6 2 19 17.28 2.54
-6 -2 19 13.68 1.9
6 2 -19 19.2 2.33
6 2 -18 -0.6 2.06
-6 -2 18 -2.62 1.87
-6 2 18 -1.18 2.27
-6 2 17 14.1 3.51
-6 2 17 15.79 2.7
-6 -2 17 13.12 2.26
-6 -2 17 12.81 3.57
-6 2 17 12.03 1.93
6 -2 -17 12.31 3.48
6 2 -17 6.41 3.32
-6 2 16 29.5 3.19
-6 2 16 34.49 4.25
-6 -2 16 26.09 4.14
-6 2 16 29.24 2.55
6 2 -16 26.88 2.57
6 -2 -16 27.26 2.49
6 -2 -16 25.64 4.19
6 2 -16 29.34 4.31
-6 2 15 131.68 7.54
6 -2 -15 130.84 9.1
6 2 -15 123.62 9.1
-6 -2 15 113.61 8.9
-6 2 15 122.72 8.96
6 2 -15 131.6 7.51
6 -2 -15 125.29 7.52
6 2 -14 76.46 4.49
6 -2 -14 66.87 6
-6 2 14 68.4 4.41
-6 -2 14 68.42 5.87
6 2 -14 73.3 6.2
-6 2 14 73.73 5.93
6 2 -14 64.18 4.33
6 -2 -14 68.79 4.39
6 -2 -13 295.23 16.41
6 -2 -13 317.04 17.61
-6 2 13 280.54 16.59
-6 2 13 284.13 16.41
6 2 -13 339.47 16.48
-6 -2 13 271.66 17.58
6 2 -13 291.73 17.52
6 2 -13 283.92 16.41
6 2 -13 288.06 16.29
-6 2 13 288.91 17.58
6 2 -12 20.82 1.84
-6 2 12 20.45 3.29
-6 -2 12 18.52 3.32
-6 2 12 19.78 1.91
6 2 -12 22.77 3.54
6 2 -12 18.35 1.55
6 -2 -12 28.41 3.59
-6 2 12 16.82 2.28
6 2 -11 69.11 5.19
-6 -2 11 65.15 5.08
-6 2 11 62.59 5.1
6 -2 -11 63.65 5.19
6 2 -11 62.02 5.11
-6 2 10 1.2 2.27
-6 -2 10 4.44 2.38
-6 2 10 3.26 1.1
6 2 -10 3.48 2.53
6 -2 -9 350.48 20.18
-6 2 9 357.92 20.23
-6 -2 9 338.67 20.21
6 2 -9 370.24 20.43
6 2 -8 902.87 47.79
6 -2 -8 851.75 47.52
-6 -2 8 820.35 47.57
-6 2 8 869.39 47.61
6 2 -8 855.67 47.54
-6 -2 7 1.84 2.11
-6 2 7 0.1 2.22
6 2 -7 1.15 1.72
6 -2 -7 1.08 1.9
6 2 -7 2.43 2.61
6 2 -6 771.33 43.22
6 2 -6 779.25 43.39
6 -2 -6 793.16 43.25
6 2 -5 191.69 11.18
6 -2 -5 196.08 11.23
6 2 -4 5.11 1.84
6 -2 -4 3.16 1.67
6 2 -3 414.31 23.52
6 -2 -3 411 23.5
-6 2 3 449.31 23.93
6 2 -2 237.01 14.11
6 -2 -2 251.55 14.17
-6 2 2 264.43 14.59
-6 2 1 552.71 28.56
6 2 -1 478.32 28.21
6 -2 -1 506.96 28.24
-6 2 0 16.98 4.83
-6 -2 0 12.82 4.6
6 2 0 10.22 2
6 -2 0 15.52 2.07
-6 2 0 16.45 2.82
-6 -2 -1 170.59 12.97
-6 2 -1 195.5 12.82
-6 2 -1 182.12 11.02
-6 2 -2 102.92 6.64
-6 -2 -2 91.51 7.28
-6 2 -2 92.69 7.28
-6 -2 -2 112.26 9.71
-6 2 -2 106.51 9.36
-6 2 -3 112.35 7.17
-6 -2 -3 105.27 7.86
-6 2 -3 108.51 7.86
-6 2 -4 30.39 3.58
-6 -2 -4 34.97 4.76
-6 2 -4 31.71 4.57
-6 -2 -5 43.12 5.1
-6 2 -5 37.13 4.79
6 2 5 43.07 2.85
-6 2 -5 39.7 3.98
-6 2 -6 8.78 3.02
-6 -2 -6 15.18 3.95
-6 2 -6 14.02 4.09
6 2 6 14.88 1.56
6 2 7 25.13 2.03
-6 -2 -7 18.58 2.38
-6 2 -7 19.43 2.33
-6 -2 -7 20.29 4.59
-6 2 -7 13.03 4.27
6 2 7 22.56 1.95
-6 -2 -8 5.11 2.07
6 2 8 4.72 1.59
-6 2 -8 4.21 2.09
-6 -2 -8 3.69 4.33
-6 2 -8 5.05 4.4
6 2 8 4.89 1.39
-6 2 -9 29.38 3.04
-6 -2 -9 33 2.94
6 2 9 27.33 2.44
-6 -2 -9 23.59 5.22
-6 2 -9 29.62 5.39
6 2 9 30.64 2.22
-6 -2 -10 46.48 3.79
6 2 10 49.24 3.39
-6 -2 -10 47.25 5.97
-6 2 -10 47.82 6.1
6 2 10 51.74 3.16
-6 2 -10 48.52 3.88
6 2 11 2.01 1.55
-6 -2 -11 1.61 2.22
-6 2 -11 5.26 2.35
-6 -2 -11 0.59 3.99
-6 2 -11 5.19 4.45
-6 -2 -12 1.88 2.2
6 2 12 1.6 1.44
-6 -2 -12 4.01 3.67
-6 2 -12 1.87 2.31
-6 2 -12 -0.12 3.56
-6 -2 -13 27.5 2.88
-6 -2 -13 25.55 4.03
-6 2 -13 29.13 4.12
-6 2 -13 27.53 3.09
6 2 13 26.85 2.15
-6 2 -14 9.33 3.51
-6 -2 -14 6.93 3.43
-6 -2 -14 7.38 2.13
-6 2 -14 9.15 2.4
-6 -2 -15 68.67 5.52
-6 -2 -15 78.31 4.85
-6 2 -15 77.25 5.73
-6 2 -15 73.4 4.86
-6 2 -16 -0.91 1.68
-6 -2 -16 1.4 1.59
6 2 17 -0.04 0.87
-6 -2 -17 1.28 1.15
-6 2 -17 1.35 1.17
-6 3 22 13.46 1.49
6 -3 -21 6.16 1.18
6 3 -21 7.32 1.33
-6 3 21 8.51 1.21
-6 3 21 10.01 1.65
6 3 -20 0.7 1.74
-6 3 20 0.05 1.82
-6 3 19 60.92 4.22
-6 3 19 55.55 3.74
6 3 -19 63.01 4.11
-6 3 18 45.62 3.29
6 3 -18 46.55 3.6
-6 3 17 25.33 2.54
6 3 -17 27.72 2.63
-6 3 16 1.97 2.62
-6 3 16 2.39 1.94
-6 -3 16 9.47 3.07
-6 3 16 6.32 2.4
6 -3 -16 -2.64 3.07
6 3 -16 2.96 3.06
6 3 -16 4.9 1.76
-6 3 15 -0.21 2.76
-6 3 15 1.42 2.09
-6 3 15 0.94 1.87
6 3 -15 0.45 1.49
6 -3 -15 3.41 3.18
6 3 -15 4.34 3.16
-6 -3 15 -0.92 2.97
6 -3 -15 0.74 1.56
-6 -3 14 3.61 2.84
-6 3 14 2.19 2.61
-6 3 14 3.69 2.08
6 -3 -14 6.9 3.27
-6 3 14 -0.74 1.94
6 3 -14 -0.3 1.56
6 3 -14 -1.47 1.41
6 -3 -14 1.31 1.49
6 3 -14 0.2 3.15
-6 -3 13 20.48 3.46
-6 3 13 17.75 3.13
-6 3 13 20.4 2.35
6 3 -13 22.12 2.01
6 -3 -13 22.7 2.04
6 3 -13 24.52 2.05
6 -3 -13 25.08 3.81
6 3 -13 21.93 3.74
-6 3 13 24 2.39
-6 3 12 92.09 5.88
-6 3 12 105.66 5.9
6 -3 -12 108.73 7.05
6 3 -12 106.41 7
6 -3 -12 91.44 5.67
-6 -3 12 92.97 6.79
-6 3 12 83.53 6.61
-6 3 12 95.93 5.72
6 3 -12 103.87 5.71
6 3 -12 95.4 5.69
-6 3 11 20.44 2.76
-6 3 11 15.86 1.89
-6 3 11 12.92 1.95
-6 -3 11 20.12 3.01
6 3 -11 15.68 1.53
6 -3 -11 21.91 3.05
-6 3 11 14.94 1.61
6 3 -11 12.79 3.02
6 3 -11 16.33 1.38
-6 3 10 201.55 10.67
6 3 -10 207.91 11.47
6 -3 -10 196.5 11.38
-6 -3 10 186.13 11.37
-6 3 10 186.39 11.36
-6 3 10 193.48 10.54
6 3 -10 173.33 10.46
-6 3 9 189.7 10.68
6 -3 -9 182.84 11.29
6 3 -9 184.68 11.33
-6 3 9 186.96 10.55
-6 -3 9 189.63 11.32
-6 3 9 179.6 11.26
-6 3 9 195.23 10.58
6 3 -9 191.07 11.88
6 3 -8 2.98 3.13
6 -3 -7 85.62 5.42
6 3 -7 81.25 5.41
6 -3 -6 276.67 15.37
6 3 -6 263.14 15.34
6 3 -5 170.61 10.13
6 -3 -5 167.52 10.14
-6 3 5 178.93 10.82
6 3 -5 193.8 10.7
6 3 -4 401.45 22.89
6 -3 -4 392.23 22.52
6 3 -4 412.71 22.54
-6 3 4 409.36 23.07
6 3 -3 78.26 4.85
6 -3 -3 75.53 4.85
6 3 -3 76.76 5.25
6 -3 -2 387.78 21.8
6 3 -2 396.09 21.81
6 3 -2 383.07 21.97
6 3 -1 131.89 7.74
6 -3 -1 137.45 7.69
-6 -3 1 105.67 8.89
-6 3 1 106.52 8.85
6 3 -1 129.24 7.62
-6 -3 0 38.88 6.03
-6 3 0 35.64 5.83
-6 3 0 38.82 4
6 3 0 38.83 3.04
6 3 0 38.47 3.09
6 -3 0 44.42 3.19
6 3 1 -0.36 1.65
6 -3 1 0.96 1.7
-6 -3 -1 -3.16 4.94
-6 3 -1 1 4.69
-6 3 -1 -0.95 3.01
6 3 1 2.32 1.47
-6 3 -2 69.05 5.17
6 3 2 58.46 3.87
6 3 2 57.37 4.21
6 3 3 87.17 5.3
-6 3 -3 83.83 6.35
-6 3 -4 387.61 21.52
-6 3 -4 342.53 21.53
-6 -3 -4 338.93 21.76
6 3 4 360.93 20.39
6 3 4 388.62 20.51
-6 3 -5 160.28 10.06
6 3 5 159.14 8.92
-6 -3 -5 151.06 10.75
-6 3 -5 152.34 10.4
6 3 5 152.01 8.81
6 3 5 158.53 8.96
-6 3 -6 74.8 6.15
-6 3 -6 67.14 4.65
-6 3 -6 77.5 6.56
6 3 6 71.9 4.59
-6 -3 -6 68.16 6.8
6 3 6 75.41 4.43
6 3 6 83.13 4.67
-6 3 -7 19.46 3.77
6 3 7 10.88 1.41
-6 -3 -7 12.09 4.44
6 3 7 12.28 1.86
-6 3 -7 10.32 2.08
-6 -3 -7 13.21 2.21
6 3 7 13.31 1.88
-6 3 -7 8.17 4.16
-6 -3 -8 94.81 8.39
-6 3 -8 103.48 8.29
6 3 8 102.11 6
-6 -3 -8 96.1 6.45
-6 3 -8 94.39 6.36
6 3 8 106.96 6.24
-6 3 -9 109.98 6.68
6 3 9 100.71 6.44
-6 -3 -9 96.62 8.62
-6 3 -9 112.61 8.71
6 3 9 107.57 6.21
-6 -3 -9 101.29 6.72
6 3 9 126.8 6.45
-6 3 -10 3.12 4.17
-6 -3 -10 3.98 3.31
-6 3 -10 8.76 2.09
-6 3 -10 7.3 3.15
6 3 10 6.95 1.72
-6 -3 -10 6.59 2.12
-6 -3 -10 8.35 4.37
6 3 10 8.31 1.5
-6 -3 -11 -0.33 3.21
-6 3 -11 3.74 2.1
6 3 11 1.18 1.59
-6 -3 -11 -1.13 2.11
6 3 11 1.59 1.23
-6 3 -11 4.89 3.24
-6 -3 -12 -1.98 3.12
6 3 12 -0.94 1.56
-6 -3 -12 3.31 2.22
-6 3 -12 1.05 2.11
6 3 12 -0.49 1.07
-6 3 -12 0.7 3.05
-6 3 -13 9.58 3.21
-6 -3 -13 7.55 3.21
6 3 13 9.98 1.59
-6 -3 -13 7.9 2.19
-6 3 -13 7.13 2.18
6 3 13 7.1 1.06
6 3 14 7.06 1.33
-6 3 -14 11.9 2.97
-6 -3 -14 7.67 2.92
-6 -3 -14 5.5 1.88
-6 3 -14 6.24 1.93
-6 3 -15 0.91 1.57
-6 -3 -15 0.36 1.49
-6 4 20 5.43 1.02
6 4 -20 9.73 1.54
6 4 -19 34.06 2.81
-6 4 19 35.97 2.81
-6 4 19 28.91 2.35
6 4 -18 8.8 2.16
-6 4 18 3.78 1.64
-6 4 18 8.08 2.06
-6 4 17 63.6 4.33
-6 4 17 60 4.14
6 4 -17 63.46 4.16
-6 4 16 4.46 2.14
-6 4 16 5.17 2.04
6 4 -16 5.67 1.67
-6 4 15 3.21 2.04
6 4 -15 1.48 1.51
-6 4 15 1.22 1.99
-6 4 14 20.61 2.47
-6 4 14 18.47 2.41
6 4 -14 23.04 1.91
-6 4 14 20.2 2.23
6 4 -13 36.55 2.78
6 4 -13 40.64 2.68
-6 4 13 41.25 3.29
-6 4 13 39.49 2.9
-6 4 13 38.56 3.07
6 4 -12 54.46 3.5
-6 4 12 58.59 3.93
-6 4 12 55.58 3.83
-6 4 12 55.77 3.6
-6 4 12 46.53 4.55
-6 4 11 2.84 2.8
-6 4 11 5.68 1.76
6 4 -11 4.44 1.13
-6 4 11 8.15 1.9
-6 4 11 6.36 1.39
-6 4 10 93.07 5.66
-6 4 10 95.14 5.68
-6 4 10 94.74 5.45
6 4 -10 85.03 5.38
-6 4 10 98.1 5.45
-6 4 10 98.77 6.9
-6 4 9 185.69 10.67
-6 4 9 182.49 10.5
-6 4 9 193 10.52
-6 4 9 190.19 11.79
-6 4 8 13.35 3.29
-6 4 8 15.56 1.36
-6 4 8 13.57 1.4
-6 4 8 12.49 1.8
6 4 -8 13.52 1.32
-6 4 7 0.02 0.88
-6 4 7 -0.16 2.76
-6 4 7 0.3 1.38
-6 4 7 0.47 0.89
-6 4 6 35.73 2.6
-6 4 6 38.34 4.04
6 4 -5 47.63 4.31
-6 4 5 45.95 3.11
-6 4 5 50.25 4.55
-6 4 4 18.04 1.82
-6 4 4 12.65 3.12
6 4 -4 18.63 2.89
-6 4 3 102.91 6.99
-6 4 3 101.14 6.01
6 4 -3 102.92 6.83
-6 4 2 1.6 2.9
-6 4 2 9.09 1.61
6 4 -2 5.46 2.04
6 4 -2 2.05 2.18
6 4 -1 8.73 2.16
6 4 -1 9.19 2.09
-6 4 1 4.67 3.07
6 4 0 135.79 8.06
6 4 0 144.22 8.22
6 4 1 114.91 6.81
-6 4 -1 118.34 7
6 4 2 15.74 1.95
-6 4 -2 18.57 3.8
-6 4 -3 96.65 6.85
6 4 3 82.59 5.21
6 4 3 88.25 5.4
-6 4 -4 1.18 3.56
6 4 4 3.83 1.93
6 4 4 2.29 1.57
6 4 4 3.63 1.82
-6 4 -5 41.54 4.95
6 4 5 34.49 2.9
6 4 5 33.58 2.69
6 4 5 38.72 2.97
6 4 6 145.99 7.82
-6 4 -6 121.24 9.28
6 4 6 129.3 7.64
6 4 6 126.83 7.79
6 4 7 159.97 9.68
6 4 7 167.91 9.58
6 4 7 182.39 9.79
6 4 8 9.01 1.85
6 4 8 9.8 1.46
6 4 8 10.43 2.03
6 4 9 10.76 1.87
6 4 9 10.48 1.39
6 4 9 9.45 1.72
6 4 10 11.3 1.32
6 4 10 11.06 1.71
6 4 10 12.06 1.92
6 4 11 4.53 1.67
6 4 11 5.33 0.98
6 4 11 7.38 1.44
6 4 12 108.13 6.43
6 4 12 111.76 6.35
6 4 13 0.46 1.34
6 4 13 -0.82 0.95
6 4 14 1.41 1.38
6 4 14 1.65 0.7
6 4 15 21.33 1.74
-6 5 20 7.77 1.26
-6 5 19 18.13 1.85
6 5 -19 16.97 1.73
-6 5 18 14.22 1.99
-6 5 18 10.93 1.6
6 5 -18 14.12 1.99
-6 5 17 -2.48 1.62
6 5 -17 2.23 1.76
-6 5 16 -0.36 1.8
-6 5 16 2.87 1.78
6 5 -16 -0.24 1.58
-6 5 15 5.4 1.85
6 5 -15 4.21 1.49
-6 5 15 4.27 1.89
-6 5 14 14.89 2.14
-6 5 14 11.06 2.26
6 5 -14 12.57 1.62
-6 5 13 8.18 2.01
-6 5 13 5.97 2.13
-6 5 13 7.86 1.66
6 5 -13 8.51 1.49
-6 5 12 5.06 2.01
6 5 -12 2.15 1.24
-6 5 12 0.56 1.78
-6 5 12 2.33 1.49
-6 5 11 24.09 2.39
-6 5 11 15.85 2.45
-6 5 11 21.14 1.94
6 5 -11 18.99 1.76
-6 5 10 1.22 1.85
-6 5 10 1.33 1.96
-6 5 10 0.55 1.29
-6 5 10 -0.24 1.34
-6 5 9 81.99 6.57
-6 5 9 96.53 5.98
-6 5 9 97.54 5.68
-6 5 9 101.16 5.7
-6 5 8 2.85 1.88
-6 5 8 4.12 2.54
-6 5 8 0.62 1.12
-6 5 8 2.38 1.11
-6 5 7 118.39 7.24
-6 5 7 125.07 6.94
-6 5 7 121.47 6.95
-6 5 7 117.45 8.08
-6 5 6 10.5 2.97
-6 5 6 12.48 1.25
6 5 -6 16.66 2.48
-6 5 6 11.85 1.9
-6 5 5 49.67 3.59
-6 5 5 50.4 4.73
6 5 -5 60.63 4.14
-6 5 4 2.74 3.03
6 5 -4 1.21 2.19
-6 5 3 -3 3.18
6 5 -3 -0.07 2.26
-6 5 2 6.39 3.33
6 5 -2 13.04 2.34
-6 5 1 37.26 4.54
-6 5 1 32.82 2.83
6 5 -1 36.01 3.09
-6 5 0 13.04 2.21
6 5 0 15.8 2.25
6 5 0 16.15 2.42
-6 5 0 18.41 3.78
-6 5 -1 23.41 3.98
6 5 1 19.09 2.36
6 5 1 20.59 2.52
-6 5 -1 16.62 2.44
6 5 2 2.19 2.12
6 5 2 1 1.88
6 5 3 31.09 2.78
6 5 3 29.24 2.36
6 5 3 29.3 2.54
6 5 4 35.46 2.69
6 5 4 31.93 2.74
-6 5 -4 33.74 5.08
-6 5 -5 39.57 5.15
6 5 5 39.42 3.08
6 5 5 42.51 3.03
6 5 5 41.94 3.26
-6 5 -6 11.64 4.06
6 5 6 10.99 1.9
6 5 6 10.96 1.72
6 5 6 10.25 1.94
6 5 7 1.46 1.82
6 5 7 0.28 1.78
6 5 7 1.35 1.44
6 5 7 0.96 1.83
6 5 8 8.78 1.89
6 5 8 8.26 1.81
6 5 8 7.78 1.45
6 5 8 8.82 1.87
6 5 9 311.82 17.97
6 5 9 320.1 18.05
6 5 9 328.89 17.87
6 5 9 326.97 17.97
6 5 10 0.34 1.6
6 5 10 1.32 1.05
6 5 10 1.53 1.34
6 5 10 1.09 1.61
6 5 11 39.78 2.84
6 5 11 41.51 2.92
6 5 11 39.66 2.52
6 5 11 41.42 2.7
6 5 12 1.55 1.01
6 5 12 4.65 1.31
6 5 13 8.64 1.32
6 5 13 6.19 0.94
6 5 14 0.23 0.91
-6 6 18 27.14 1.84
-6 6 18 22.57 1.8
6 6 -18 27.58 1.91
-6 6 17 1.92 1.27
-6 6 17 2.14 1.26
6 6 -17 3.6 1.4
6 6 -16 16.66 1.71
-6 6 16 15.55 1.82
-6 6 16 16.64 1.82
-6 6 15 1.76 1.61
-6 6 15 0.6 1.56
6 6 -15 -0.55 1.26
-6 6 14 8.16 1.96
-6 6 14 12.25 1.97
6 6 -14 11.63 1.48
-6 6 13 2.81 1.88
-6 6 13 4.51 1.99
6 6 -13 4.05 1.25
-6 6 12 18.48 2.32
6 6 -12 21.63 1.83
-6 6 12 18.32 2.5
-6 6 11 24.69 2.36
-6 6 11 16.64 1.85
-6 6 11 19.7 2.42
6 6 -11 19.45 1.8
-6 6 10 -0.32 1.23
-6 6 10 -0.79 2.02
6 6 -10 1.98 1.28
6 6 -9 2.12 1.32
-6 6 9 4.18 2.09
-6 6 9 1.05 1.28
-6 6 9 3.87 1.21
-6 6 8 22.98 2.7
-6 6 8 26.03 1.98
-6 6 8 21.51 1.85
6 6 -8 27.47 2.05
-6 6 7 4.72 1.2
6 6 -7 2.94 1.93
6 6 -6 61.24 4.2
-6 6 6 55.06 4.94
-6 6 6 60.08 3.61
-6 6 5 38.23 4.26
6 6 -5 37.35 3.24
6 6 -5 38.32 3.5
6 6 -4 10.63 2.71
-6 6 4 10.06 3.01
6 6 -4 9.86 2.42
6 6 -3 43.15 3.65
6 6 -3 43.1 3.52
-6 6 3 43.03 4.59
-6 6 3 42.32 3.36
-6 6 2 38.67 4.33
-6 6 2 33.55 3.08
6 6 -2 37.51 3.31
6 6 -2 37.55 3.37
-6 6 1 3.61 3.4
-6 6 1 2.57 2.13
6 6 -1 0.36 2.39
6 6 -1 2.77 2.07
-6 6 0 82.32 6.65
6 6 0 92.95 5.43
-6 6 0 72.7 5.37
-6 6 -1 16.51 3.88
6 6 1 12.65 2.25
-6 6 -2 31.12 4.69
6 6 2 22.79 2.59
6 6 2 25.43 2.66
-6 6 -3 10.5 3.99
6 6 3 7.36 1.95
6 6 3 6.94 2.05
-6 6 -4 2.71 3.45
6 6 4 -0.48 1.74
6 6 4 0.61 1.46
6 6 4 1.03 1.99
6 6 5 153.02 8.49
6 6 5 140.5 8.43
6 6 6 34.66 2.6
6 6 6 29.6 2.47
6 6 7 77.96 4.69
6 6 7 73.27 4.52
6 6 7 73.86 4.69
6 6 8 0.88 1.18
6 6 8 -0.08 1.45
6 6 8 2.36 1.44
6 6 9 6.76 1.45
6 6 9 7.95 1.18
6 6 9 8.1 1.45
6 6 10 55.74 3.8
6 6 10 66.05 3.69
6 6 10 64.24 3.79
6 6 11 0.76 0.95
6 6 11 0.5 0.97
6 6 12 24.66 1.75
6 6 12 27.66 1.74
-6 7 16 0.08 1.05
6 7 -16 0.3 0.97
-6 7 15 18.1 1.87
6 7 -15 23.45 1.66
-6 7 14 26.91 2.47
6 7 -14 34.68 2.17
6 7 -13 23.08 1.73
-6 7 13 17.59 2.16
6 7 -12 8.13 1.26
-6 7 12 5.08 1.75
-6 7 11 88.96 5.84
6 7 -11 97.79 5.52
-6 7 10 10.73 2.17
6 7 -10 11.54 1.85
6 7 -10 13.19 1.46
6 7 -9 11.49 1.41
6 7 -9 10.59 2.04
6 7 -8 100.48 6.5
6 7 -8 110.63 6.23
6 7 -7 316.12 17.82
6 7 -7 328.99 18.05
6 7 -6 22.17 2.71
-6 7 6 18.01 2.71
6 7 -6 21.15 1.97
-6 7 5 26.18 2.84
6 7 -5 30.48 2.93
6 7 -5 25.91 2.27
-6 7 4 0.79 2.25
6 7 -4 4.4 2.31
6 7 -4 2.48 1.61
-6 7 3 94.48 5.71
6 7 -3 92.8 5.67
6 7 -3 87.02 5.4
-6 7 2 -0.2 2.88
-6 7 2 3.39 2.31
6 7 -2 0.35 2.19
6 7 -2 -0.32 1.74
-6 7 1 9.28 2.45
6 7 -1 11.34 2.31
6 7 -1 9 1.96
6 7 0 3.56 2.08
6 7 0 2.21 1.77
6 7 1 97.8 5.98
6 7 2 15.67 2.09
6 7 3 0.59 1.77
6 7 3 0.65 1.79
6 7 4 17.2 2.05
6 7 4 23.11 2.34
6 7 5 8.98 1.62
6 7 5 9.66 1.76
6 7 6 51.56 3.36
6 7 6 54.35 3.44
6 7 7 32.88 2.26
6 7 7 31.81 2.37
6 7 8 30.62 2.06
6 7 9 23.43 1.63
6 7 10 16.79 1.32
-6 8 13 1.91 1.16
6 8 -13 1.35 0.71
6 8 -12 0.96 0.8
6 8 -11 15.94 1.31
6 8 -10 36.05 2.3
-6 8 9 32.92 2.75
6 8 -9 36.86 2.32
-6 8 8 28.07 2.47
6 8 -8 23.58 1.94
6 8 -8 27.95 1.91
6 8 -7 8.11 1.23
6 8 -7 8.31 1.43
-6 8 7 12.06 2.02
6 8 -6 17.07 1.82
-6 8 6 16.69 2.16
6 8 -6 16.31 1.58
-6 8 5 151.2 8.77
6 8 -5 149.62 8.57
6 8 -5 148.38 8.46
-6 8 4 53.65 4.21
6 8 -4 58.16 3.89
6 8 -4 64.23 3.71
-6 8 3 67.52 4.89
6 8 -3 80.72 4.68
6 8 -2 2.68 1.62
6 8 -2 0.51 1.15
6 8 -1 5.29 1.62
6 8 -1 2.43 1.25
6 8 0 33.36 2.64
6 8 0 36.42 2.46
6 8 1 91.77 5.59
6 8 1 96.68 5.54
6 8 2 27.8 2.21
6 8 2 27.3 2.06
6 8 3 68.19 4.08
6 8 4 56.42 3.43
6 8 5 5.36 1.12
6 8 5 3.8 1.06
6 8 6 14.95 1.26
6 8 6 13.52 1.25
6 8 7 28 1.8
6 8 7 27.72 1.81
6 8 8 2.86 0.64
6 9 -9 25.06 1.53
6 9 -8 12.99 0.97
6 9 -7 0.19 0.61
6 9 -6 4.97 0.76
6 9 -5 30.71 1.94
6 9 -4 3.34 0.82
6 9 -4 3.51 0.78
6 9 -3 3.14 0.82
6 9 -3 1.4 0.8
6 9 -2 20.67 1.41
6 9 -2 16.8 1.37
6 9 -1 6.32 0.92
6 9 -1 5.28 0.9
6 9 0 22.16 1.56
6 9 1 -0.08 0.77
6 9 2 1.07 0.7
6 9 3 -0.24 0.63
6 9 4 27.26 1.65
7 0 -24 -0.46 0.82
-7 0 23 10.24 1.19
-7 0 22 2.22 1.42
-7 0 21 167.13 9.64
-7 0 20 1.77 2.11
-7 0 19 12.13 2.5
7 0 -18 1.08 2.24
-7 0 18 -0.56 2.37
7 0 -18 -2.25 4.14
-7 0 17 21.23 3.03
7 0 -17 19.15 2.55
7 0 -17 21.18 4.69
7 0 -17 19.61 2.1
7 0 -16 -0.62 1.62
7 0 -16 -2.01 2.14
7 0 -16 -0.27 4.62
7 0 -15 143.9 8.42
7 0 -15 141.52 8.3
7 0 -15 162.53 10.51
7 0 -15 146.36 8.54
7 0 -14 -0.05 1.38
7 0 -14 -0.72 1.75
7 0 -14 0.88 4.17
7 0 -14 -0.22 1.31
7 0 -13 329.12 20.05
7 0 -13 358.92 20.89
7 0 -13 366.15 19.53
7 0 -13 335.94 19.42
7 0 -13 356.96 19.38
7 0 -12 0.12 1.98
7 0 -11 137.12 8.38
7 0 -10 -1 2.74
-7 0 10 -1.73 3.16
7 0 -9 281.11 17.24
-7 0 9 314.84 17.47
-7 0 8 -0.94 3.02
7 0 -8 2.33 2.62
7 0 -7 3006.73 168.16
-7 0 7 3145.38 168.36
7 0 -6 0.79 2.19
7 0 -5 1831.77 100.64
7 0 -4 0.7 1.95
7 0 -3 380.04 21.46
7 0 -2 1.61 1.9
7 0 -1 201.48 13.09
-7 0 1 251.26 13.1
-7 0 0 -0.49 1.86
-7 0 -1 806.89 46.42
-7 0 -1 746 47.21
-7 0 -1 851.99 45.61
-7 0 -2 1.4 1.71
-7 0 -2 2.83 4.17
-7 0 -2 1.72 7.06
-7 0 -3 332.77 20.67
-7 0 -3 353.59 19.7
-7 0 -3 377.07 22.97
-7 0 -4 0.37 4.16
-7 0 -4 -1.29 1.64
-7 0 -5 85.97 7.14
-7 0 -6 -1.02 1.83
-7 0 -6 0.93 4.55
-7 0 -7 248.38 14.28
-7 0 -7 256.8 16.26
-7 0 -8 1.22 2.39
-7 0 -8 4.77 5.04
-7 0 -9 10.6 2.96
-7 0 -9 5.37 5.84
-7 0 -10 -1.56 2.94
-7 0 -10 3.68 5.47
-7 0 -11 1.35 3.17
-7 0 -11 1.58 5.67
-7 0 -12 -0.29 3.28
-7 0 -13 72.13 6.62
-7 0 -13 91.21 6.22
-7 0 -14 0.84 3.02
-7 0 -14 3.19 3.65
-7 0 -15 3.79 2.78
-7 0 -15 4.34 3.3
-7 0 -16 0.34 2.25
-7 0 -16 1.33 2.87
-7 0 -17 17.94 2.01
-7 1 23 -0.31 1.08
-7 1 22 1.88 1.43
-7 -1 22 -1.91 1.11
-7 1 21 2.44 1.81
-7 -1 21 0.66 1.48
-7 -1 20 41.68 3.34
-7 1 20 45.63 3.48
-7 -1 19 18.06 2.53
-7 1 19 18.09 2.6
7 1 -19 17.04 2.09
-7 1 18 1.06 3.04
-7 -1 18 -1.26 2.32
-7 -1 18 6.13 3.46
-7 1 18 -2 2.37
7 1 -18 0.63 2
7 -1 -18 1.79 2.12
7 -1 -18 -1.32 3.64
7 1 -18 2.08 3.73
7 1 -18 0.32 1.62
-7 1 17 22.87 4.04
7 -1 -17 16.15 2.3
-7 1 17 16.15 2.96
7 1 -17 13.05 2.25
-7 -1 17 11.97 3.61
7 -1 -17 18.04 4.52
7 1 -17 20.06 4.31
7 1 -17 15.82 2.08
-7 1 16 34.04 3.64
-7 -1 16 39.38 4.66
7 1 -16 36.49 3.06
7 -1 -16 36.5 3.11
7 -1 -16 43.96 5.25
7 1 -16 40.35 5.41
7 1 -16 35.51 2.79
-7 1 16 28.76 4.41
-7 1 15 53.8 4.56
7 1 -15 65.48 4.06
7 1 -15 57.03 3.83
7 -1 -15 69.54 6.13
7 1 -15 60.98 6.02
-7 -1 15 63.32 5.72
-7 1 15 56.31 5.74
7 1 -15 61.27 4.05
7 -1 -15 59.2 4.11
7 -1 -14 9.54 1.47
-7 -1 14 12.14 3.4
7 1 -14 9.52 1.68
-7 1 14 9.81 3.45
7 1 -14 8.31 1.73
7 -1 -14 9.41 1.74
7 -1 -14 13.93 4.11
7 1 -14 10.19 3.92
7 1 -14 7.02 1.4
7 1 -13 174.65 9.86
7 1 -13 184.11 10.76
7 -1 -13 158.99 9.79
7 1 -13 172.53 9.74
7 1 -13 175.81 9.89
-7 -1 13 177.99 11.22
-7 1 13 186.33 11.29
7 -1 -13 176.02 11.24
7 1 -13 176.85 11.3
7 -1 -13 174.39 9.92
7 -1 -13 179.18 9.79
-7 -1 12 27.45 4.02
7 1 -12 30.54 4.15
-7 1 12 26.95 3.88
7 1 -12 30.69 3.3
7 -1 -12 30.66 4.37
-7 -1 11 103.37 7.25
-7 1 11 94.78 7.16
7 1 -11 107.14 6.76
7 1 -10 31.6 3.27
-7 1 10 28.21 3.73
7 1 -10 34.69 3.53
7 -1 -10 37.03 3.7
-7 -1 10 33.6 3.89
-7 -1 9 11.93 3.06
-7 1 9 7.83 2.9
7 1 -9 11.27 2.57
7 -1 -9 14.86 2.69
7 1 -8 130.89 8.29
7 -1 -8 142.76 8.35
-7 -1 8 131.64 8.53
-7 1 8 124.41 8.45
7 -1 -7 53.86 4.19
7 1 -7 56.05 4.31
-7 -1 7 55.31 4.57
7 1 -6 13.68 2.52
7 -1 -6 14.11 2.49
7 1 -5 118.29 7.29
7 -1 -5 115.67 7.33
7 1 -4 0.71 1.93
7 -1 -4 1.67 1.96
7 1 -3 893.83 50.08
7 -1 -3 918.85 50.1
7 1 -2 244.98 14.29
7 -1 -2 253.48 14.37
7 1 -1 114.39 7.67
7 -1 -1 134.82 7.72
-7 1 1 128.03 7.93
-7 1 0 2.03 2.39
-7 -1 0 0.41 1.28
-7 -1 0 -3.89 5.08
-7 1 0 -0.75 5.17
-7 1 -1 106.02 7.88
-7 -1 -1 101.16 5.99
-7 -1 -1 101.01 9.61
-7 1 -1 86.48 9.46
-7 1 -1 115.45 6.71
-7 1 -2 3.39 2.28
-7 1 -2 0.72 6.72
-7 1 -2 4.34 4.24
-7 -1 -2 2.45 4.19
-7 -1 -2 2.52 7.03
-7 1 -3 74.61 8.88
-7 1 -3 66.52 4.68
-7 -1 -3 59.26 6.27
-7 -1 -3 65.4 8.66
-7 1 -3 60.45 6.15
-7 -1 -4 17.72 4.59
-7 1 -4 20.79 2.81
-7 1 -4 21.06 4.5
-7 1 -5 18.35 2.74
-7 1 -5 18.86 4.72
-7 -1 -5 18.51 4.34
-7 -1 -6 -0.73 1.89
-7 1 -6 -0.97 1.88
-7 -1 -6 1.42 4.42
-7 1 -6 1.19 4.41
-7 -1 -7 39.9 3.26
-7 1 -7 35.18 3.25
-7 -1 -7 36.18 5.5
-7 1 -7 36.9 5.84
-7 -1 -8 383.04 22.19
-7 -1 -8 412.07 24.28
-7 1 -8 391.85 23.98
-7 1 -8 402.66 22.18
-7 -1 -9 49.55 4.17
-7 1 -9 52.48 4.29
-7 -1 -9 44.13 6.6
-7 1 -9 63.38 7.25
-7 -1 -10 1.72 2.82
-7 1 -10 4.5 2.77
-7 -1 -10 1.75 5.65
-7 1 -10 2.8 5.03
-7 -1 -11 5.46 5.32
-7 -1 -11 -0.88 2.92
-7 1 -11 -0.72 2.88
-7 1 -11 0.37 5.05
-7 -1 -12 53.66 5.23
-7 1 -12 42.7 5.13
-7 -1 -12 54.8 4.45
-7 1 -12 45.62 4.39
-7 1 -13 0.68 3.68
-7 -1 -13 -1.55 2.86
-7 1 -13 3.02 2.99
-7 -1 -13 7.36 3.72
-7 1 -14 133.77 8.87
-7 -1 -14 140.43 8.46
-7 1 -14 146.56 8.52
-7 -1 -14 123.54 8.86
-7 -1 -15 -0.53 3.06
-7 -1 -15 1.47 2.34
-7 1 -15 1.83 2.47
-7 1 -15 2.46 3.27
-7 -1 -16 5.81 2.71
-7 -1 -16 7.82 1.94
-7 1 -16 8.13 2.06
-7 1 -17 15.83 1.63
-7 -1 -17 15.26 1.62
7 -2 -23 14.11 1.24
7 2 -23 14.05 1.33
-7 2 22 -0.18 1.38
-7 2 21 3.62 1.8
-7 2 20 32.66 2.79
-7 -2 20 25.59 2.28
-7 -2 19 15.59 2.24
-7 2 19 20.87 2.66
-7 2 18 41.65 3.63
-7 -2 18 41.76 3.43
-7 2 17 8.18 3.38
7 2 -17 0.66 1.65
7 -2 -17 1.11 1.73
7 -2 -17 -0.69 3.6
7 2 -17 1.15 3.42
-7 -2 17 4.16 3.27
-7 2 16 16.6 3.69
-7 -2 16 14.95 3.55
7 2 -16 14.14 1.87
7 2 -16 9.24 1.99
7 -2 -16 11.61 1.97
7 -2 -16 12.79 3.67
7 2 -16 10.81 3.71
7 2 -15 27.32 2.47
-7 -2 15 25.37 4
7 2 -15 22.2 2.06
-7 2 15 19.43 2.17
7 2 -15 25.62 2.25
7 -2 -15 21.14 2.3
-7 2 15 27.79 4.03
7 -2 -15 23.16 4.33
7 2 -15 29.52 4.45
-7 -2 14 21.21 3.69
7 2 -14 18.12 1.73
-7 2 14 20.48 2.03
-7 2 14 15.69 2.64
7 2 -14 18.56 2
7 -2 -14 17.72 1.96
7 2 -14 16.91 2.05
-7 2 14 17.88 3.53
7 2 -14 21.67 3.68
7 -2 -14 25.2 4.06
7 -2 -13 24.34 2.03
7 2 -13 23.85 2.07
-7 2 13 21.48 3.69
-7 2 13 20.85 2.52
-7 2 13 21.93 2.07
7 2 -13 22.95 2.05
7 2 -13 24.18 1.81
7 -2 -13 22.85 3.81
7 2 -13 22.46 3.68
-7 -2 13 22.8 3.68
-7 2 12 383.76 20.85
7 -2 -12 376.6 21.8
7 2 -12 372.11 21.77
-7 2 12 378.96 21.86
7 -2 -12 356.36 20.8
7 2 -12 358.57 20.79
7 2 -12 391.65 21.84
7 2 -12 375.41 20.72
7 2 -12 402.9 20.84
-7 -2 12 383.12 21.86
-7 -2 11 82.6 6.06
-7 2 11 81.17 6.04
7 2 -11 85.98 6.2
-7 2 10 5.37 2.55
7 -2 -10 6.21 2.26
-7 -2 10 0.71 2.41
7 2 -10 6.29 2.7
7 -2 -9 154.82 9.57
7 2 -9 158.71 9.58
7 2 -9 179.91 9.94
-7 -2 9 145.8 9.68
-7 2 9 148.59 9.64
7 2 -8 131.88 8.02
-7 -2 8 124.96 8.22
7 2 -8 129.69 8.3
7 -2 -8 132.41 8.05
7 2 -7 306.07 17.93
7 2 -7 308.02 17.8
7 -2 -7 320.01 17.8
7 2 -6 1087.76 60.34
7 -2 -6 1098.27 60.34
7 2 -5 214.43 12.32
7 -2 -5 209.33 12.33
7 2 -4 3.91 2.07
7 -2 -4 2.91 1.8
7 -2 -3 -0.35 1.84
7 2 -3 -0.53 1.71
-7 2 3 -0.64 3.28
-7 2 2 123.99 7.56
7 2 -2 104.88 6.97
7 -2 -2 114.1 7
7 2 -1 114.32 7.08
7 -2 -1 112.56 7.19
-7 2 1 117.82 7.59
-7 -2 0 73.72 8
-7 2 0 82.03 8.01
7 2 0 93.35 5.92
7 -2 0 89.18 5.92
-7 2 0 90.02 6.23
-7 2 -1 3.94 2.77
-7 -2 -1 2.56 6.47
-7 2 -1 10.01 6.14
-7 2 -2 18.48 6.88
-7 2 -2 11.89 2.96
-7 -2 -2 23.08 7.05
-7 2 -3 -0.39 2.56
-7 -2 -3 -2.05 4.29
-7 2 -3 -1.18 4.04
-7 2 -4 80.77 5.89
-7 -2 -4 78.3 7.06
-7 2 -4 76.05 7.05
7 2 4 79.17 4.8
-7 2 -5 36.94 3.94
-7 -2 -5 26.32 5.11
-7 2 -5 28.39 4.93
7 2 5 32.05 2.44
-7 2 -6 77.26 5.17
7 2 6 83.55 4.85
-7 -2 -6 76.41 7.37
-7 2 -6 88.1 7.34
7 2 6 84.96 4.87
-7 2 -6 84.58 6.12
-7 -2 -6 68.53 5.16
-7 2 -7 42.03 3.6
7 2 7 46.25 3.07
-7 -2 -7 41.59 5.98
-7 2 -7 42.94 6.09
7 2 7 49.12 3.08
-7 -2 -7 39.6 3.55
-7 -2 -8 98.42 6.62
-7 2 -8 100.5 6.66
7 2 8 105.48 6.27
-7 -2 -8 93.05 8.65
-7 2 -8 109.98 9.13
7 2 8 116.92 6.25
-7 2 -9 27.12 3.05
7 2 9 23.8 2.24
-7 -2 -9 23.35 3
-7 2 -9 22.63 5.3
7 2 9 28.98 2.02
-7 -2 -9 28.14 5.55
7 2 10 27.54 2.29
-7 -2 -10 29.27 3.17
-7 -2 -10 32.75 5.55
-7 2 -10 28.32 5.87
-7 2 -10 28.41 3.21
7 2 11 3.91 1.41
-7 2 -11 2.55 2.54
-7 -2 -11 1.81 2.32
-7 2 -12 -2.6 3.62
-7 -2 -12 3.01 3.57
7 2 12 0.84 1.28
-7 -2 -12 2.95 2.26
-7 2 -12 -0.37 2.36
-7 2 -13 21.21 3.79
-7 -2 -13 21.04 3.73
-7 2 -13 24.35 2.84
-7 -2 -13 23.27 2.78
-7 2 -14 1.77 3.2
-7 -2 -14 1.19 1.99
-7 2 -14 -1.07 2.15
-7 -2 -14 2.41 3
-7 2 -15 -0.16 2.75
-7 -2 -15 2.56 1.75
-7 2 -15 2.88 1.81
-7 -2 -15 0.15 2.71
-7 2 -16 14.68 1.64
-7 -2 -16 13.92 1.6
-7 3 21 3 1.63
-7 3 21 0.44 1.24
-7 -3 21 0.65 1.49
7 3 -20 4.6 1.89
7 3 -19 120.17 7.14
-7 -3 18 -0.55 1.54
-7 3 18 0.23 1.49
-7 3 17 19.37 2.13
-7 3 17 19.65 2.75
-7 3 16 8.2 2.38
-7 -3 16 1.7 3.1
-7 3 16 8.24 2.77
-7 3 16 7.21 1.91
7 3 -16 7.35 1.73
7 -3 -16 9.09 1.69
7 -3 -16 9.84 3.18
7 3 -16 7.86 3.27
7 3 -15 111.95 6.36
-7 3 15 106.93 6.41
-7 3 15 95.82 6.54
7 3 -15 99.53 7.62
7 3 -15 105.41 6.25
7 -3 -15 104.59 6.26
7 -3 -15 109.4 7.72
-7 -3 15 102.62 7.7
-7 3 15 106.78 7.58
-7 3 14 98.43 6.29
7 3 -14 102.07 6.02
7 3 -14 104.43 6.04
-7 3 14 95.69 6.14
7 3 -14 105.25 5.91
7 -3 -14 100.92 7.34
7 3 -14 118.45 7.6
7 -3 -14 97.22 5.97
-7 -3 14 96.37 7.48
-7 3 14 88.47 7.21
-7 3 13 4.23 1.74
-7 -3 13 1.18 2.84
-7 3 13 5.49 2.03
-7 3 13 9.73 2.88
7 3 -13 3.92 1.42
7 -3 -13 5.8 1.46
7 3 -13 4.59 1.23
7 3 -13 6.3 1.43
7 -3 -13 3.86 3.14
7 3 -13 7.03 3.17
7 3 -12 7.72 1.37
-7 3 12 5.13 1.78
-7 -3 12 10.61 2.78
-7 3 12 6.35 2.66
-7 3 12 7.67 1.75
7 3 -12 9.51 1.42
7 -3 -12 6.56 1.34
7 3 -12 7.91 1.18
7 -3 -12 9.2 2.9
7 3 -12 14.54 3.18
-7 3 11 38.92 2.91
7 -3 -11 40.95 4.04
7 3 -11 48.87 4.16
7 3 -11 38.54 2.67
-7 -3 11 37.99 3.86
7 3 -11 41.87 2.58
-7 3 11 37.13 3.88
-7 3 11 40.18 2.76
-7 3 11 39.95 3.03
7 -3 -10 1.96 2.44
-7 3 10 1.96 1.42
7 3 -10 0.89 0.88
-7 3 10 2.27 1.1
7 3 -10 3.34 3.08
7 3 -10 2.16 2.63
-7 3 9 15.6 1.51
7 3 -9 20.54 3.46
-7 3 9 16.29 1.75
7 -3 -8 -0.43 1.81
7 3 -8 0.87 1.83
7 3 -8 1.64 2.91
7 3 -7 5.28 1.79
7 -3 -7 5.05 1.77
7 -3 -6 512.41 29.26
-7 3 6 543.36 29.85
7 3 -6 515.44 29.27
7 3 -6 541.17 29.69
7 3 -5 226.3 13.48
-7 3 5 250.48 14.22
7 -3 -5 241.17 13.52
7 3 -5 227.21 13.91
7 -3 -4 265.98 15.06
7 3 -4 265.26 15.33
7 3 -4 260.63 15.05
7 3 -3 401.26 22.66
7 -3 -3 401.28 22.65
7 3 -3 407.15 22.83
7 3 -2 163.32 9.29
7 -3 -2 166.06 9.31
-7 3 2 165.72 10.01
7 3 -2 151.16 9.39
7 3 -1 74 5.1
-7 3 1 78.51 7.14
-7 3 1 87.04 5.99
7 -3 -1 85.99 5.25
7 3 -1 76.81 5.2
7 3 0 97.73 6.41
7 -3 0 107.06 6.55
-7 3 0 109.4 7.17
-7 -3 0 111.73 9.29
7 3 0 97.67 6.33
-7 3 0 98.67 9.01
-7 3 -1 22.8 3.53
7 3 1 10.75 2.09
7 -3 1 17.26 2.47
-7 -3 -1 19.73 5.81
-7 3 -1 10.86 5.18
7 3 1 14.07 2.03
7 3 1 14.93 1.86
7 3 2 2.04 1.25
7 3 2 -1.2 1.96
7 -3 2 -1.04 2.27
7 3 2 -0.73 1.4
-7 3 -2 -1.13 3.37
7 3 2 -1.48 1.69
7 3 3 136.36 7.98
7 3 3 138.75 8.14
-7 3 -3 160.48 9.28
-7 3 -4 2.48 3.31
7 3 4 0.97 1.5
7 3 4 0.27 1.28
7 3 4 -0.83 1.71
-7 -3 -5 0.78 1.92
-7 3 -5 -5.01 3.23
7 3 5 1.15 1.59
-7 3 -5 -0.52 1.73
7 3 5 2.75 1.26
7 3 5 0.05 1.55
-7 3 -6 16.2 3.87
7 3 6 14.31 1.92
-7 -3 -6 12.04 2.41
-7 3 -6 11.16 2.24
7 3 6 17.06 1.54
-7 -3 -6 19.81 5.04
-7 3 -6 11.14 4.55
7 3 6 18.28 2.02
-7 3 -7 35.52 3.07
7 3 7 31.3 2.68
-7 -3 -7 28.83 3.12
7 3 7 34.09 2.31
-7 -3 -7 33.44 5.61
-7 3 -7 35.79 5.48
7 3 7 41.01 2.72
7 3 8 1.19 1.6
-7 -3 -8 2.77 2.25
-7 3 -8 2.91 2.18
-7 -3 -8 1.83 4.48
-7 3 -8 0.29 4.24
7 3 8 1.38 1.68
7 3 9 14.31 1.88
-7 -3 -9 15.44 2.58
-7 3 -9 10.61 2.5
-7 -3 -9 13.72 4.93
-7 3 -9 16.45 4.96
7 3 9 16.06 1.73
-7 3 -10 50.81 3.9
-7 -3 -10 48.07 3.98
7 3 10 53.51 3.43
-7 -3 -10 46.74 4.61
7 3 10 52.22 3.27
-7 3 -10 50.89 4.65
-7 -3 -11 11.92 3.31
-7 -3 -11 11.72 2.38
7 3 11 15.39 1.78
-7 3 -11 13.35 3.26
-7 3 -11 13.33 2.33
7 3 11 13.4 1.4
7 3 12 23.15 1.97
-7 3 -12 23.5 2.64
-7 3 -12 23.94 3.45
7 3 12 21.43 1.6
-7 -3 -12 16.59 3.34
-7 -3 -12 17.93 2.64
-7 -3 -13 26.93 3.35
-7 -3 -13 24.85 2.64
-7 3 -13 27.51 2.68
-7 3 -14 -0.35 2.39
-7 -3 -14 2.06 2.33
-7 3 -14 -1.16 1.69
-7 -3 -14 -0.61 1.62
7 3 15 15.65 1.24
-7 3 -15 -0.21 0.55
-7 4 21 18.43 1.85
7 4 -20 38.81 2.83
-7 4 19 1.2 1.88
-7 4 19 1 1.24
7 4 -19 4.28 2.09
-7 4 18 20.37 2.41
-7 4 18 17.81 1.94
7 4 -18 15.46 2.34
-7 4 17 12.18 2.27
7 4 -17 9.33 2.02
-7 4 17 11.63 1.91
-7 4 16 3.15 2.03
-7 4 16 7.63 1.98
-7 4 15 70.88 4.74
-7 4 15 70.8 4.7
-7 4 14 0.88 1.93
-7 4 14 1.77 1.97
7 4 -14 -0.56 1.47
7 4 -13 17.16 1.76
-7 4 13 16.49 2.29
-7 4 13 19.59 2.33
-7 4 12 49.27 3.57
-7 4 12 49.49 3.63
-7 4 12 45.8 4.76
-7 4 12 52.54 3.43
7 4 -12 51.4 3.3
-7 4 11 17.8 3.72
-7 4 11 15.73 2.09
-7 4 11 13.67 2.01
7 4 -11 14.04 1.46
7 4 -11 14.41 1.49
-7 4 11 13.88 1.74
-7 4 10 100.79 5.76
-7 4 10 91.13 7.13
-7 4 10 93.65 5.71
7 4 -10 99.25 5.48
-7 4 10 90.7 5.52
7 4 -10 89.2 5.47
7 4 -9 10.91 1.28
-7 4 9 12.7 1.83
7 4 -9 11.79 1.29
-7 4 9 15.02 1.46
-7 4 9 13.32 3.58
7 4 -8 1.84 0.98
-7 4 8 -0.38 3.13
-7 4 8 0.81 1.51
-7 4 8 2.42 0.99
-7 4 8 1.13 0.99
-7 4 7 78.12 6.16
-7 4 7 79.85 4.72
-7 4 7 71.45 4.43
-7 4 7 80.97 4.51
7 4 -7 78.32 6.08
-7 4 6 56.66 5.02
-7 4 6 59.54 3.83
7 4 -6 63.25 5.19
-7 4 5 9.18 3.26
-7 4 5 16.3 1.81
7 4 -5 14.71 3.09
-7 4 4 1.01 1.46
-7 4 4 0.8 3.01
7 4 -4 0.15 2.6
-7 4 3 36.74 4.16
7 4 -3 36.89 3.79
-7 4 3 46.14 3.06
7 4 -2 2.58 2.13
-7 4 2 0.33 3.04
-7 4 2 1.27 1.65
7 4 -2 -1.69 2.2
-7 4 1 196.93 10.63
7 4 -1 164.36 10.96
7 4 0 102.9 6.31
7 4 0 113.76 6.8
-7 4 -1 7.06 3.47
7 4 1 6.82 1.79
7 4 1 7.3 2.11
7 4 2 127.07 7.12
-7 4 -2 130.38 8.66
7 4 2 116.88 7.18
7 4 2 115.32 7.05
7 4 3 140.53 8.66
7 4 3 155.67 8.77
7 4 3 154.87 8.86
-7 4 -4 2.98 3.63
7 4 4 -0.05 1.8
7 4 4 3.16 1.58
7 4 4 3.11 1.93
7 4 5 47.72 3.36
7 4 5 43.14 3.08
7 4 5 44.19 3.34
-7 4 -6 148.91 9.47
7 4 6 128.75 7.68
7 4 6 125.96 7.51
7 4 6 134.93 7.7
7 4 7 63.57 4.35
7 4 7 68.52 4.15
7 4 7 72.99 4.47
7 4 8 27.04 2.4
7 4 8 23.27 1.99
7 4 9 70.63 4.15
7 4 9 62.48 3.84
7 4 9 64.02 4.07
7 4 10 0.31 1.53
7 4 10 -0.96 1.32
7 4 11 18.26 1.94
7 4 11 11.66 1.56
7 4 12 4.2 0.98
7 4 13 0.48 1.2
7 4 13 0.82 0.73
7 4 14 -1.19 1.15
7 5 -20 -0.03 1.06
-7 5 20 2.05 1.21
-7 5 19 48.5 2.94
7 5 -19 46.92 2.94
7 5 -18 6.54 1.82
-7 5 18 4.79 1.79
-7 5 18 3.81 1.36
-7 5 17 22.86 2.16
7 5 -17 26.37 2.26
-7 5 16 32.63 2.71
-7 5 16 29.06 2.68
7 5 -16 34.03 2.51
-7 5 15 38.43 3.01
-7 5 15 33.74 3
7 5 -15 37.93 2.63
-7 5 14 26.49 2.8
7 5 -14 30.86 2.36
-7 5 14 34.08 2.76
-7 5 13 6.5 1.93
-7 5 13 8.55 2.07
7 5 -12 31.73 2.46
-7 5 12 33.66 2.99
-7 5 11 -1.25 1.8
-7 5 11 0.98 1.95
-7 5 11 0.78 1.41
-7 5 10 9.28 2.09
-7 5 10 10.11 2.78
-7 5 10 8.84 1.46
7 5 -9 0.36 1.14
-7 5 9 0.18 2.66
-7 5 9 0.94 1.92
-7 5 9 1.05 1.18
7 5 -8 1.04 1.2
-7 5 8 5.07 3.09
-7 5 8 2.09 1.79
-7 5 8 1.88 1.11
-7 5 8 1.24 1.08
7 5 -7 7.82 1.31
-7 5 7 7.64 1.9
-7 5 7 4.13 3.19
-7 5 7 8.14 1.13
-7 5 6 66.05 4.26
7 5 -6 62.24 4.65
-7 5 6 62.59 5.52
-7 5 5 1.67 3.22
-7 5 5 0.3 1.74
7 5 -5 0.36 2.42
-7 5 4 4.18 3.11
-7 5 4 7.26 1.78
7 5 -4 10.21 2.52
-7 5 3 392.79 23.45
7 5 -3 407.05 22.63
-7 5 2 38.41 4.77
7 5 -2 36.29 3.25
7 5 -2 41.4 3.42
7 5 -1 84.22 5.42
7 5 -1 88.67 5.6
-7 5 1 81.85 6.91
-7 5 0 35.11 4.51
7 5 0 29.62 2.96
7 5 0 37 3.22
7 5 1 55.14 3.88
7 5 1 55.24 4.05
7 5 2 5.64 1.84
7 5 3 1.76 1.49
7 5 3 0.89 1.79
-7 5 -3 2.85 3.89
7 5 4 103.64 6.13
7 5 4 100.44 6.12
7 5 4 101.41 6.27
-7 5 -4 118.38 8.42
7 5 5 -0.26 1.63
-7 5 -5 -1.76 3.85
7 5 5 1.48 1.52
7 5 5 -0.16 1.96
7 5 6 59.08 3.83
7 5 6 55.24 3.67
7 5 6 57.93 3.93
7 5 6 58.27 3.92
7 5 7 43.3 3.4
7 5 7 49.96 3.42
7 5 7 47 3.13
7 5 7 54.36 3.51
7 5 8 4.58 1.83
7 5 8 1.57 1.46
7 5 8 6.06 1.92
7 5 9 11.72 1.75
7 5 9 13.74 1.34
7 5 9 13.34 1.6
7 5 10 17.75 1.9
7 5 10 20.96 1.52
7 5 10 20.3 1.77
7 5 11 1.11 1.27
7 5 11 -0.73 1
7 5 12 79.64 4.62
7 5 12 77.18 4.49
7 5 13 7.13 1.04
-7 6 18 11.42 1.31
7 6 -18 14.49 1.59
7 6 -17 -0.3 1.39
-7 6 17 0.08 1.28
-7 6 17 2.08 1.26
-7 6 16 0.08 1.51
-7 6 16 1.95 1.45
7 6 -16 -0.05 1.33
-7 6 15 53.6 3.91
-7 6 15 64.8 3.91
7 6 -15 60.32 3.67
7 6 -14 5.58 1.35
-7 6 14 7.16 1.75
-7 6 14 2.17 1.72
7 6 -13 21.14 1.85
-7 6 13 22.4 2.21
-7 6 13 18.32 2.4
7 6 -12 7.02 1.35
-7 6 12 8.14 1.99
-7 6 11 151.41 8.92
-7 6 10 45.09 3.52
-7 6 9 424.64 23.68
-7 6 8 0.12 2.03
7 6 -8 -0.32 2.06
-7 6 7 -1.91 2.84
-7 6 7 0.55 2.12
7 6 -7 2.02 2.15
-7 6 6 26.79 3.76
-7 6 6 25.83 2.76
7 6 -6 29.38 3.01
7 6 -5 94.11 6.22
7 6 -5 104.28 6.25
-7 6 5 86.6 7.19
7 6 -4 10.11 2.59
-7 6 4 8.78 3.43
7 6 -4 11.98 2.52
7 6 -3 12.04 2.69
7 6 -3 7.36 2.58
-7 6 3 14.6 3.67
-7 6 2 12.4 3.51
-7 6 2 7.47 2.32
7 6 -2 7.14 2.51
-7 6 1 0.68 3.53
-7 6 1 2.86 2.25
7 6 -1 9.63 2.44
-7 6 0 -1.87 3.63
7 6 0 0.23 2.15
7 6 0 1.43 2.28
7 6 1 57.42 4.14
-7 6 -1 62.12 5.77
7 6 1 59.66 4.2
-7 6 -2 9.3 3.73
7 6 2 15.71 2.17
7 6 2 16.4 2.45
-7 6 -3 332.68 18.08
7 6 3 275.84 16.23
7 6 3 299.08 16.36
7 6 4 -0.08 1.6
7 6 5 45.74 3.06
7 6 5 44.29 3.1
7 6 6 10.9 1.58
7 6 6 10.39 1.56
7 6 6 11.73 2.07
7 6 7 19.51 1.87
7 6 7 21.15 1.77
7 6 7 21.14 2.06
7 6 8 72.32 4.32
7 6 8 71.56 4.23
7 6 8 72.36 4.37
7 6 9 10.43 1.3
7 6 9 12.35 1.19
7 6 9 12.16 1.42
7 6 10 53.84 3.06
7 6 10 58.25 3.2
7 6 11 3.21 0.78
7 6 11 4.6 0.83
7 7 -16 4.98 1.07
-7 7 16 4.73 1.07
-7 7 15 82.5 4.89
7 7 -15 82.19 4.76
-7 7 14 8.63 1.64
7 7 -14 11.18 1.27
-7 7 13 62.9 4.54
7 7 -13 78.5 4.31
-7 7 12 59.83 4.15
7 7 -12 65.22 3.83
-7 7 11 14.73 2.12
7 7 -11 14.9 1.43
7 7 -11 12.64 1.9
7 7 -10 4.25 1.87
-7 7 10 4.39 1.97
7 7 -10 2.59 1.22
-7 7 9 22.71 2.67
7 7 -9 21.64 2.6
7 7 -9 26.54 2.03
7 7 -8 190.54 11
7 7 -7 -0.18 2.19
7 7 -6 -0.8 1.55
7 7 -6 -1.5 2.25
7 7 -5 48.36 3.75
7 7 -5 47.98 3.41
-7 7 4 132.81 8.17
7 7 -4 132.99 8.07
7 7 -4 137.7 7.93
-7 7 3 51.64 4.15
7 7 -3 51.11 3.97
7 7 -3 58.21 3.78
-7 7 2 12.34 2.53
7 7 -2 15.38 2.44
7 7 -2 15.87 2.18
7 7 -1 142.2 8.43
7 7 -1 143.15 8.36
7 7 0 31.37 2.73
7 7 1 3.8 1.85
7 7 2 -0.34 1.8
7 7 2 1.38 1.76
7 7 3 4.59 1.67
7 7 3 4.75 1.79
7 7 4 -0.64 1.49
7 7 4 0.37 1.71
7 7 5 2.95 1.32
7 7 5 5.65 1.57
7 7 6 3.04 1.16
7 7 7 0.38 0.98
7 7 8 18.91 1.4
7 7 9 8.69 0.82
7 7 9 8.7 1.01
7 7 10 0.57 0.62
7 8 -13 20.47 1.42
-7 8 13 20.04 1.72
-7 8 12 62.42 4.25
7 8 -12 74.81 4.06
7 8 -11 14.34 1.26
7 8 -10 62.45 3.68
7 8 -9 14.63 1.31
7 8 -9 14.11 1.42
7 8 -8 27.05 2.1
7 8 -8 26.21 1.91
7 8 -7 75.25 4.3
-7 8 7 65.4 4.68
7 8 -7 72.91 4.43
-7 8 6 3.83 2.06
7 8 -6 1.57 1.47
-7 8 5 53.4 4
7 8 -5 56.3 3.62
7 8 -4 5.99 1.65
7 8 -3 8.55 1.7
7 8 -3 9.96 1.32
7 8 -2 8 1.64
7 8 -2 6.33 1.27
7 8 -1 1.44 1.49
7 8 -1 0.52 1.22
7 8 0 83.33 5.21
7 8 0 92.03 5.2
7 8 1 12.07 1.47
7 8 2 9.84 1.36
7 8 3 1.65 1.04
7 8 4 49.15 2.99
7 8 4 48.41 2.98
7 8 5 3.81 0.91
7 8 5 3.53 0.9
7 8 6 62.49 3.6
7 8 6 61.69 3.6
7 9 -9 0.72 0.49
7 9 -8 0.34 0.54
7 9 -7 6.84 0.76
7 9 -6 20.99 1.42
7 9 -5 -0.02 0.69
7 9 -4 1.88 0.76
7 9 -4 1.67 0.74
7 9 -3 32.4 2.04
7 9 -2 20.65 1.45
7 9 -1 35.18 2.15
7 9 0 34.48 2.11
7 9 1 5.82 0.76
7 9 1 7.46 0.81
7 9 2 0.06 0.51
7 9 3 0.51 0.41
8 0 -24 12.03 1.26
-8 0 23 -0.42 1.05
-8 0 22 10.74 1.7
-8 0 21 -0.77 1.9
-8 0 20 4.7 2.27
-8 0 19 -2.46 2.34
8 0 -19 -0.33 2.17
8 0 -18 80.64 6.78
8 0 -18 70.83 4.6
-8 0 17 0.51 2.45
8 0 -17 0.74 2.07
8 0 -17 -0.37 1.57
8 0 -17 -0.28 4.06
8 0 -16 0.58 1.95
8 0 -16 1.41 1.54
8 0 -16 3.63 4.22
8 0 -15 0.24 4.22
8 0 -15 -0.24 1.87
8 0 -15 0.65 1.41
8 0 -15 -0.2 1.57
8 0 -14 5.32 4.09
8 0 -14 2.08 1.35
8 0 -14 1.31 1.33
8 0 -14 2.09 1.69
8 0 -13 -0.8 1.23
8 0 -13 0.2 3.99
8 0 -13 0.37 1.11
8 0 -13 -1.53 1.52
8 0 -13 -0.82 2.13
8 0 -12 194.17 11.59
-8 0 11 -1.13 3.33
8 0 -11 1.16 2.93
8 0 -10 88.24 6.3
-8 0 10 83.83 6.75
-8 0 9 -1.15 3.31
8 0 -9 0.27 2.68
8 0 -8 283.6 16.55
8 0 -7 -0.47 2.36
8 0 -6 225.03 13.35
8 0 -5 1.37 2.33
8 0 -4 26.69 3.04
8 0 -3 -0.1 2.2
8 0 -2 132.77 8.33
-8 0 1 -1.5 2.19
8 0 -1 -1.16 2.31
-8 0 0 110.02 10.69
8 0 0 124.97 8.14
-8 0 0 137.04 7.89
-8 0 -1 0.69 1.76
-8 0 -1 5.17 7.5
-8 0 -2 153.01 8.9
-8 0 -2 130.81 10.58
-8 0 -3 5.17 7.98
-8 0 -3 -1.1 1.67
-8 0 -3 -0.22 4.58
-8 0 -4 85.83 7.83
-8 0 -5 -1.07 1.96
-8 0 -5 0.25 4.52
-8 0 -6 136.73 8.26
-8 0 -6 142.39 10.57
-8 0 -7 0.62 2.49
-8 0 -7 0.31 5.51
-8 0 -8 180.51 10.86
-8 0 -8 184.95 13.64
-8 0 -9 0.47 2.92
-8 0 -9 -5.38 5.7
-8 0 -10 237.84 14
-8 0 -10 221.11 16.89
-8 0 -11 1.39 3.19
-8 0 -12 59.17 5.86
-8 0 -12 68.8 5.41
-8 0 -13 4.58 3.75
-8 0 -13 1.58 3.34
-8 0 -14 -0.28 3.33
-8 0 -14 1.9 2.83
-8 0 -15 -2.11 3.01
-8 0 -15 -3.93 2.51
-8 0 -16 27.58 2.48
-8 1 23 2.4 1.15
-8 -1 23 1.34 0.8
-8 -1 23 -0.56 1.54
-8 1 23 3.02 1.52
-8 1 22 5.83 1.61
-8 -1 22 4.16 1.35
-8 1 21 2.63 1.9
-8 -1 21 4.34 1.76
-8 1 20 12.63 2.4
-8 -1 20 9.87 2.21
-8 1 19 21.83 2.89
-8 -1 19 23.68 2.98
8 1 -19 24.62 2.24
8 1 -18 7.76 1.84
-8 1 18 3.48 3.2
-8 1 18 6.22 2.6
-8 -1 18 8.65 3.54
-8 -1 18 6.93 2.64
8 1 -18 7.19 2.03
8 -1 -18 10.34 2.1
8 -1 -18 10.68 4.02
8 1 -18 8.62 3.81
-8 1 17 11.26 3.75
-8 1 17 3.46 2.72
8 1 -17 -0.62 1.95
8 -1 -17 2.3 1.98
8 1 -17 2.8 1.62
8 -1 -17 3.11 4.15
8 1 -17 0.51 3.76
-8 -1 17 -1.07 3.24
-8 1 16 44.23 5.15
-8 1 16 45.55 4.13
8 1 -16 51.2 3.52
8 1 -16 46.05 3.52
8 -1 -16 50.02 3.54
-8 -1 16 52.44 5.35
8 -1 -16 48.57 5.62
8 1 -16 56.65 5.68
8 1 -16 41.29 3.19
-8 -1 15 140.9 10.07
8 -1 -15 157.7 10.38
8 1 -15 156.84 10.35
8 1 -15 148.49 8.54
8 -1 -15 146.37 8.54
8 1 -15 153.77 8.5
-8 1 15 147.47 10.15
8 -1 -15 139.91 8.35
8 1 -15 140.79 8.33
8 -1 -14 131.58 7.67
8 1 -14 143.72 7.78
8 -1 -14 139.45 9.57
8 1 -14 137.41 9.45
-8 -1 14 124.36 9.35
-8 1 14 141.81 9.41
8 1 -14 125.05 7.78
8 -1 -14 139.04 7.82
8 1 -14 128.92 7.61
8 -1 -14 133.02 7.64
8 1 -13 246.81 14
8 -1 -13 268.38 15.51
8 1 -13 261.22 15.53
-8 -1 13 263.29 15.62
8 1 -13 246.68 14.12
8 -1 -13 262.63 14.17
-8 1 13 256.04 15.5
8 1 -13 248.38 14.12
8 -1 -13 243.58 14.04
8 -1 -13 254.2 14.01
8 1 -13 268.89 15.05
8 1 -12 15.99 1.56
-8 -1 12 14.47 3.6
8 1 -12 12.38 1.61
8 -1 -12 14.35 1.65
-8 1 12 12.98 3.49
8 1 -12 13.64 2.62
8 -1 -12 16.48 2.13
8 -1 -11 80.41 6.01
8 1 -11 73.42 5.72
-8 -1 11 77.36 6.26
-8 1 11 81.49 6.3
8 1 -11 90.62 6.05
-8 -1 10 6.68 3.06
-8 1 10 7.55 3.1
8 1 -10 3.73 2.38
8 -1 -10 4.96 2.72
8 1 -10 3.63 2.14
8 1 -9 331.61 19.53
-8 -1 9 359.79 19.82
-8 1 9 341.6 19.75
8 -1 -9 327.39 19.57
8 1 -8 1.6 2.24
8 -1 -8 1.6 2.5
8 -1 -7 656.41 36.19
8 1 -7 637.64 36.23
8 1 -6 198.66 11.75
8 -1 -6 195.94 11.79
8 1 -5 761.93 41.81
8 -1 -5 740.72 41.75
8 1 -4 550.31 30.06
8 -1 -4 522.38 30.08
8 1 -3 347.14 19.83
8 -1 -3 351.12 19.92
8 1 -2 28.64 3.1
8 -1 -2 35.13 3.35
-8 1 2 36.33 3.75
-8 1 1 4.49 2.49
8 1 -1 5.04 2.31
8 -1 -1 0.77 2.26
-8 -1 1 1.87 1.73
-8 1 0 28.11 3.16
8 1 0 24.56 2.91
8 -1 0 24.75 3.11
-8 1 0 19.84 6.59
-8 -1 0 28.45 6.35
-8 -1 0 24.78 2.08
-8 1 -1 76.83 5.41
-8 -1 -1 77.24 9.25
-8 1 -1 78.91 9.51
-8 1 -2 5.41 2.37
-8 -1 -2 10.7 8.08
-8 1 -2 3.46 7.69
-8 1 -3 -2.25 2.23
-8 -1 -3 8.9 7.26
-8 1 -3 0.85 7.73
-8 -1 -3 -1.13 4.84
-8 1 -3 1.8 4.8
-8 1 -4 38.84 3.62
-8 -1 -4 37.97 5.82
-8 1 -4 43.41 5.71
-8 1 -5 202.56 11.01
-8 -1 -5 178.83 10.45
-8 -1 -5 195.64 12.59
-8 1 -5 191.16 12.69
-8 1 -5 165.89 10.45
-8 1 -6 14.34 2.49
-8 -1 -6 17.05 2.5
-8 -1 -6 10.32 5.21
-8 1 -6 16.06 5.15
-8 -1 -7 1.26 5.19
-8 -1 -7 -1.23 2.48
-8 1 -7 -2.52 5.32
-8 1 -7 2.17 2.45
-8 -1 -8 7.23 2.69
-8 1 -8 10.5 2.87
-8 -1 -8 12.36 5.49
-8 1 -8 8.67 5.79
-8 -1 -9 9.71 3.06
-8 1 -9 10.85 2.95
-8 -1 -9 8.51 6
-8 1 -9 14.77 5.69
-8 -1 -10 13.9 3.09
-8 1 -10 12.67 3.23
-8 -1 -10 9.65 5.72
-8 1 -10 -0.39 5.77
-8 -1 -11 13.41 3.25
-8 1 -11 13.21 3.14
-8 -1 -12 2.64 3.74
-8 1 -12 0.23 3.74
-8 -1 -12 -1.36 2.87
-8 1 -12 0.7 3.08
-8 -1 -13 -0.41 3.45
-8 1 -13 -1.69 3.57
-8 -1 -13 1 2.79
-8 1 -13 1.02 2.95
-8 -1 -14 29.56 3.8
-8 1 -14 23.6 3.73
-8 -1 -14 31.81 3.15
-8 1 -14 26.78 3.19
-8 -1 -15 8.62 2.75
-8 -1 -15 7.54 2.09
-8 1 -15 7.7 2.18
-8 1 -15 9.05 2.95
-8 1 -16 19.89 1.9
-8 -1 -16 15.83 1.89
-8 2 23 42.93 2.59
8 -2 -23 35.06 2.43
8 2 -23 40.77 2.52
-8 -2 22 15.62 1.98
-8 2 22 15.79 1.81
-8 2 22 12.8 1.86
-8 -2 21 32.71 2.52
-8 2 21 39.57 2.89
-8 2 20 2.21 2.12
-8 -2 20 2.36 1.75
-8 2 19 3.57 2.47
-8 -2 19 4.02 2.11
8 2 -19 2.13 1.83
8 2 -18 2.04 1.67
8 -2 -18 1.64 1.76
8 2 -18 -0.38 1.89
8 -2 -17 73.63 6.53
8 2 -17 73.36 6.51
8 2 -17 76.51 4.91
8 -2 -17 77.83 4.89
-8 -2 17 78.61 6.61
-8 2 17 78.35 6.61
8 2 -17 79.48 4.87
8 2 -16 67.61 4.16
-8 2 16 63.56 4.59
8 -2 -16 58.7 5.72
8 2 -16 62.92 5.72
8 2 -16 55 4.05
8 -2 -16 61.31 4.01
-8 -2 16 57.31 5.66
-8 2 16 55.56 5.51
8 2 -16 57.99 3.91
8 2 -15 1.88 1.76
-8 -2 15 6.16 3.36
-8 2 15 0.71 3.12
-8 2 15 1.38 2.59
8 -2 -15 5.27 3.62
8 2 -15 1.78 1.7
8 -2 -15 2.31 1.59
8 2 -15 2.49 1.46
8 2 -15 5.74 3.6
8 2 -14 11.4 3.73
8 2 -14 5.97 1.62
8 2 -14 6.29 1.29
-8 -2 14 10.99 3.43
-8 2 14 7.05 3.31
-8 2 14 5.46 2.31
8 2 -14 4.92 1.6
8 -2 -14 5.24 1.54
8 -2 -14 5.27 3.31
-8 2 13 100.19 6.76
8 -2 -13 110.13 7.9
8 2 -13 110.49 7.86
8 2 -13 110.92 6.49
8 -2 -13 106.24 6.47
-8 -2 13 100.28 7.79
-8 2 13 109.21 7.85
8 -2 -13 117.79 6.43
8 2 -13 105.47 7.67
8 2 -13 116.24 6.53
8 2 -13 110.83 6.33
8 2 -12 24.22 2.05
8 2 -12 25.28 1.78
-8 -2 12 24.42 3.64
-8 2 12 20.76 3.44
8 2 -12 22.03 1.97
8 -2 -12 24.7 1.99
8 2 -12 27.57 3.73
8 2 -11 18.88 1.7
8 2 -11 24.16 3.4
-8 2 11 18.64 3.14
-8 -2 10 20.28 3.14
8 2 -10 18.7 2.84
8 -2 -10 20.2 2.91
8 2 -10 25.71 3.51
8 -2 -9 463.62 26.89
8 2 -9 465.45 26.93
8 2 -9 503.62 27.13
8 2 -8 125.87 7.78
8 2 -8 119.45 8.01
8 -2 -8 123.43 7.81
8 2 -7 205.26 12.26
8 -2 -7 209.54 12.26
8 2 -6 169.5 10.18
8 -2 -6 169.89 10.2
8 2 -5 327.23 18.61
8 -2 -5 322.2 18.53
8 -2 -4 13.38 2.39
8 2 -4 17.88 2.37
-8 2 3 309.67 18.06
8 2 -3 303.49 17.61
8 -2 -3 313.08 17.7
8 2 -2 43.65 3.65
8 -2 -2 46.13 3.78
-8 2 2 42.29 4.41
8 -2 -1 13.12 2.39
-8 2 1 19.18 3.36
-8 -2 1 14.49 5.34
-8 2 1 11.4 5.3
8 2 -1 12 2.28
-8 2 0 15.71 3.11
8 2 0 10.1 2.3
-8 -2 0 14.3 5.81
-8 2 0 13.41 6.05
8 -2 0 13.16 2.43
-8 2 -1 132.66 8.04
8 2 1 112.13 7.77
8 -2 1 119.21 7.82
-8 -2 -1 122.67 11.12
-8 2 -1 115.87 11.13
-8 2 -2 0.74 2.76
-8 -2 -2 4.75 6.79
-8 2 -2 5.63 6.97
-8 2 -3 9.99 2.95
8 2 3 2.1 1.51
-8 2 -4 24.77 3.57
-8 -2 -4 21.36 2.51
-8 2 -4 19.65 2.48
-8 -2 -4 23.13 5.26
-8 2 -4 21.49 5.27
8 2 4 26.01 2.19
-8 2 -5 16.52 3.16
8 2 5 10.53 1.54
-8 -2 -5 10.54 2.25
-8 2 -5 12.47 2.36
-8 -2 -5 13.88 5.12
-8 2 -5 16.19 5.37
8 2 5 14.82 1.73
-8 -2 -6 55.33 4.47
-8 2 -6 63.82 4.58
-8 2 -6 71.81 5.51
8 2 6 67.37 4.06
-8 -2 -6 61.21 7.1
-8 2 -6 50.93 6.87
8 2 6 68.7 4.04
-8 -2 -7 127.6 8.78
-8 2 -7 143.02 8.87
8 2 7 140.16 8.34
-8 -2 -7 140.18 11.23
-8 2 -7 146.45 11.4
8 2 7 165.01 8.41
8 2 8 21.63 2.04
-8 -2 -8 19.09 2.93
-8 2 -8 20.38 2.91
-8 -2 -8 21.96 5.62
-8 2 -8 23.19 5.41
8 2 8 22.04 1.8
8 2 9 10.21 1.57
-8 -2 -9 8.8 2.57
-8 2 -9 8.12 2.72
-8 -2 -9 5.38 5
-8 2 -9 14.45 5.4
8 2 10 13.37 1.59
-8 -2 -10 12.77 2.78
-8 2 -10 9.41 2.72
-8 -2 -11 44.6 3.74
-8 2 -11 40.9 3.77
-8 -2 -12 2.32 3.18
-8 2 -12 0.42 3.53
-8 -2 -12 0.55 2.39
-8 2 -12 -2.49 2.46
-8 2 -13 27.56 2.8
-8 2 -13 30.27 3.73
-8 -2 -13 27.22 2.82
-8 -2 -13 21.93 3.48
-8 2 -14 2 2.77
-8 -2 -14 -2.67 2.68
-8 -2 -14 2.29 1.76
-8 2 -14 3.08 1.95
-8 2 -15 1.21 2.09
-8 -2 -15 0.85 2.07
-8 -2 -15 -0.96 1.39
-8 2 -15 0.14 1.51
-8 3 23 9.65 1.13
-8 3 22 2.5 1.28
8 3 -22 0.3 0.34
-8 -3 21 0.2 1.57
-8 3 21 1.13 1.28
-8 3 20 44.38 3.18
-8 3 19 3.79 2.17
-8 -3 19 -0.47 1.5
-8 3 18 32.46 3.19
8 3 -17 9.56 1.96
-8 3 17 7.05 2.43
-8 3 17 9.88 1.69
-8 3 16 22.67 2.7
-8 -3 16 18.48 3.61
8 3 -16 19.19 2.05
8 -3 -16 20.91 2.05
8 3 -16 17.56 2.22
-8 3 16 14.75 2.04
8 3 -16 17.88 1.95
8 -3 -16 13.94 3.58
8 3 -16 24.57 3.74
8 3 -15 3.19 1.69
-8 3 15 6.27 2.36
-8 -3 15 1.41 3.09
-8 3 15 3.18 1.8
8 3 -15 5.77 1.66
8 -3 -15 6.23 1.6
8 -3 -15 9.23 3.16
8 3 -15 3.97 3.31
8 3 -15 6.3 1.51
-8 3 14 50.35 3.85
8 3 -14 47.77 3.38
8 3 -14 53.22 3.4
-8 3 14 52.18 3.51
8 3 -14 59.33 5.12
8 -3 -14 49.73 3.34
-8 -3 14 44.45 4.85
8 -3 -14 45.94 4.81
8 3 -14 49.71 3.24
-8 3 13 22 2.54
-8 3 13 21.76 2.28
8 3 -13 24.03 2.04
8 -3 -13 22.66 2
8 3 -13 24.87 2.12
8 -3 -13 22.06 3.58
8 3 -13 24.02 3.76
8 3 -13 26.24 1.95
8 3 -12 187.16 10.75
-8 3 12 189.36 10.97
-8 3 12 198.46 10.85
8 -3 -12 178.6 11.76
8 3 -12 188.53 11.84
8 3 -12 191.17 10.73
8 -3 -12 182.94 10.72
8 3 -12 195.31 10.64
8 3 -11 15.61 1.43
8 -3 -11 20.92 3.25
8 3 -11 23.36 3.31
8 3 -11 17.72 1.67
8 3 -11 18.44 1.64
8 3 -11 19.57 3.65
-8 3 11 13.77 2.07
-8 3 11 17.63 1.91
8 3 -10 34.6 2.31
-8 3 10 34.31 2.52
8 3 -10 31.01 2.15
8 3 -10 38.54 4.36
-8 3 10 32.43 2.6
-8 3 9 36.62 2.68
8 3 -9 36.03 3.41
8 -3 -9 39.6 3.38
8 3 -9 34.54 4.26
8 3 -8 35.46 3.21
8 -3 -8 36.93 3.2
-8 3 8 36 2.62
8 -3 -7 37.15 3.36
8 3 -7 44.49 3.46
-8 3 6 -1.93 3.36
8 3 -6 2.46 1.79
8 -3 -6 1.58 1.8
8 3 -6 3.85 2.51
8 3 -5 132.19 7.66
8 -3 -5 122.59 7.57
8 3 -5 110.94 7.89
8 3 -4 106.04 6.38
8 -3 -4 98.48 6.34
8 3 -4 92.11 6.6
-8 3 3 6.71 3.34
8 3 -3 4.94 1.83
8 -3 -3 4.15 1.76
8 3 -3 3.3 2.19
-8 3 2 17.73 4.77
-8 3 2 15.81 1.87
8 3 -2 12.29 2.12
-8 -3 2 14.23 4.68
-8 3 2 11.38 3.36
8 -3 -2 9.38 2.13
-8 3 1 0.16 2.82
8 3 -1 -0.67 1.83
-8 3 1 1.21 1.62
-8 -3 1 -1.52 4.84
-8 3 1 -4.64 5.23
8 -3 -1 -0.24 1.88
8 3 -1 -0.11 1.91
8 3 0 75.93 5.16
8 -3 0 78.25 5.28
8 3 0 66.46 4.77
-8 -3 0 85.59 8.53
-8 3 0 91.36 8.86
-8 3 0 73.09 5.92
-8 3 -1 116.46 7.73
8 3 1 104.1 6.61
8 3 1 104.97 7
8 3 1 106.1 6.29
8 -3 1 115.4 7.21
8 3 1 106.12 6.52
-8 -3 -1 116.52 9.99
-8 3 -1 121.41 9.9
-8 3 -2 152.62 9.13
8 3 2 133.07 7.67
8 3 2 131.94 7.64
8 3 2 115.03 8.3
8 -3 2 132.54 8.6
8 3 2 137.99 7.84
8 3 3 43.24 3.07
-8 3 -3 46.75 4.8
8 3 3 43.41 2.91
8 3 3 41.6 3.86
8 -3 3 49.37 4.14
8 3 3 41.87 3.17
-8 3 -4 214.5 11.94
-8 -3 -4 165.19 10.57
-8 3 -4 158.47 10.45
8 3 4 187.84 10.29
8 3 4 185.31 10.21
8 3 4 165.12 11.03
8 -3 4 208.19 11.58
8 3 4 193.48 10.43
-8 3 -5 74.83 6.21
-8 -3 -5 68.66 5.06
-8 3 -5 63.84 4.88
8 3 5 80.65 4.66
8 3 5 73.03 4.42
8 3 5 83 4.7
-8 3 -6 26.41 2.79
8 3 6 19.6 2.16
-8 -3 -6 25.7 2.96
8 3 6 24.6 2.29
8 3 7 1.04 1.66
-8 -3 -7 2.87 2.38
-8 3 -7 0.44 2.2
8 3 7 1.95 1.61
8 3 8 14.02 1.85
-8 -3 -8 15.07 2.69
-8 3 -8 16.67 2.61
8 3 8 17.43 1.82
8 3 9 -0.16 1.53
-8 -3 -9 2.24 2.4
-8 3 -9 1.47 2.19
8 3 9 0.14 1.22
-8 -3 -10 2.45 3.06
8 3 10 4.05 1.52
-8 -3 -10 1.4 2.37
-8 3 -10 3.11 2.38
8 3 10 3.46 1.08
-8 3 -10 5.52 3.13
-8 3 -11 -3.6 3.19
-8 -3 -11 1.02 2.91
-8 -3 -11 3.71 2.25
-8 3 -11 -3.34 2.28
-8 3 -12 16.49 3.13
-8 -3 -12 17.97 2.98
-8 -3 -12 20.29 2.4
-8 3 -12 13.34 2.37
-8 3 -13 -0.94 2.45
-8 -3 -13 1.02 1.71
-8 3 -13 -0.38 1.77
-8 -3 -13 0.14 2.37
-8 3 -14 -0.1 0.68
-8 -3 -14 15 1.44
-8 4 22 2.68 0.97
-8 4 20 9.74 1.81
8 4 -20 7.48 1.82
-8 4 19 1.11 1.86
-8 4 18 44.68 3.24
-8 4 18 37.09 2.79
-8 4 17 53.51 3.85
-8 4 17 52.07 3.58
-8 4 16 18.19 2.17
-8 4 16 17.24 2.38
8 4 -15 33.72 2.71
-8 4 15 38.28 3.07
-8 4 15 37.62 2.95
8 4 -14 1.03 1.39
-8 4 14 -0.13 1.91
-8 4 14 4.85 1.93
8 4 -14 0.81 1.32
-8 4 13 6.94 3.18
8 4 -13 8.06 1.52
-8 4 13 11.85 2.08
8 4 -13 8.31 1.37
-8 4 13 6.97 1.93
8 4 -12 0.13 1.2
-8 4 12 3.62 3.29
-8 4 12 1.48 1.9
8 4 -12 -0.24 1.11
-8 4 12 0.96 1.81
8 4 -11 3.21 1.25
-8 4 11 5.9 1.83
-8 4 11 3.27 1.69
-8 4 11 -0.69 3.28
8 4 -11 3.31 1.14
-8 4 10 27 2.41
8 4 -10 24.68 1.96
-8 4 10 26.47 2.38
-8 4 10 24.9 4.2
8 4 -10 23.58 1.9
8 4 -9 7.57 1.17
8 4 -9 8.38 1.2
-8 4 9 7.37 1.71
-8 4 9 4.75 3.53
8 4 -8 227.9 12.94
8 4 -8 255.18 14.58
-8 4 8 249.92 13.15
8 4 -8 223.39 12.99
-8 4 8 238.84 14.54
8 4 -7 3.98 1.03
-8 4 7 3.07 3.38
-8 4 7 3.37 1.61
8 4 -7 4.7 3
-8 4 6 25.8 3.89
-8 4 6 28.24 2.4
8 4 -6 26.93 3.74
-8 4 5 200.01 10.93
8 4 -5 183.72 11.78
-8 4 5 172.3 11.97
-8 4 4 66.93 4.09
8 4 -4 61.08 4.88
8 4 -3 16.76 2.91
-8 4 3 23.44 2.34
-8 4 2 48.19 3.37
8 4 -2 35.09 3.76
-8 4 1 3.49 2.13
8 4 -1 8.59 2.19
-8 4 1 6.19 3.56
-8 4 0 18.79 4.17
8 4 0 18.14 2.16
8 4 0 18.71 2.37
8 4 0 19.55 2.53
8 4 1 199.21 11.86
8 4 1 211.14 12.06
8 4 2 3.28 1.71
8 4 2 4.28 2.01
-8 4 -2 5.08 3.78
-8 4 -3 1.12 3.79
8 4 3 1.91 1.55
8 4 3 4.33 2
-8 4 -4 41.5 5.12
8 4 4 38.73 2.99
8 4 4 37.97 2.74
8 4 4 35.17 3.07
8 4 5 2.45 1.89
8 4 5 5.48 1.45
8 4 5 1.64 1.83
8 4 6 16.08 2.08
8 4 6 15.63 1.65
-8 4 -6 15.36 3.9
8 4 6 15.22 2.06
8 4 7 22.26 2.33
8 4 7 24.08 1.9
8 4 8 34.25 2.59
8 4 8 28.52 2.08
8 4 8 34.05 2.52
8 4 9 76.1 4.6
8 4 10 58.25 3.57
8 4 11 18.57 1.48
8 4 12 3.14 1.25
8 4 12 0.95 0.7
8 4 13 0.72 1.06
-8 5 20 5.03 1.24
8 5 -20 4.4 1.24
-8 5 19 -0.95 1.56
-8 5 19 0.95 0.99
8 5 -19 3.22 1.66
8 5 -18 9.08 1.8
-8 5 18 7.05 1.34
8 5 -17 33.69 2.64
-8 5 17 39.53 2.8
-8 5 17 31.44 2.6
-8 5 16 10.94 1.92
-8 5 16 12.75 2.03
-8 5 15 8.77 1.92
-8 5 15 3.66 1.9
-8 5 14 4.08 1.86
-8 5 14 2.12 1.92
-8 5 13 10.83 1.99
-8 5 13 9.14 1.98
8 5 -13 8.95 1.46
8 5 -12 2.73 1.18
-8 5 12 4.51 1.83
8 5 -12 1.82 1.16
-8 5 12 -0.17 1.83
8 5 -11 183.12 10.54
-8 5 11 189.19 10.76
8 5 -11 199.47 10.54
8 5 -10 3.82 1.24
8 5 -10 4.35 1.09
-8 5 10 4.08 1.98
-8 5 10 -0.41 3.09
-8 5 9 56.33 5.38
8 5 -9 58.1 3.56
-8 5 9 59.2 3.98
8 5 -9 56.55 3.61
-8 5 8 26.86 4.04
-8 5 8 29.29 2.65
8 5 -8 29.54 2.21
8 5 -7 105.08 6.39
-8 5 7 118.59 6.68
-8 5 7 115.34 8.13
-8 5 6 63.33 4.16
8 5 -6 61.48 4.55
-8 5 6 54.28 5.41
-8 5 5 0.81 3.14
-8 5 5 2.51 1.85
8 5 -5 0.53 2.59
-8 5 4 63.95 4.19
8 5 -4 61.23 4.59
-8 5 4 58.04 5.76
-8 5 3 32.57 2.93
8 5 -3 33.69 3.36
-8 5 3 25.84 4.38
-8 5 2 0.89 2.11
8 5 -2 0.64 2.22
8 5 -2 3.43 2.44
-8 5 2 -4.41 3.93
-8 5 1 2.25 3.88
8 5 -1 0.56 2.06
8 5 -1 1.76 2.49
8 5 0 8.22 2.17
8 5 1 1.65 1.05
8 5 1 2.09 1.97
-8 5 -2 25.93 4.68
8 5 2 21.98 2.3
8 5 2 21.61 2.66
8 5 2 19.74 1.72
-8 5 -3 12.46 4.27
8 5 3 9.06 1.84
8 5 3 10.54 2.2
8 5 4 132.01 7.39
8 5 4 121.65 7.35
-8 5 -4 131.67 9.44
8 5 4 125.21 7.5
8 5 5 67.99 4.32
8 5 5 68.83 4.26
8 5 5 68.11 4.44
-8 5 -5 78.65 6.66
8 5 6 1.06 1.41
8 5 6 0.03 1.31
8 5 6 1.19 1.81
8 5 7 51.65 3.47
8 5 7 51.39 3.28
8 5 7 55.84 3.58
8 5 8 80.34 4.94
8 5 8 80.23 4.78
8 5 8 87.91 4.97
8 5 9 1.53 1.26
8 5 9 0.28 0.85
8 5 9 2.26 1.2
8 5 10 31.99 2.43
8 5 10 39.02 2.37
8 5 11 1.11 1.08
8 5 11 9.46 0.98
8 5 12 10.62 1.1
8 5 12 12.2 0.93
8 6 -19 4.24 0.94
-8 6 18 -0.21 0.33
-8 6 18 0.48 0.92
8 6 -18 -0.17 1.28
-8 6 17 -0.88 0.52
-8 6 17 2.51 1.22
8 6 -17 1.21 1.32
-8 6 16 4.8 1.51
8 6 -16 5.76 1.31
-8 6 15 0.57 0.75
-8 6 15 0.22 1.64
8 6 -15 1.04 1.26
-8 6 14 0.12 0.93
-8 6 14 13.48 1.91
-8 6 13 34.55 2.93
-8 6 12 78.8 5.04
-8 6 11 57.93 4.09
-8 6 10 19.02 2.48
8 6 -10 22.76 2.52
8 6 -9 -0.38 1.26
-8 6 9 3.54 2.13
8 6 -9 0.2 2.2
-8 6 8 -1.23 2.84
-8 6 8 2.18 2.15
8 6 -8 -1.62 2.29
8 6 -8 0.47 1.26
-8 6 7 162.81 9.45
8 6 -7 166.27 9.57
-8 6 7 154.72 10.54
8 6 -7 157.6 9.14
-8 6 6 245.93 16.08
-8 6 6 260.76 14.9
8 6 -6 272.18 15.06
-8 6 5 81.56 6.83
-8 6 5 82.33 5.34
8 6 -5 79.94 5.53
8 6 -5 87.29 5.58
-8 6 4 28.18 4.17
8 6 -4 16.62 2.95
8 6 -4 23.1 2.99
-8 6 3 22 4.1
8 6 -3 22.79 3.02
8 6 -2 131.83 7.95
-8 6 2 126.08 9.15
8 6 -1 -0.76 2.22
8 6 -1 1.91 2.4
-8 6 0 28.79 4.55
8 6 0 22.32 2.68
8 6 0 24.53 2.73
-8 6 -1 10.82 3.78
8 6 1 8.86 2.11
8 6 1 7.95 2.32
8 6 2 4.64 1.87
8 6 2 5.76 2.09
8 6 3 1.9 1.67
8 6 4 19.52 1.97
8 6 5 0.07 1.33
8 6 5 0.05 1.87
8 6 6 71.67 4.38
8 6 6 76.89 4.62
8 6 7 10.07 1.22
8 6 7 10.46 1.27
8 6 7 11 1.56
8 6 8 51.45 2.55
8 6 8 52.08 2.72
8 6 9 2.78 0.69
8 6 9 1.33 0.99
8 6 10 103.71 5.85
8 7 -17 15.97 1.24
8 7 -16 8.16 1.1
-8 7 16 5.04 1.08
-8 7 15 97.69 6.05
8 7 -15 109.65 5.95
-8 7 14 22.88 1.98
8 7 -14 18.94 1.62
8 7 -13 2.49 1.07
-8 7 13 1.67 1.63
-8 7 12 13.6 2.02
8 7 -12 13.48 1.87
8 7 -12 15.3 1.47
-8 7 11 4.1 1.88
8 7 -11 5.03 1.86
-8 7 10 95.21 6.02
8 7 -10 100.21 6.04
8 7 -9 45.15 3.51
-8 7 9 45.2 3.53
-8 7 8 97.42 6.25
8 7 -8 104.34 6.28
-8 7 7 139.72 8.41
8 7 -7 143.66 8.37
8 7 -7 135.23 8.17
8 7 -7 144.42 8.05
8 7 -6 0.63 1.41
8 7 -6 1.03 2.18
8 7 -6 -0.89 1.7
8 7 -5 33.76 3.2
8 7 -5 35.72 2.97
8 7 -5 39.77 2.73
8 7 -4 1.18 2.17
8 7 -4 3.8 1.89
-8 7 3 4.12 2.49
8 7 -3 5.53 2.23
8 7 -3 4.87 1.91
8 7 -2 17.6 2.26
8 7 -1 20.07 2.27
8 7 0 30.9 2.69
8 7 0 28.46 2.63
8 7 1 20.89 2.29
8 7 1 23.13 2.31
8 7 2 47.51 3.28
8 7 2 47.3 3.35
8 7 3 25.53 2.14
8 7 3 25 2.34
8 7 4 18.38 1.77
8 7 4 19.56 2.03
8 7 5 44.09 2.82
8 7 6 73.23 4.26
8 7 7 3.03 0.83
8 7 7 2.76 1.02
8 7 8 0.44 0.62
8 7 8 1.58 0.82
8 7 9 31.6 1.93
8 8 -14 1.38 0.62
-8 8 13 14.14 1.38
8 8 -13 13.17 1.1
-8 8 12 47.29 3.33
8 8 -12 55.67 3.11
-8 8 11 1.8 1.39
8 8 -11 2.52 0.85
8 8 -10 -1.08 0.73
8 8 -10 -0.78 0.88
8 8 -9 8.11 1.09
8 8 -9 8.7 1.37
8 8 -8 33.81 2.48
8 8 -7 59.12 3.74
-8 8 6 0.94 1.92
8 8 -6 4.46 1.51
8 8 -5 85.09 5.11
8 8 -4 33.98 2.28
8 8 -4 32.1 2.46
8 8 -4 30.58 2.18
8 8 -3 45.03 2.72
8 8 -3 37.87 2.84
8 8 -3 39.78 2.7
8 8 -2 0.54 1.41
8 8 -2 0.38 1.18
8 8 -1 77.69 4.85
8 8 -1 84.92 4.83
8 8 0 7.95 1.35
8 8 1 11.96 1.39
8 8 2 0.77 1.08
8 8 2 0.49 0.99
8 8 3 9.07 1.15
8 8 3 9.5 1.12
8 8 4 0.35 0.82
8 8 4 -0.18 0.82
8 8 5 2.27 0.73
8 8 5 2.1 0.74
8 9 -9 61.42 3.46
8 9 -8 1.03 0.52
8 9 -7 1.38 0.57
8 9 -6 7.59 0.78
8 9 -3 2.86 0.74
8 9 -2 0.85 0.62
8 9 -2 -0.2 0.64
8 9 -1 -0.55 0.58
8 9 -1 0.08 0.64
8 9 0 18.85 1.23
8 9 1 -0.09 0.43
-9 0 23 26.06 2.08
-9 0 22 0.54 1.64
-9 0 21 5.15 2.06
-9 0 20 -1.47 2.36
-9 0 19 6.88 2.66
9 0 -19 6.35 2.22
-9 0 18 1.02 2.66
9 0 -18 0.07 2.2
9 0 -18 -2.2 3.94
9 0 -18 0.84 1.5
9 0 -17 1.45 2.12
9 0 -17 0.14 1.54
9 0 -17 -0.27 4.21
9 0 -16 -0.04 1.47
9 0 -16 0.37 1.7
9 0 -16 -0.19 2.07
9 0 -16 1.53 4.28
9 0 -15 61.26 6.25
9 0 -15 56.4 3.86
9 0 -15 55.02 3.64
9 0 -15 51.8 3.54
9 0 -14 2.91 2.29
9 0 -14 -3.15 3.86
9 0 -14 -0.27 1.3
9 0 -14 -0.33 1.66
9 0 -14 -0.52 1.23
9 0 -13 170.12 9.9
9 0 -13 153.03 9.01
9 0 -13 170.04 9.13
9 0 -13 153.63 8.93
9 0 -12 0.53 1.07
9 0 -12 0.76 3.01
9 0 -12 -1.52 1.34
9 0 -12 1.55 2.08
9 0 -11 147.3 9.53
9 0 -10 -0.16 2.9
9 0 -9 121.18 8
9 0 -8 -0.83 2.77
9 0 -7 0.39 2.7
9 0 -6 -2.01 2.7
9 0 -5 411.79 23.46
9 0 -4 -1.5 2.46
9 0 -3 360.05 20.59
-9 0 2 -1.3 2.46
9 0 -2 -6.98 2.57
-9 0 1 428.68 22.65
9 0 -1 364.66 22.83
-9 0 0 1.09 6.6
-9 0 0 2.15 1.87
9 0 0 -1.16 2.4
-9 0 -1 192.9 11.27
-9 0 -1 193.1 15.38
-9 0 -2 0.58 1.67
-9 0 -2 -2.54 8.49
-9 0 -3 53.99 3.96
-9 0 -3 77.64 10.34
-9 0 -4 -0.67 2.13
-9 0 -4 -0.83 4.97
-9 0 -5 2.42 2.3
-9 0 -5 6.7 5.33
-9 0 -6 -0.16 2.52
-9 0 -6 -1.68 5.68
-9 0 -7 65.15 4.9
-9 0 -7 59.37 8.03
-9 0 -8 -1.23 2.98
-9 0 -8 9.61 6.4
-9 0 -9 55.71 5.03
-9 0 -9 60.05 8.3
-9 0 -10 -4.37 3.51
-9 0 -11 19.69 3.61
-9 0 -12 1.46 3.34
-9 0 -12 -0.56 3.72
-9 0 -13 41.45 4.1
-9 0 -13 39.39 4.42
-9 0 -14 1.15 2.49
-9 0 -14 -2.73 2.95
-9 0 -15 33.33 2.73
-9 0 -15 20.85 3.02
9 -1 -24 3.54 0.87
9 1 -24 4.42 0.94
-9 1 23 0.67 1.23
-9 -1 23 0.33 1.04
-9 -1 23 0.04 1.61
-9 1 23 -1.59 1.61
-9 1 22 19.24 2.09
-9 -1 22 19.37 1.99
-9 1 21 0.11 1.92
-9 -1 21 0.51 1.89
-9 1 20 -2.4 2.25
-9 -1 20 -0.76 2.3
-9 -1 19 129.42 8.58
9 1 -19 151.27 8.41
9 -1 -19 151.96 8.38
-9 1 19 133.6 8.66
9 1 -19 139.3 8.19
-9 1 18 0.26 2.6
-9 -1 18 4.1 3.44
-9 1 18 1.92 3.24
9 1 -18 -0.36 1.68
9 1 -18 3.36 1.9
9 -1 -18 2.88 2
9 -1 -18 4.64 3.8
9 1 -18 0.52 3.45
9 1 -17 13.39 2.21
-9 -1 17 12.46 3.77
9 1 -17 12.87 2.12
9 -1 -17 11.26 2.19
9 1 -17 10.36 1.89
9 -1 -17 11.05 4.13
9 1 -17 10.03 4.08
-9 1 17 9.81 3.79
9 1 -16 5.38 1.9
-9 -1 16 3.16 3.52
-9 1 16 3.97 3.66
9 1 -16 7.06 1.91
9 -1 -16 7.89 2.04
9 1 -16 3.66 4.07
9 -1 -16 7.82 3.93
9 1 -16 6.27 1.68
9 -1 -15 34.24 2.55
9 1 -15 36.82 2.69
9 1 -15 31.2 2.45
9 -1 -15 36.15 5.01
-9 -1 15 24.03 4.49
-9 1 15 33.14 4.71
9 1 -15 31.69 4.86
9 1 -15 32.92 2.79
9 -1 -15 37.68 2.87
9 -1 -15 31.48 2.47
9 1 -14 29.22 2.49
-9 -1 14 29.35 4.54
-9 1 14 30.56 4.6
9 1 -14 30.02 2.57
9 -1 -14 34.28 2.61
9 1 -14 32.09 2.3
9 -1 -14 31.88 2.32
9 1 -14 27.6 4.7
9 -1 -14 29.2 2.23
9 1 -14 32.68 3.7
9 -1 -14 35.45 4.88
9 1 -13 0.95 1.33
-9 -1 13 1.36 3.33
-9 1 13 -0.45 3.3
9 -1 -13 0.76 1.16
9 1 -13 1.06 1.42
9 -1 -13 -0.44 1.4
9 1 -13 -2.85 2.66
9 -1 -13 -0.7 0.97
9 1 -13 0.97 1.03
9 -1 -12 68.37 5.32
9 1 -12 60.47 3.56
9 1 -12 55.76 3.73
9 1 -12 59.2 3.79
9 -1 -12 61.34 3.79
-9 -1 12 56.68 5.67
-9 1 12 57.39 5.48
9 1 -12 59.28 5.23
9 1 -12 63.26 4.95
9 1 -11 1.71 2.33
-9 1 11 1.37 3.21
-9 -1 11 -1.4 3.19
9 1 -11 1.32 2.65
9 -1 -11 2 2.78
9 1 -10 62.59 5.33
9 -1 -10 72.44 5.27
9 -1 -9 43.1 4.18
9 1 -9 43.84 3.97
9 1 -8 229.59 14.25
9 -1 -8 250.02 14.22
9 1 -7 449.86 25.23
9 -1 -7 437.79 25.21
9 1 -6 542.53 30.56
9 -1 -6 541.85 30.54
9 1 -5 617.11 34.21
9 -1 -5 603.1 34.19
9 1 -4 811.73 44.54
9 -1 -4 788.3 44.58
-9 1 3 116.82 7.5
9 1 -3 108.67 7.1
9 -1 -3 106.25 7.21
9 1 -2 220.46 13.51
9 -1 -2 219.68 13.48
-9 1 2 246.12 13.58
-9 -1 1 6.73 1.69
9 -1 -1 6.7 2.56
-9 1 1 10.94 2.74
9 1 -1 4.66 2.41
-9 1 0 1.41 2.44
-9 -1 0 0.71 5.97
9 1 0 0.82 2.49
9 -1 0 0.69 2.46
-9 1 0 5.57 6.39
-9 1 -1 17.36 2.85
9 1 1 16.92 2.85
9 -1 1 12.28 2.74
-9 1 -1 19.71 7.76
-9 -1 -1 23.95 7.5
-9 1 -2 93.48 11.64
-9 1 -2 81.16 5.84
-9 -1 -2 89.4 11.02
-9 -1 -3 53.62 4.05
-9 1 -3 50.49 4.01
-9 1 -4 18.82 2.5
-9 1 -4 14.06 2.54
-9 -1 -4 13.24 2.44
-9 1 -4 12.83 5.08
-9 -1 -5 7.05 2.42
-9 1 -5 6.36 2.41
-9 -1 -5 2.77 5.36
-9 1 -5 4.03 5.31
-9 -1 -6 40.27 3.74
-9 1 -6 39.62 3.68
-9 -1 -6 46.3 7.1
-9 1 -6 40.46 7.06
-9 -1 -7 6.44 2.85
-9 1 -7 3.2 2.68
-9 -1 -7 4.31 5.81
-9 1 -7 6.18 5.8
-9 -1 -8 173.84 10.69
-9 1 -8 177.26 10.7
-9 -1 -8 174.07 13.35
-9 1 -8 183.79 13.61
-9 -1 -9 18.81 3.26
-9 1 -9 14.72 3.44
-9 -1 -9 20.92 5.72
-9 1 -9 16.31 6.19
-9 -1 -10 3.71 3.11
-9 1 -10 8.73 3.25
-9 -1 -11 -0.18 3.09
-9 1 -11 2.88 2.97
-9 -1 -12 119.25 8.26
-9 -1 -12 139.36 8
-9 1 -12 114.65 7.9
-9 1 -12 119.31 8.28
-9 1 -13 8.55 3.32
-9 -1 -13 9.9 2.68
-9 1 -13 6.45 2.67
-9 -1 -13 5.4 3.16
-9 1 -14 -2.03 2.73
-9 -1 -14 1.88 2.73
-9 -1 -14 2.89 2.13
-9 1 -14 2.93 2.2
-9 1 -15 0.81 2
-9 -1 -15 3.36 2
-9 -1 -15 2.25 1.53
-9 1 -15 2.24 1.63
-9 2 23 27.28 1.95
-9 -2 23 22.96 2.03
-9 2 22 10.46 1.75
-9 -2 22 10.24 1.32
-9 -2 22 13.45 1.95
-9 2 22 11.73 1.77
-9 -2 21 20.25 2.17
-9 2 21 25.94 2.54
-9 2 21 23.2 2.43
-9 -2 20 1.53 2.04
9 2 -20 1.22 1.79
9 2 -19 0.66 1.77
-9 -2 19 -0.88 2.34
9 2 -18 128.92 7.58
9 2 -18 129.85 7.63
9 -2 -18 129.49 7.66
9 2 -17 48.11 3.35
9 2 -17 53.35 3.6
-9 -2 17 35.98 4.99
-9 2 17 38.3 5.04
9 2 -17 48.07 3.42
9 -2 -17 47.7 3.45
-9 2 17 46.92 4.1
9 -2 -17 42.14 4.96
9 2 -17 46.22 5.29
-9 2 16 1.89 2.63
-9 -2 16 3.61 3.24
-9 2 16 3.89 3.29
9 2 -16 0.89 1.65
9 -2 -16 3.86 1.79
9 -2 -16 2.46 3.49
9 2 -16 2.51 3.73
9 2 -16 1.81 1.88
9 2 -16 3.26 1.53
9 2 -15 39.75 2.93
-9 2 15 38.14 3.59
-9 -2 15 33.83 4.6
-9 2 15 32.55 4.54
9 2 -15 36.99 2.8
9 -2 -15 36.4 2.87
9 -2 -15 36.15 4.53
9 2 -15 36.93 2.68
9 2 -15 34.25 4.75
-9 2 14 61.56 4.65
9 -2 -14 64.14 5.83
9 2 -14 73.64 6.06
9 2 -14 64.93 4.24
9 -2 -14 65.67 4.21
-9 -2 14 69.96 5.9
-9 2 14 83.84 6.07
9 2 -14 61.54 4.02
9 2 -14 71.93 4.26
-9 -2 13 34.1 4.3
9 -2 -13 40.44 4.62
9 2 -13 33.79 2.7
9 -2 -13 37.87 2.78
9 2 -13 39.95 4.42
9 2 -13 40.91 2.8
9 -2 -13 40.91 2.66
-9 2 13 44.18 4.48
9 2 -13 37.62 4.43
9 2 -13 38.55 2.54
9 2 -12 42.44 2.74
9 2 -12 38.7 2.71
9 -2 -12 39.79 2.72
9 2 -12 40.79 4.38
9 2 -12 35.98 2.5
9 2 -11 47.77 4.08
9 -2 -11 46.11 4.09
9 2 -11 38.68 2.85
9 2 -11 43.21 2.84
9 2 -11 50.06 4.63
9 2 -11 42.72 2.66
9 2 -10 71.28 5.56
9 2 -10 70.35 5.16
9 -2 -10 64.13 5.08
9 2 -9 28.65 3.29
9 -2 -9 28.7 3.3
-9 -2 9 25.09 2.47
-9 2 9 32.63 2.53
9 2 -9 35.35 3.69
9 2 -8 1.35 2.27
9 -2 -8 3.42 2.31
9 2 -7 19.52 2.73
9 -2 -7 17.62 2.61
9 2 -6 1.77 2.23
9 -2 -6 1.85 2.2
9 2 -5 32.62 3.33
9 -2 -5 32.17 3.27
9 2 -4 467.91 26.85
9 -2 -4 470.98 26.89
-9 2 4 496.31 27.4
9 -2 -3 9.86 2.33
-9 2 3 11.58 3.44
9 2 -3 6.02 2.06
9 2 -2 135.95 9.2
9 -2 -2 159.38 9.41
-9 2 2 164.68 9.81
9 2 -1 24.51 2.95
-9 -2 1 12.8 5.79
9 -2 -1 27.62 3.06
-9 2 1 16.66 6.1
-9 2 1 23.42 3.48
-9 2 0 0.44 2.88
9 -2 0 4.09 2.32
9 2 0 2.07 2.46
-9 -2 0 -0.76 6.59
-9 2 0 3.24 5.91
9 2 0 2.92 1.79
-9 2 -1 1.4 2.82
9 2 1 4.26 2.47
-9 -2 -1 2.28 7.55
-9 2 -1 3.35 7.94
9 2 1 1.42 1.67
-9 2 -2 57.88 5.24
-9 2 -2 59.95 9.43
9 2 2 61.01 5.09
9 -2 2 65.6 5.27
9 2 2 62.79 4.03
-9 -2 -2 60.83 9.16
-9 2 -3 50.48 4.5
-9 -2 -3 43.62 3.62
-9 2 -3 37.88 3.46
9 2 3 47.58 3.22
-9 -2 -4 45.09 3.96
-9 2 -4 42.87 3.87
9 2 4 51.05 3.28
9 2 4 52.22 3.39
-9 2 -5 29.12 3.15
9 2 5 31.53 2.38
-9 -2 -5 26.37 3.1
-9 2 -5 33.49 3.93
9 2 5 31.59 2.4
9 2 6 12.57 1.67
-9 -2 -6 10.75 2.64
-9 2 -6 12.13 2.84
9 2 6 11.25 1.52
9 2 7 15.29 1.75
-9 -2 -7 13.95 2.87
-9 2 -7 12.97 2.99
-9 -2 -8 10.42 2.85
-9 2 -8 14.55 2.98
-9 -2 -9 0.58 2.59
-9 2 -9 0.5 2.64
-9 -2 -10 19.06 2.85
-9 2 -10 14.98 2.77
-9 -2 -11 10.49 3.37
-9 2 -11 12.01 3.62
-9 -2 -11 9.58 2.43
-9 2 -11 8.4 2.56
-9 2 -12 30.41 3.75
-9 -2 -12 31.47 3.6
-9 -2 -12 24.21 2.85
-9 2 -12 22.38 2.81
-9 -2 -13 15.92 2.8
-9 -2 -13 14.35 2.2
-9 2 -13 12.93 2.26
-9 2 -14 36.69 2.63
-9 2 -14 35.13 3.1
-9 -2 -14 31.48 3.05
-9 -2 -14 31.78 2.6
-9 -3 21 28.73 2.44
-9 3 21 27.39 2.19
-9 3 20 107.36 5.85
-9 -3 20 102.73 5.84
-9 3 20 92.74 5.64
9 3 -20 101.15 5.68
-9 -3 19 144.8 9.61
-9 3 19 186.69 9.81
-9 -3 19 184.37 9.82
-9 3 19 146.56 9.59
9 3 -19 178.98 9.55
-9 3 18 0.86 2.01
-9 3 18 0.5 2.23
9 3 -18 -1.36 1.86
9 3 -17 66.93 4.22
-9 3 17 72.27 4.74
9 3 -17 60.89 4.2
9 -3 -17 64.56 4.13
9 3 -16 40.02 3.18
-9 3 16 48.13 3.71
9 3 -16 45.96 4.76
9 3 -16 41.67 3.12
9 -3 -16 43.45 3.04
9 3 -16 41.41 2.96
9 3 -15 11.89 1.8
-9 3 15 10.81 2.43
-9 3 15 9.91 1.82
9 3 -15 13.88 1.85
9 -3 -15 10.94 1.71
9 3 -15 12.58 1.59
9 -3 -15 12.03 3.35
9 3 -14 1.4 1.58
-9 3 14 1.22 2.19
-9 3 14 -0.14 1.58
9 3 -14 0.49 1.28
9 3 -14 1.4 1.48
9 -3 -14 0.76 1.41
9 -3 -14 3.59 3.04
9 3 -14 1.18 3.04
9 3 -13 56.91 3.59
-9 3 13 47.28 3.9
9 3 -13 58.18 3.44
-9 3 13 57.32 3.68
9 -3 -13 49.98 4.97
9 3 -13 50.67 5.06
9 3 -13 53.72 3.56
9 -3 -13 52.53 3.55
9 3 -12 2.37 1.07
9 -3 -12 2.01 2.91
-9 3 12 1.67 1.88
-9 3 12 3.2 1.92
9 3 -12 2.67 1.36
-9 3 12 2.47 1.52
9 3 -12 1.28 1.3
9 -3 -12 2 1.2
-9 -3 12 0.58 1.84
9 3 -12 2.87 3.33
9 3 -12 4.55 3.11
9 3 -11 65.77 3.89
-9 3 11 57.99 4.12
-9 3 11 67.36 4.03
9 3 -11 65.01 3.84
9 -3 -11 61.32 3.79
9 3 -11 73.35 5.93
-9 -3 11 58.29 4.12
-9 3 11 57.13 4.11
9 3 -11 58.77 3.69
9 3 -10 27.61 2.1
-9 3 10 30.42 2.3
9 3 -10 28.47 3.17
9 -3 -10 27 3.18
-9 -3 10 23.45 2.44
-9 3 10 27.38 2.42
9 3 -10 31.33 4.13
9 3 -10 26.37 1.91
9 3 -9 72.68 4.94
9 -3 -9 68.78 4.89
9 3 -9 65.76 3.98
-9 3 9 65.18 4.15
-9 -3 9 59.76 4.16
-9 3 9 61.23 4.19
9 3 -9 67.02 3.86
-9 3 8 5.27 1.55
9 3 -8 2.12 1.92
9 -3 -8 2.47 2.02
9 3 -7 151.3 9.57
9 -3 -7 151.32 9.57
-9 3 7 150.58 10.5
-9 3 7 165.01 9.02
9 3 -7 151.81 9.94
9 -3 -6 45.95 3.9
9 3 -6 50.95 3.99
-9 3 6 53.6 3.42
9 3 -6 47.58 4.39
9 3 -5 324.13 19.44
9 -3 -5 322.33 19.44
-9 3 5 363.09 18.98
9 3 -5 321.12 19.6
9 3 -4 66.21 4.66
9 -3 -4 61.81 4.65
-9 3 4 64.54 4.08
-9 3 4 54.85 5.53
-9 3 3 194.34 12.45
9 3 -3 192.19 11.83
9 -3 -3 204.62 11.93
-9 3 3 201.92 11.33
9 -3 -2 12.79 2.18
-9 3 2 11.74 3.45
-9 -3 2 5.88 4.82
-9 3 2 10.37 5.07
-9 3 2 9.23 1.81
9 3 -2 10.7 2.15
-9 3 1 33.51 4.03
9 3 -1 31.67 3.12
9 -3 -1 33.17 3.2
9 3 -1 25.4 2.76
-9 -3 1 34.1 6.8
-9 3 1 20.49 6.32
9 3 0 6.21 2.23
9 -3 0 3.81 2.23
-9 3 0 6.44 3.57
9 3 0 2.78 1.52
-9 3 0 1.7 6.59
9 3 0 3.86 1.97
-9 -3 0 7.93 6.45
-9 3 -1 52.54 7.99
-9 3 -1 68.43 5.52
9 3 1 50.74 4.29
9 -3 1 57.43 4.58
9 3 1 46.59 3.35
9 3 1 55.67 3.72
9 3 1 47.66 3.65
-9 -3 -1 61.13 8.15
-9 3 -2 -2.91 3.21
9 3 2 1.14 2.42
9 -3 2 5.12 2.67
-9 -3 -2 -1.91 2.34
-9 3 -2 -1.12 1.9
9 3 2 -0.56 1.53
9 3 2 0.38 2.02
-9 3 -3 8.54 3.6
9 3 3 6.82 2.37
9 -3 3 7.57 2.84
-9 -3 -3 5.77 2.41
-9 3 -3 4.79 2.15
9 3 3 7.91 1.4
9 3 3 4.74 1.83
-9 3 -4 7.51 3.49
9 3 4 1.32 2.14
9 -3 4 0.6 2.69
-9 -3 -4 2.79 2.4
-9 3 -4 0.99 2.19
9 3 4 0.8 1.16
9 3 4 3.27 1.81
-9 -3 -5 63.49 4.83
-9 3 -5 79.89 6.11
-9 3 -5 66.97 4.69
9 3 5 52.19 4.76
9 -3 5 68.56 5.46
9 3 5 67.39 4.2
-9 3 -6 9.38 3.46
9 3 6 4.24 2.1
9 -3 6 7.39 2.52
-9 -3 -6 5.77 2.49
-9 3 -6 3.54 2.25
9 3 6 6.62 1.58
9 3 7 20.15 2.78
9 -3 7 21.7 3.09
-9 -3 -7 30.76 3.28
-9 3 -7 28.52 3.16
9 3 7 38.43 2.48
-9 -3 -8 -0.4 2.56
-9 3 -8 2.82 2.4
9 3 8 1.12 1.2
-9 -3 -9 24 2.94
-9 3 -9 20.12 2.85
9 3 9 22.74 1.75
-9 3 -10 68.21 4.89
-9 -3 -10 78.24 5
-9 3 -10 70.1 5.44
-9 -3 -10 71.61 5.36
-9 3 -11 30.01 3.4
-9 -3 -11 24.4 3.2
-9 -3 -11 29.76 2.79
-9 3 -11 25.14 2.76
-9 3 -12 11.7 2.66
-9 -3 -12 12.77 2.42
-9 -3 -12 12.78 2.08
-9 3 -12 11.2 2.03
-9 -3 -13 15.34 1.63
-9 3 -13 11.88 2.17
-9 4 22 5.79 1.03
-9 4 20 8.63 1.81
-9 4 19 33.16 2.86
-9 4 18 34.4 2.72
9 4 -18 29.23 2.5
-9 4 17 37.7 2.91
-9 4 17 46.42 3.33
9 4 -17 39.58 2.96
-9 4 16 0.72 1.98
-9 4 16 -1.77 1.66
9 4 -16 -0.87 1.52
9 4 -15 14.28 1.8
-9 4 15 11.19 2.17
-9 4 15 13.5 1.89
9 4 -15 12.34 1.67
9 4 -14 6.35 1.39
-9 4 14 5.19 3.09
9 4 -14 5.05 1.52
-9 4 14 2.88 1.98
-9 4 14 5.66 1.81
-9 4 13 15.95 3.99
-9 4 13 17.83 2.31
9 4 -13 15.59 1.61
-9 4 13 16.82 2.19
9 4 -13 17 1.76
9 4 -12 43.17 3.01
-9 4 12 45.39 5.32
9 4 -12 43.52 2.87
-9 4 12 46.51 3.37
-9 4 12 42.34 3.26
-9 4 11 51.24 3.43
9 4 -11 44.96 3.03
-9 4 11 40.7 5.22
-9 4 11 46.81 3.34
9 4 -11 43.51 2.91
9 4 -10 0.13 1.16
9 4 -10 -0.17 1.08
-9 4 10 1.78 1.69
9 4 -9 -0.2 1.16
9 4 -9 0.59 1.04
-9 4 9 1.81 3.51
-9 4 9 0.65 1.69
9 4 -9 0.44 3.33
9 4 -8 5.34 1.08
-9 4 8 5.85 3.55
9 4 -8 3.46 1.15
-9 4 8 7 1.75
9 4 -8 7.09 3.29
9 4 -7 0.35 1.02
9 4 -7 1.72 1.1
-9 4 7 1.38 1.72
-9 4 7 3.51 3.33
9 4 -7 -1.77 3.12
9 4 -6 22.41 1.88
-9 4 6 24.43 4.17
9 4 -6 27.09 3.6
-9 4 6 23.79 2.36
9 4 -5 18.11 1.71
-9 4 5 19.17 3.84
-9 4 5 22.54 2.37
9 4 -5 27.41 3.54
9 4 -4 74.68 4.68
-9 4 4 86.64 5.13
9 4 -4 79.6 5.89
9 4 -3 10.8 1.41
-9 4 3 20.29 2.36
9 4 -3 16.75 2.91
9 4 -2 211.79 12.56
9 4 -2 212.21 13.42
-9 4 2 255.09 12.98
-9 4 2 249.61 14.19
-9 4 1 177.8 10.77
9 4 -1 154.92 8.95
9 4 -1 160.46 9.19
9 4 -1 152.8 8.78
9 4 -1 140.99 9.46
9 4 0 11.74 1.95
9 4 0 16.06 2.47
9 4 1 154.65 9.24
9 4 1 163.65 9.49
-9 4 -2 35.2 5.06
9 4 2 32.85 2.65
9 4 2 32.59 2.94
-9 4 -3 8.81 4.19
9 4 3 4.26 1.55
9 4 3 4.03 1.93
9 4 4 34.72 2.49
9 4 4 29.36 2.73
9 4 5 20.53 1.84
9 4 5 21.01 2.29
9 4 6 8.4 1.25
9 4 6 9.52 1.78
9 4 7 -0.41 1.62
9 4 8 0.04 1.3
9 4 9 -1.39 1.15
9 4 10 1.39 0.9
9 4 11 62.72 3.81
9 4 12 35.11 2.31
-9 5 20 11.32 1.33
9 5 -20 5.53 1.37
-9 5 19 10.34 1.62
-9 5 18 0.19 1.17
-9 5 17 4.53 1.71
-9 5 17 2.65 1.45
-9 5 16 2 1.78
-9 5 16 6.17 1.67
-9 5 15 37.42 2.86
-9 5 15 32.4 2.79
9 5 -15 32.91 2.48
9 5 -14 7.36 1.45
-9 5 14 11.06 1.98
-9 5 14 8.66 1.93
9 5 -14 10.6 1.46
-9 5 13 5.63 1.81
9 5 -13 3.44 1.32
-9 5 13 2.67 1.88
9 5 -13 3.41 1.29
9 5 -12 0.98 1.21
9 5 -12 1.27 1.18
-9 5 12 1.46 1.88
9 5 -11 18.48 1.76
-9 5 11 17.43 3.56
-9 5 11 22.58 2.32
9 5 -11 17.88 1.69
9 5 -10 133.05 7.67
9 5 -10 130.91 7.64
-9 5 10 144.84 7.96
-9 5 10 124.89 9.26
9 5 -9 14.65 1.54
-9 5 9 14.05 2.22
9 5 -9 14.71 1.55
-9 5 9 14.69 3.62
9 5 -8 138.12 8.16
-9 5 8 147.81 8.46
-9 5 8 132.72 9.71
9 5 -8 149.49 8.2
9 5 -7 47.64 3.12
-9 5 7 48.46 3.55
9 5 -7 48.55 3.11
-9 5 7 55.45 5.37
9 5 -6 39.25 2.7
-9 5 6 44.27 4.88
-9 5 6 48.04 3.33
9 5 -6 40.86 3.83
9 5 -5 416.26 23.27
-9 5 5 454.33 23.51
9 5 -5 394.01 23.63
-9 5 5 411.37 24.72
-9 5 4 371.58 19.22
9 5 -4 327.07 19.32
9 5 -4 330.62 18.9
-9 5 4 350.22 20.49
9 5 -3 52.26 3.33
-9 5 3 59.22 4.09
9 5 -3 52.78 4.02
9 5 -3 49.39 4.24
-9 5 3 55.23 5.7
-9 5 2 62.67 6.43
9 5 -2 61.98 4.5
9 5 -2 59.87 4.73
-9 5 2 73.22 4.81
9 5 -2 66.74 4
9 5 -1 1.75 1.12
9 5 -1 0.06 2.23
9 5 0 8.25 1.25
9 5 0 8.83 2.15
9 5 1 5.22 1.24
-9 5 -1 6.81 4.27
9 5 1 5.67 1.87
9 5 1 5.44 2.2
9 5 2 106.96 6.47
9 5 2 113.21 6.63
-9 5 -2 131.57 8.83
9 5 2 114.54 6.87
-9 5 -3 3.11 3.94
9 5 3 2.01 1.54
9 5 3 1.8 1.11
9 5 3 2.25 1.92
9 5 4 48.64 3.29
9 5 4 49.04 3.53
9 5 5 -0.32 1.26
9 5 5 -0.14 1.29
9 5 5 1.5 1.79
9 5 6 4.05 1.28
9 5 6 4.29 1.16
9 5 6 3.12 1.72
9 5 7 9.77 1.37
9 5 7 8.81 1.18
9 5 7 7.71 1.58
9 5 8 137.16 8.29
9 5 8 147.73 8.18
9 5 8 154.95 8.32
9 5 9 31.18 1.97
9 5 9 33.57 1.97
9 5 10 18.54 1.1
9 5 10 24.95 1.02
9 6 -19 0.83 0.98
9 6 -18 1.76 1.28
-9 6 17 95.36 6.01
9 6 -17 114.23 6.02
-9 6 16 31.07 2.39
-9 6 15 1.5 1.53
-9 6 14 57.19 3.87
9 6 -13 108 6.35
-9 6 13 114.05 6.64
9 6 -12 29.2 2.22
-9 6 12 31.03 2.79
-9 6 11 54.84 3.87
9 6 -11 46.88 3.86
9 6 -11 55.48 3.39
-9 6 10 58.3 4.07
9 6 -10 53.85 4.23
9 6 -10 60.15 3.66
-9 6 9 118.72 7.15
9 6 -9 114.82 7.27
9 6 -9 118.62 6.82
-9 6 8 82.94 6.96
-9 6 8 88.64 5.74
9 6 -8 88.14 5.92
9 6 -8 93.84 5.37
-9 6 7 10.84 3.7
-9 6 7 9.01 2.28
9 6 -7 9.09 2.43
9 6 -7 8.26 1.5
-9 6 6 75.64 6.28
-9 6 6 71.41 4.72
9 6 -6 61.71 4.77
9 6 -6 69.77 4.94
9 6 -6 71.37 4.34
-9 6 5 34.26 4.47
-9 6 5 25.67 2.89
9 6 -5 28.7 3.16
-9 6 4 53.01 3.98
9 6 -4 49.8 4.14
-9 6 3 11.18 3.74
-9 6 3 7.25 2.38
9 6 -3 13.05 2.54
9 6 -3 9.68 2.62
-9 6 2 29.26 4.36
9 6 -2 21.29 2.85
9 6 -2 24.83 2.8
9 6 -1 52.97 3.83
9 6 -1 48.22 3.91
-9 6 1 49.49 5.52
-9 6 0 45.37 5.15
9 6 0 39.88 3.3
9 6 0 45.29 3.58
9 6 1 27.02 2.55
9 6 2 10.06 1.84
9 6 3 1.8 1.51
9 6 4 -0.14 1.35
9 6 4 1.03 1.74
9 6 5 2.3 1.19
9 6 5 2.02 1.67
9 6 6 21.44 1.7
9 6 6 23.15 1.98
9 6 7 8.35 0.97
9 6 7 6.31 1.26
9 6 8 2.96 0.69
9 6 8 1.97 1
9 6 9 2.55 0.8
9 7 -17 24.27 1.63
-9 7 16 6.06 1.06
9 7 -16 7.5 1.1
-9 7 15 4.18 1.2
9 7 -15 4.26 1.04
-9 7 14 2.88 1.41
-9 7 13 67.77 4.26
9 7 -13 67.95 4.19
-9 7 12 59.93 4.11
9 7 -12 66.81 4.15
-9 7 11 24.17 2.45
9 7 -11 26.44 2.59
-9 7 10 42.5 3.4
9 7 -10 45.22 3.47
9 7 -10 46.98 2.94
-9 7 9 21.93 2.64
9 7 -9 23.91 2.65
9 7 -9 26.13 2.02
-9 7 8 71.12 4.96
9 7 -8 79.66 4.93
9 7 -8 71.21 4.68
9 7 -8 77.47 4.52
9 7 -7 1.11 1.39
-9 7 7 1.5 2.29
9 7 -7 1.77 2.07
9 7 -7 1.42 1.81
9 7 -6 8.83 1.53
-9 7 6 8.15 2.51
9 7 -6 7.63 2.11
9 7 -6 4.85 1.89
9 7 -5 27.39 2.81
9 7 -5 30.06 2.65
9 7 -5 31.25 2.35
9 7 -4 17.08 2.39
9 7 -4 16.48 2.18
9 7 -3 1.21 1.84
9 7 -2 6.93 1.85
9 7 -1 40.15 3.08
9 7 -1 39.08 3.01
9 7 0 2.15 1.78
9 7 0 2.03 1.7
9 7 1 -1.07 1.57
9 7 1 -1.07 1.7
9 7 2 17.51 1.86
9 7 2 19.42 2.03
9 7 3 2.69 1.3
9 7 3 5.35 1.6
9 7 4 2.86 1.11
9 7 5 8.57 1.08
9 7 6 -0.54 0.74
9 7 6 -0.61 0.96
9 7 7 -0.68 0.59
9 7 7 0.83 0.79
9 8 -14 12.83 0.97
-9 8 13 -0.28 1
9 8 -13 1.42 0.68
-9 8 12 1.87 1.21
9 8 -12 2.85 0.77
-9 8 11 23.43 2
-9 8 10 3.77 1.49
9 8 -10 4.95 1.15
-9 8 9 2.44 1.55
9 8 -9 0.43 1.26
9 8 -8 11.56 1.25
9 8 -8 12.83 1.59
9 8 -7 0.68 1
9 8 -7 0.36 1.35
9 8 -6 19.6 1.89
9 8 -6 20.52 1.64
9 8 -5 1.22 1.06
9 8 -5 0.39 1.34
9 8 -5 0.1 0.67
9 8 -4 2.24 1.33
9 8 -4 4.08 1.06
9 8 -4 3.47 1.07
9 8 -3 1.93 1
9 8 -3 0.37 1.3
9 8 -3 -1.2 1.07
9 8 -2 95.83 5.15
9 8 -2 78.51 5.19
9 8 -2 91.28 5.18
9 8 -1 16.74 1.52
9 8 -1 14.55 1.34
9 8 0 32.81 2.26
9 8 1 3.26 1.05
9 8 1 2.66 0.99
9 8 2 12.65 1.17
9 8 2 10.37 1.16
9 8 3 11 1.05
9 8 3 11.27 1.07
9 8 4 6.7 0.81
9 8 4 6.87 0.8
9 9 -5 0.98 0.52
9 9 -4 0.83 0.53
9 9 -3 53.4 3.04
9 9 -2 19.23 1.22
9 9 -1 4.6 0.51
-10 0 23 1.63 1.3
-10 0 22 -0.77 1.76
-10 0 21 -2.77 2.19
-10 0 20 24.58 2.95
10 0 -20 25.29 2.65
-10 0 19 0.41 2.63
10 0 -19 -0.75 2.16
10 0 -18 23.75 2.64
10 0 -18 22.13 2.25
10 0 -17 -1 1.77
10 0 -17 -0.49 1.55
10 0 -17 -0.72 1.99
10 0 -17 -0.26 3.86
10 0 -16 1.06 1.51
10 0 -16 0.26 1.62
10 0 -16 -0.19 1.97
10 0 -16 -2.55 3.98
10 0 -15 1.25 1.48
10 0 -15 0.24 1.9
10 0 -15 0.04 1.36
10 0 -15 -0.98 4.16
10 0 -14 52.43 3.46
10 0 -14 52.31 3.63
10 0 -14 52.78 3.33
10 0 -14 51.82 4.42
10 0 -13 0.46 1.22
10 0 -13 1.49 3.21
10 0 -13 0.46 2.13
10 0 -13 0.36 1.02
10 0 -13 -0.93 1.52
10 0 -12 24.71 2
10 0 -12 23.31 3.83
10 0 -12 27.68 2.21
10 0 -11 -0.37 2.74
10 0 -11 0.18 1.32
10 0 -10 -0.17 2.77
10 0 -9 -1.28 2.85
10 0 -8 21.69 3.21
10 0 -7 -3.9 2.57
10 0 -6 6.72 2.64
10 0 -5 -1.89 2.59
10 0 -4 141.94 8.96
10 0 -3 -1.23 2.61
10 0 -2 1333.5 79.56
-10 0 2 1533.83 79.47
10 0 -1 -0.44 2.67
-10 0 1 -0.8 6.77
-10 0 1 0.87 2.12
-10 0 0 230.32 12.76
10 0 0 203.29 13.14
-10 0 0 206.22 16.39
-10 0 -1 -3.21 8.94
10 0 1 -1.71 2.65
-10 0 -2 174.38 10.32
10 0 2 169.36 10.97
-10 0 -3 -0.59 2.37
-10 0 -4 3.45 2.5
-10 0 -5 1.86 2.68
-10 0 -6 103.24 6.96
-10 0 -7 0.19 3.07
-10 0 -8 2.75 3.23
-10 0 -9 -2.18 3.43
-10 0 -10 3.14 3.65
-10 0 -11 -1.5 3.54
-10 0 -12 12.27 3.59
-10 0 -12 11.91 3.31
-10 0 -13 0.08 2.9
-10 0 -13 -0.07 2.6
-10 0 -14 1.88 2.4
-10 0 -14 0.49 1.99
-10 1 24 5.73 0.99
-10 1 23 8.74 1.49
-10 -1 23 8.6 1.29
-10 -1 23 8.82 1.81
-10 1 23 7.67 1.76
-10 -1 22 36.9 2.79
-10 1 22 35.41 2.78
-10 -1 22 31.46 3
-10 1 22 36.37 3.03
-10 1 21 69.2 4.48
-10 -1 21 63.22 4.5
-10 1 20 0.57 2.38
-10 -1 20 1.88 2.41
10 1 -20 2.71 1.96
10 -1 -20 5.44 1.96
-10 1 19 12.92 2.81
-10 -1 19 14.17 2.84
10 1 -19 15.22 1.93
10 1 -19 17.12 2.36
10 -1 -19 14.38 2.31
10 1 -18 159.93 9.15
10 -1 -18 155.78 9.12
10 1 -18 151.9 8.9
10 1 -17 45.72 3.35
10 -1 -17 43.62 5.46
-10 -1 17 40.48 5.12
10 1 -17 44.92 3.43
10 -1 -17 42.08 3.34
10 1 -17 41.06 3.05
10 1 -17 51 5.48
10 1 -16 59.15 3.89
10 -1 -16 57.64 3.81
-10 1 16 43.04 5.66
10 -1 -16 59.43 6.09
10 1 -16 61.9 5.94
10 1 -16 56.82 3.99
10 -1 -16 54.52 3.96
-10 -1 16 50.14 5.76
10 1 -16 60.33 3.74
10 -1 -15 102.51 6.3
10 1 -15 107.54 6.43
10 -1 -15 99.12 8.1
10 1 -15 109.05 8.39
10 1 -15 106.32 6.47
10 -1 -15 107.49 6.49
-10 -1 15 110.79 8.39
-10 1 15 97.39 8.23
10 1 -15 108.66 7.64
10 1 -15 110.83 6.26
10 -1 -14 14.5 1.65
10 1 -14 14.69 1.81
10 1 -14 15.69 1.95
10 -1 -14 16.68 1.94
10 1 -14 14.8 1.59
10 -1 -14 11.31 1.42
10 -1 -13 7.05 1.22
10 1 -13 7.52 1.53
10 1 -13 9.08 1.24
10 1 -13 6.01 1.61
10 -1 -13 8.71 1.59
10 1 -13 8.82 2.95
10 -1 -13 5.93 1.03
10 -1 -12 3.1 1.04
10 1 -12 3.21 1.26
10 1 -12 4.44 3.08
10 -1 -12 2.88 2.75
10 1 -12 4.51 2.62
10 1 -12 1.27 1.38
10 -1 -12 2.11 1.37
10 1 -12 2.75 0.91
10 1 -11 45.48 3.06
10 1 -11 50.58 4.52
10 -1 -11 45.3 4.58
10 1 -11 50.09 3.16
10 -1 -11 46.3 3.14
10 -1 -10 84.33 6.23
10 1 -10 80.88 6.11
-10 -1 10 82.38 5.38
-10 1 10 84.92 5.36
-10 -1 9 12.07 2.23
10 1 -9 14.38 3.08
10 -1 -9 13.99 2.93
-10 1 9 16.13 2.28
-10 1 8 2.26 1.93
10 1 -8 0.45 2.45
10 -1 -8 3.28 2.57
-10 -1 8 4.41 2.05
10 1 -7 61.76 4.92
10 -1 -7 62.24 5.02
10 1 -6 3.4 2.58
10 -1 -6 3.7 2.46
10 1 -5 49.67 4.17
10 -1 -5 45.71 4.29
10 1 -4 0.8 2.28
10 -1 -4 -0.28 2.54
-10 1 3 1.56 2.76
10 1 -3 2.47 2.43
10 -1 -3 0.28 2.3
10 1 -2 98.69 7.13
10 -1 -2 104.48 7.09
-10 1 2 106.23 7.18
-10 -1 2 109.5 6.7
-10 1 1 233.69 13.53
-10 -1 1 189.52 15.87
-10 1 1 200.22 16.22
10 1 -1 228.26 13.69
10 -1 -1 237.01 13.66
10 1 0 0.65 2.7
10 -1 0 1.63 2.54
-10 -1 0 -0.88 6.85
-10 1 0 -0.9 6.77
-10 1 0 -2.41 2.52
-10 -1 -1 92.08 10.83
10 1 1 74.07 5.97
10 -1 1 81.66 6.1
-10 1 -1 86.71 5.97
-10 1 -2 153.05 8.42
-10 -1 -2 116.92 7.8
-10 1 -2 120.18 7.79
10 1 2 131.65 8.49
10 -1 2 130.12 8.61
-10 -1 -2 156.75 13.76
-10 1 -2 159.7 13.76
-10 1 -3 10.25 2.59
10 1 3 8.41 2.64
-10 -1 -3 6.49 2.45
-10 1 -3 5.4 2.42
-10 -1 -4 5.79 2.64
-10 1 -4 1.61 2.56
-10 -1 -5 16.9 3.06
-10 1 -5 21.36 3.14
-10 -1 -6 52 4.3
-10 1 -6 46.56 4.42
-10 -1 -7 1.13 3.15
-10 1 -7 3.03 2.96
-10 -1 -8 4.43 3.23
-10 1 -8 -1.46 3.03
-10 -1 -9 17.32 3.65
-10 1 -9 18.14 3.47
-10 -1 -10 2.73 3.17
-10 1 -10 8.95 3.31
-10 -1 -11 8.79 2.89
-10 1 -11 4.95 3.1
-10 1 -12 14.62 3.39
-10 -1 -12 7.55 3.16
-10 -1 -12 7.71 2.77
-10 1 -12 6.05 2.62
-10 1 -13 8.37 2.89
-10 -1 -13 7.34 2.74
-10 -1 -13 8.51 2.3
-10 1 -13 10.87 2.41
-10 1 -14 1.26 2.04
-10 -1 -14 4.62 2.04
-10 -1 -14 4 1.67
-10 1 -14 2.44 1.76
-10 2 23 4.34 1.23
-10 -2 23 1.07 1.3
-10 2 22 49.5 3.13
-10 -2 22 40.59 2.97
-10 -2 22 46.05 3.28
-10 2 22 41.66 3.15
-10 2 21 3.15 1.93
-10 -2 21 4.44 1.9
-10 -2 21 2.06 2.21
-10 -2 20 3.24 2.41
-10 -2 20 1.54 2.25
-10 2 20 2.02 2.29
10 2 -20 5.3 1.68
-10 2 19 2.2 2.42
10 2 -19 0.37 1.73
10 -2 -19 -0.81 1.71
10 2 -19 -0.28 1.75
-10 2 18 23.24 3.11
10 2 -18 22.97 2.43
10 2 -18 21.67 2.23
10 -2 -18 19.6 2.23
-10 2 17 174.16 10.2
10 -2 -17 163.16 11.28
10 2 -17 159.04 11.3
10 2 -17 175.42 9.84
10 -2 -17 174.49 9.83
10 2 -17 164.32 9.68
-10 2 16 1.05 2.64
10 2 -16 -0.19 1.5
10 2 -16 -0.34 1.68
10 -2 -16 1.05 1.74
10 -2 -16 -0.22 3.4
10 2 -16 3.68 3.44
-10 2 15 50.22 4.32
10 -2 -15 55.88 5.27
10 2 -15 53.77 5.56
10 2 -15 53.53 3.6
10 -2 -15 56.59 3.66
10 2 -15 49.94 3.38
10 -2 -14 87.98 5
10 -2 -14 74.91 6.73
10 2 -14 87 6.83
10 2 -14 82.26 5.14
10 -2 -14 82.07 5.09
10 2 -14 84.11 6.61
10 2 -14 80.11 4.91
10 2 -13 27.94 2.33
10 -2 -13 26.56 2.29
10 2 -13 28.01 2.08
10 2 -12 58.31 4.95
10 2 -12 56.11 3.58
10 -2 -12 49.91 3.56
10 2 -12 54.98 5.17
-10 2 12 58.25 3.98
10 2 -12 57.23 3.39
10 -2 -12 60.96 4.85
10 2 -11 0.51 0.88
10 2 -11 1.73 2.47
10 -2 -11 -0.17 2.42
10 2 -11 -0.19 2.91
10 2 -11 2.45 1.23
10 -2 -11 0.59 1.18
-10 -2 11 0.52 1.93
-10 2 11 0.87 1.87
10 -2 -10 101.96 6.49
10 2 -10 94.76 5.38
10 2 -10 92.19 6.72
10 2 -10 100.16 6.5
-10 -2 10 78.16 5.61
-10 2 10 89.17 5.63
10 2 -9 69.17 4.93
10 -2 -9 67.38 4.87
-10 -2 9 59.36 4.09
-10 2 9 58.18 4.08
10 2 -8 197.2 11.17
10 -2 -8 198.01 11.1
-10 -2 8 170.18 10.21
-10 2 8 174.9 10.24
10 -2 -7 231.07 12.62
-10 -2 7 193.62 11.84
-10 2 7 199.8 11.84
10 2 -6 210 12.41
10 -2 -6 198.99 12.32
10 2 -5 157.37 9.58
10 -2 -5 153.02 9.59
-10 2 5 149.77 10.23
10 -2 -4 3.29 2.22
-10 2 4 2.86 3.35
10 2 -4 2.64 2.1
-10 2 3 64.64 5.2
10 2 -3 58.81 4.73
10 -2 -3 58.19 4.84
-10 2 2 -0.48 2.94
10 -2 -2 -1.86 2.49
10 2 -2 0.9 2.2
-10 -2 2 -1.75 5.25
-10 2 2 3.65 5.86
-10 -2 1 84.19 9.64
10 2 -1 122.15 7.35
10 -2 -1 117.77 7.37
-10 2 1 117.62 10.1
10 2 -1 95.24 6.37
-10 2 1 114.98 7.4
-10 2 0 11.56 3.32
10 2 0 7.65 2.68
10 -2 0 12.03 2.76
10 2 0 9.45 2
-10 -2 0 12.34 6.92
-10 2 0 14.41 7.77
-10 2 -1 1.62 7.76
-10 2 -1 4.73 3.19
10 2 1 4.62 2.91
10 -2 1 8.06 3.01
-10 -2 -1 16.28 8.01
-10 -2 -1 6.18 2.42
-10 2 -1 4.7 2.25
10 2 1 6.29 1.87
-10 -2 -2 40.04 3.73
-10 2 -2 38.4 3.64
10 2 2 43.41 4.42
10 -2 2 51.64 4.6
10 2 2 45.64 3.27
-10 2 -2 54.89 4.69
-10 2 -3 83.55 5.99
-10 -2 -3 67.73 5
-10 2 -3 61.59 4.89
10 2 3 61.44 5.6
10 -2 3 82.88 6.03
10 2 3 72.61 4.43
-10 2 -4 145.33 8.42
-10 -2 -4 117.43 7.51
-10 2 -4 110.36 7.47
10 2 4 97.94 7.91
10 -2 4 121.54 8.37
10 2 4 125.44 7
10 2 5 16.74 2.89
10 -2 5 17.55 3.37
-10 -2 -5 16.02 2.95
-10 2 -5 14.12 2.98
10 2 5 19.69 1.79
-10 -2 -6 54.97 4.52
-10 2 -6 63.13 4.64
10 2 6 47.85 4.41
10 -2 6 58.69 5.01
10 2 7 5.99 2.17
10 -2 7 10.26 2.71
-10 -2 -7 1.13 2.78
-10 2 -7 7.33 2.97
-10 -2 -8 -5.04 2.81
-10 2 -8 -2.44 2.89
-10 -2 -9 -6.47 2.58
-10 2 -9 -1.82 2.65
-10 -2 -10 51.06 4.07
-10 2 -10 48.86 4.08
-10 2 -11 13.54 3.28
-10 -2 -11 16.58 3.15
-10 -2 -11 8.16 2.36
-10 2 -11 15.5 2.6
-10 2 -12 0.38 2.66
-10 -2 -12 -3.25 2.48
-10 -2 -12 0.16 1.95
-10 2 -12 -0.65 2.04
-10 2 -13 1.87 2.22
-10 -2 -13 6.45 2.16
-10 -2 -13 4.58 1.61
-10 2 -13 7.53 1.7
-10 3 22 47.54 3.13
-10 3 21 -0.68 1.68
-10 -3 21 -2.51 1.29
10 3 -21 -0.66 1.42
-10 -3 21 0.21 1.63
-10 3 21 -1.25 1.39
-10 3 20 13.18 2.15
-10 -3 20 14.79 2.03
10 3 -20 14.34 2.03
-10 -3 20 12.18 2.22
-10 3 20 11.8 1.91
-10 3 19 37.07 3.04
-10 -3 19 36.21 3.12
10 3 -19 30.89 2.74
-10 3 18 27.73 2.94
-10 -3 18 25.37 2.89
10 3 -18 25.52 2.3
10 -3 -18 28.23 2.26
10 3 -18 24.11 2.42
-10 3 18 22.75 2.73
10 3 -17 3.49 1.82
-10 3 17 2.9 2.22
-10 3 17 3.73 2.36
10 3 -17 4.02 1.56
10 -3 -17 3.86 1.6
-10 -3 17 4.22 2.41
10 3 -17 2.75 1.67
10 3 -16 250.23 13.84
-10 3 16 234.4 14.08
10 3 -16 244.8 15.16
10 3 -16 246.92 13.81
10 -3 -16 244.58 13.77
10 3 -16 252.55 13.71
-10 -3 16 242.83 14.05
-10 3 16 231.4 13.95
-10 -3 15 4.44 2.23
10 3 -15 3.85 1.72
10 3 -15 2.84 1.39
-10 3 15 3.62 2.34
10 3 -15 2.64 1.59
10 -3 -15 4.47 1.54
10 -3 -15 3.78 3.02
10 3 -15 -0.42 3.21
-10 3 15 0.86 2.21
-10 3 14 2.61 2.21
10 3 -14 2.8 1.53
10 -3 -14 1.1 1.48
10 -3 -14 1.15 3.05
10 3 -14 1.81 3.08
-10 -3 14 1.02 2.28
-10 3 14 3.43 2.15
10 3 -14 1.28 1.52
10 3 -14 1.09 1.26
-10 3 13 22.49 2.78
10 3 -13 26.82 4.03
-10 3 13 27.57 2.31
10 3 -13 27.75 2.25
10 -3 -13 25.61 2.19
10 3 -13 25.57 2.02
10 3 -13 28.9 4.23
-10 -3 13 24.37 2.84
-10 3 13 23.82 2.63
10 -3 -13 30.16 3.89
10 3 -13 27.42 2.35
10 3 -12 5.64 1.47
-10 3 12 6.05 2.02
-10 3 12 7.09 1.55
10 3 -12 3.79 1.1
10 3 -12 4.01 1.36
10 -3 -12 5.27 1.38
10 3 -12 5.32 3.54
-10 -3 12 6.68 2.23
-10 3 12 7.55 1.96
10 3 -11 15.34 1.67
-10 3 11 12.52 2.1
10 3 -11 15.25 3.73
-10 3 11 14.95 1.86
10 -3 -11 15.36 2.83
10 3 -11 13.07 1.49
10 -3 -11 10.1 1.52
10 3 -11 12.88 1.3
-10 -3 11 14.15 2.22
-10 3 11 11.34 2.22
10 3 -10 56.46 4.62
10 -3 -10 60.38 4.53
10 3 -10 60.42 3.55
-10 3 10 64.37 3.73
10 3 -10 56.42 3.46
10 -3 -10 52.66 3.44
10 3 -10 63.17 5.5
-10 -3 10 46.99 3.82
-10 3 10 48.67 3.8
10 3 -10 52.8 3.35
10 3 -9 35.41 2.44
10 -3 -9 33.15 3.43
-10 3 9 29.96 2.76
10 3 -9 32.73 3.4
-10 3 9 40.22 2.65
-10 -3 9 29.84 2.74
10 3 -9 33.6 2.23
-10 3 8 12.34 1.94
-10 3 8 7.88 3.91
10 3 -8 9.38 1.38
-10 3 8 13.72 1.75
10 3 -8 8.86 2.35
10 -3 -8 14.32 2.53
-10 -3 8 7.81 1.82
10 3 -8 9.5 1.1
10 3 -8 11.36 3.24
10 3 -7 0.72 1.14
-10 3 7 0.99 1.51
10 3 -7 -3.94 2.87
10 3 -7 -0.43 2
10 -3 -7 -0.7 1.93
10 3 -6 368.57 21.33
10 3 -6 382.88 22.05
10 -3 -6 369.16 22.04
-10 3 6 415.27 21.43
10 3 -6 380.03 22.24
10 3 -5 27.47 2.92
-10 3 5 26.68 2.35
-10 3 5 26.54 4.26
10 3 -5 26.03 3.19
10 -3 -5 25.01 2.93
10 3 -5 23.6 1.96
10 3 -4 380.41 21.65
10 3 -4 404.14 22.4
-10 3 4 386.09 22.95
10 -3 -4 408.32 22.46
-10 3 4 395.95 21.79
10 3 -3 1.03 1.09
-10 -3 3 4.03 4.81
-10 3 3 0.6 1.71
-10 3 3 -0.38 3.18
10 3 -3 2.25 2.05
10 -3 -3 1.93 2.15
-10 3 3 -5.33 5.72
-10 3 2 183.17 11.4
10 3 -2 175.58 9.96
10 3 -2 171.41 10.74
10 -3 -2 208.59 10.97
-10 -3 2 159.54 12.82
-10 3 2 176.91 13.27
10 3 -2 165.29 10.25
-10 -3 1 32.37 7.35
10 3 -1 22.23 2.92
10 -3 -1 25.99 3.25
-10 3 1 27.21 4.05
10 3 -1 19.81 2.67
-10 -3 0 449.06 25.94
-10 3 0 397.68 25.81
10 3 0 502.23 26.62
10 -3 0 528.96 26.78
10 3 0 467.74 25.66
10 3 0 464.74 25.82
-10 -3 0 537.92 29.46
-10 3 0 553.89 29.84
-10 3 0 549.94 27.2
-10 3 -1 20.36 4.17
10 3 1 20.47 3.03
-10 -3 -1 22.96 2.82
-10 3 -1 13.9 2.45
10 3 1 18.25 1.9
10 -3 1 21.75 3.2
10 3 1 18.6 2.33
-10 3 -2 127.09 8.16
-10 -3 -2 100.08 6.85
-10 3 -2 96.95 6.7
10 3 2 105.96 7.4
10 -3 2 125.47 7.83
10 3 2 106.55 6.23
10 3 2 110.55 6.5
-10 -3 -3 70.79 5.62
-10 3 -3 70.48 5.29
10 3 3 74.81 5.84
10 -3 3 78.03 6.21
10 3 3 86.91 5.09
10 -3 4 18.65 3.44
-10 -3 -4 14.02 3.04
-10 3 -4 19.12 2.94
10 3 4 17.65 2.81
10 3 4 22.07 2.21
-10 3 -5 3.3 3.39
10 3 5 2.56 2.04
10 -3 5 1.04 2.62
-10 -3 -5 5.77 2.67
-10 3 -5 2.1 2.54
10 3 5 1.92 1.55
10 3 6 5.17 2.11
10 -3 6 5.04 2.48
-10 -3 -6 8.36 2.78
-10 3 -6 10.04 2.67
10 3 6 11.76 1.64
-10 -3 -7 2.5 2.61
-10 3 -7 6.23 2.51
10 3 7 1.68 1.24
-10 -3 -8 20.55 2.99
-10 3 -8 22.78 2.79
10 3 8 23.52 1.74
-10 -3 -9 47.38 3.83
-10 3 -9 44.42 3.74
-10 3 -10 39.9 3.84
-10 -3 -10 39.09 3.73
-10 -3 -10 41.87 3.42
-10 3 -10 41.87 3.37
-10 3 -11 8.78 2.4
-10 -3 -11 7.58 1.93
-10 3 -11 7.32 1.92
-10 -3 -11 3.28 2.26
-10 3 -12 20.88 2.26
-10 -3 -12 13.84 1.82
-10 4 22 4.41 0.98
-10 4 20 1.76 1.61
10 4 -20 0.32 1.65
-10 4 19 2.54 1.81
-10 -4 19 -1.86 1.46
10 4 -19 2.27 1.81
-10 4 18 -0.58 1.94
10 4 -18 -0.85 1.67
-10 4 17 32.87 2.61
10 4 -17 36.86 2.72
10 4 -16 1.86 1.58
-10 4 16 -0.26 1.98
10 4 -16 0.32 1.45
-10 4 16 -0.5 1.46
10 4 -15 41.22 2.81
-10 4 15 42.19 3.23
-10 4 15 33.97 2.83
10 4 -15 35.78 2.65
10 4 -14 65.04 4.02
-10 4 14 56.86 4.07
10 4 -14 61.76 3.81
-10 4 14 59.39 5.82
-10 4 14 66.05 4.36
10 4 -13 7.28 1.32
10 4 -13 8.38 1.6
-10 4 13 7.44 2.05
-10 4 13 9.01 1.87
-10 4 12 205.51 10.76
-10 4 12 200.19 10.66
10 4 -12 170.77 10.39
-10 4 12 173.04 12.26
10 4 -12 184.23 10.52
-10 4 11 12.02 3.97
10 4 -11 10.42 1.35
-10 4 11 13.06 2.02
10 4 -11 12.78 1.68
10 4 -10 203.5 11.45
-10 4 10 220 11.62
10 4 -10 195.02 11.33
-10 4 10 193.71 13.11
10 4 -9 138.92 7.9
-10 4 9 160.75 8.12
-10 4 9 134.27 9.69
10 4 -9 152.15 9.65
10 4 -9 124.47 7.74
10 4 -8 18.57 1.73
10 4 -8 16.66 1.58
-10 4 8 24.48 2.3
-10 4 8 15.76 4.17
10 4 -8 17.65 3.84
10 4 -7 -0.68 1.04
-10 4 7 -1.11 3.7
10 4 -7 -0.57 1.18
-10 4 7 -0.17 1.84
10 4 -7 -1.04 3.01
10 4 -6 140.39 8.43
-10 4 6 162.85 8.73
10 4 -6 152.16 9.81
-10 4 6 137.26 9.99
10 4 -5 167.22 10.07
-10 4 5 193.53 10.38
10 4 -5 187.27 11.36
10 4 -4 4.1 1.18
-10 4 4 1.53 2.19
10 4 -4 3.28 2.76
-10 4 3 416.11 23.9
10 4 -3 389.9 22.4
-10 4 3 454.74 22.75
10 4 -3 379.21 22.69
10 4 -3 411.83 23.42
10 4 -2 28.27 2.25
-10 4 2 31.56 4.79
10 4 -2 30.43 3.26
10 4 -2 30.34 3.2
10 4 -1 74.18 4.82
10 4 -1 75.59 4.62
10 4 -1 76.21 5.17
10 4 0 16.76 1.78
-10 4 0 17.77 4.37
10 4 0 15.29 2.15
10 4 0 18.4 2.57
-10 4 -1 14.97 4.07
10 4 1 13.35 1.92
10 4 1 15.04 2.46
10 4 2 86.05 5.24
10 4 2 82.53 5.49
-10 4 -3 24.2 4.32
10 4 3 19.1 1.93
10 4 3 21.35 2.35
10 4 4 41.13 2.84
10 4 4 42.42 3.23
10 4 5 2.49 1.06
10 4 5 2.36 1.65
10 4 6 27.26 2.38
10 4 7 1.69 1.32
10 4 8 81.74 4.8
10 4 9 0.69 0.88
10 4 10 3.19 1.04
10 4 11 0.52 0.88
10 4 12 14.13 0.99
-10 5 20 0.1 0.97
-10 5 19 43.37 2.92
10 5 -18 17.14 1.9
-10 5 17 8.05 1.72
-10 5 17 5.16 1.43
10 5 -17 9.9 1.49
-10 5 16 5.43 1.69
-10 5 16 6.93 1.56
10 5 -16 5.65 1.41
10 5 -15 49.06 3.21
-10 5 15 50.89 3.43
-10 5 15 50.66 3.4
10 5 -15 44.78 3.15
-10 5 14 0.16 1.61
-10 5 14 1.09 1.67
10 5 -14 0.46 1.26
10 5 -14 0.17 1.27
10 5 -13 28.22 2.13
-10 5 13 24.56 2.56
10 5 -13 25.46 2.06
10 5 -12 2.06 1.19
10 5 -12 2.1 1.2
-10 5 12 3.04 1.8
-10 5 11 8.08 3.44
10 5 -11 8.76 1.37
-10 5 11 9.77 2.05
10 5 -11 6.41 1.24
10 5 -10 51.28 3.24
-10 5 10 46.62 3.54
-10 5 10 41.56 4.94
10 5 -10 50.64 3.19
10 5 -9 8.07 1.36
-10 5 9 9.41 3.73
10 5 -9 8.25 1.34
-10 5 9 6.47 1.97
10 5 -8 350.26 20.15
10 5 -8 367.51 20.13
-10 5 8 382.86 20.34
-10 5 8 344.62 21.59
-10 5 7 269.13 14.28
10 5 -7 242.7 14
-10 5 7 233.53 15.52
10 5 -7 217.05 14.37
10 5 -7 267.21 14.01
-10 5 6 5.34 3.85
10 5 -6 3.5 1.23
-10 5 6 5.35 2.22
10 5 -6 5.56 2.62
10 5 -5 209.76 11.9
-10 5 5 233.2 12.3
-10 5 5 217.95 13.63
10 5 -5 191.42 12.39
10 5 -4 360.61 20.15
-10 5 4 359.18 21.78
-10 5 4 379.54 20.54
10 5 -4 353.99 20.55
10 5 -3 28.22 2.15
-10 5 3 29.21 3.29
10 5 -3 28.08 3.04
10 5 -3 28.02 3.34
10 5 -2 101.15 6.19
10 5 -2 96.61 5.76
-10 5 1 66.85 6.63
10 5 -1 70.88 4.3
10 5 -1 72.26 4.7
10 5 0 23.07 2
10 5 0 23.85 2.53
10 5 0 27.94 2.91
-10 5 -1 13.02 4.19
10 5 1 9.94 1.87
10 5 1 9.38 1.33
10 5 1 7.93 2.36
10 5 2 -0.25 1.14
10 5 2 -1.45 1.6
10 5 2 0.99 2.06
10 5 3 0.11 1.41
10 5 3 1.86 1.88
10 5 3 -0.16 1.05
10 5 4 21.35 1.73
10 5 4 21.27 1.87
10 5 4 23.45 2.24
10 5 5 4.77 1.03
10 5 5 8.14 1.23
10 5 5 7.95 1.67
10 5 6 4.46 0.95
10 5 6 4.28 0.98
10 5 6 4.29 1.55
10 5 7 2.67 1.22
10 5 7 2.22 0.81
10 5 8 1 0.71
10 5 8 -0.44 1
10 5 9 0.02 0.28
10 5 9 11.91 0.88
-10 6 17 -0.54 1.03
-10 6 16 2.87 1.33
10 6 -16 1.21 1.2
-10 6 15 3.9 1.48
10 6 -15 0.91 1.14
-10 6 14 12.76 1.92
10 6 -14 14.5 1.53
10 6 -13 1.59 1.13
-10 6 13 1.8 1.73
-10 6 12 15.48 2.1
10 6 -12 14.64 2.31
10 6 -12 15.53 1.51
-10 6 11 168.01 10.15
10 6 -11 174.35 10.32
10 6 -11 181.41 9.93
-10 6 10 186.98 10.52
10 6 -10 172.95 10.63
10 6 -10 182.43 10.21
10 6 -9 3.48 1.24
-10 6 9 1.12 1.96
-10 6 8 55.88 4.12
10 6 -8 55.08 4.25
10 6 -8 58.16 3.63
10 6 -7 -0.8 1.32
-10 6 7 -2.2 3.44
-10 6 7 1.52 2.12
10 6 -7 -1 2.26
-10 6 6 7.98 3.49
-10 6 6 9.38 2.39
10 6 -6 7.25 1.51
10 6 -6 7.53 2.54
-10 6 5 98.41 7.3
-10 6 5 85.68 5.69
10 6 -5 83.35 5.7
-10 6 4 4.18 3.5
-10 6 4 2.14 2.48
10 6 -4 2.73 2.37
10 6 -4 5.38 2.37
-10 6 3 21.4 4.17
10 6 -3 20.33 2.76
10 6 -3 20.04 2.84
-10 6 2 8.91 3.79
10 6 -2 8.64 2.32
10 6 -2 7.87 2.41
10 6 -1 5.14 2.14
10 6 -1 5.36 2.38
10 6 0 -0.33 1.82
10 6 1 1.71 1.66
10 6 2 40.33 2.83
10 6 2 37.55 3.13
10 6 3 4.36 1.37
10 6 3 6.31 1.86
10 6 4 56.6 3.67
10 6 4 67.25 3.96
10 6 5 -1.65 1
10 6 5 1.35 1.43
10 6 6 69.09 4.02
10 6 6 70.33 4.16
10 6 7 4.53 1
10 6 8 0.82 0.76
10 7 -17 -0.18 0.74
-10 7 15 0.22 1.09
-10 7 14 18.9 1.84
10 7 -14 20.77 1.72
10 7 -13 43.27 2.98
10 7 -13 45.8 2.68
10 7 -12 0.51 1.02
-10 7 12 0.04 1.61
10 7 -12 -1.29 1.76
-10 7 11 13.74 2.06
10 7 -11 14.18 2.15
10 7 -11 14.79 1.44
10 7 -10 2.23 1.16
-10 7 10 3.55 1.9
10 7 -10 3.79 1.96
-10 7 9 51.95 3.95
10 7 -9 52.6 3.87
10 7 -9 52.78 3.68
10 7 -9 62.11 3.51
-10 7 8 15.64 2.36
10 7 -8 18.47 2.35
10 7 -8 21.44 2.15
10 7 -8 19.35 1.73
10 7 -7 7.19 1.32
-10 7 7 3.65 2.28
10 7 -7 5.79 1.97
10 7 -7 8.55 1.82
-10 7 6 56.05 4.64
10 7 -6 61.21 4.42
10 7 -6 66.61 4.39
10 7 -5 23.34 2.54
10 7 -5 33.01 2.29
10 7 -4 3.78 1.32
10 7 -4 4.75 1.76
10 7 -3 26.21 2.48
10 7 -3 22 2.34
10 7 -2 47.84 3.27
10 7 -2 42.95 3.23
10 7 -1 10.88 1.8
10 7 -1 8.98 1.8
10 7 0 20.66 2.08
10 7 0 23.8 2.15
10 7 1 7.62 1.51
10 7 1 8.39 1.66
10 7 2 3.23 1.27
10 7 2 5.96 1.52
10 7 3 17.2 1.5
10 7 4 0.18 0.87
10 7 5 4.7 0.76
10 7 5 4.68 1.01
10 7 6 -0.73 0.76
-10 8 11 13.87 1.59
10 8 -10 2.17 0.82
10 8 -10 2.24 1.06
10 8 -9 46.49 3.14
10 8 -9 52.95 3.01
10 8 -8 -0.3 0.88
10 8 -8 0.62 1.23
10 8 -7 72.64 4.79
10 8 -7 88.77 4.72
10 8 -6 0.23 0.92
10 8 -6 0.06 1.23
10 8 -5 8.36 1.08
10 8 -5 6.12 1.31
10 8 -5 7.73 1.08
10 8 -4 2.02 0.94
10 8 -4 1.65 1.15
10 8 -4 2.58 1.01
10 8 -3 5.2 0.96
10 8 -3 5.04 1.05
10 8 -2 4.49 0.89
10 8 -2 3.16 1.06
10 8 -1 3 0.78
10 8 -1 0.76 1.02
10 8 -1 1.71 1.02
10 8 0 1.01 0.68
10 8 0 2.03 0.96
10 8 0 1.27 0.92
10 8 1 10.03 1.03
10 8 1 9.6 0.99
10 8 1 7.72 0.81
10 8 2 21.5 1.41
10 8 2 21.8 1.4
10 8 2 18.66 1.27
10 8 3 0.58 0.36
10 8 3 1.44 0.61
10 9 -5 5.31 0.5
-11 0 24 0.53 0.93
-11 0 23 24.33 2.11
-11 0 22 0.55 1.81
-11 0 21 3.65 2.27
-11 0 20 -2.52 2.56
11 0 -20 -1.07 2.09
-11 0 19 1.75 2.74
11 0 -19 0.62 2.14
11 0 -18 -2.74 1.57
11 0 -18 2.12 2.03
11 0 -17 453.89 24.82
11 0 -17 441.26 26.46
11 0 -17 461.79 24.94
11 0 -17 433.27 24.73
11 0 -16 -0.36 1.63
11 0 -16 0.53 1.39
11 0 -16 -0.51 2.04
11 0 -16 -0.52 3.96
11 0 -15 570.85 31.34
11 0 -15 529.7 29.63
11 0 -15 559.54 29.75
11 0 -15 522.52 29.54
11 0 -14 -0.05 1.36
11 0 -14 -1.7 1.74
11 0 -14 3.51 2.57
11 0 -14 1.66 1.19
11 0 -13 20.47 1.96
11 0 -13 29.86 4
11 0 -13 27.62 2.31
11 0 -13 24.6 3.26
11 0 -13 24.01 1.78
11 0 -12 -0.57 1.19
11 0 -12 1.65 2.98
11 0 -12 -0.55 1.44
11 0 -11 7.72 1.27
11 0 -11 6.63 3.07
11 0 -11 9.67 1.58
11 0 -10 -0.55 2.75
11 0 -10 0.27 1.31
11 0 -9 -2.08 2.69
11 0 -8 1.48 2.64
11 0 -7 57.51 4.87
11 0 -6 -1.72 2.65
11 0 -5 24.83 3.39
11 0 -4 -3.23 2.53
11 0 -3 2.37 2.59
-11 0 3 -0.54 2.5
11 0 -2 -1.49 2.8
-11 0 2 2.41 2.25
-11 0 1 201.58 10.89
-11 0 1 169.9 10.61
11 0 -1 173.15 11.3
-11 0 1 164.09 14.29
11 0 0 -1.06 2.73
-11 0 0 3.48 2.39
-11 0 -1 66.29 4.92
11 0 1 70.63 5.66
11 0 2 -0.92 2.5
-11 0 -2 3.49 2.59
11 0 3 0.92 2.46
-11 0 -3 0.59 2.63
11 0 4 -0.56 2.6
-11 0 -4 -1.07 2.76
-11 0 -5 6.04 3.16
-11 0 -6 2.79 3.17
-11 0 -7 62.65 5.26
-11 0 -8 5.86 3.65
-11 0 -9 61.92 5.29
-11 0 -10 0.47 3.57
-11 0 -11 3.12 3.37
-11 0 -11 0.08 3.21
-11 0 -12 2.3 2.83
-11 0 -12 0.14 2.67
-11 0 -13 16 2.64
-11 0 -13 16.19 2.4
-11 1 24 -0.07 0.89
-11 1 23 2.7 1.38
-11 -1 23 1.69 1.35
-11 1 23 0.64 1.69
-11 -1 23 -0.57 1.75
-11 1 22 2.43 1.74
-11 -1 22 1.28 1.81
-11 1 22 6.39 2.12
-11 -1 22 3.31 2.09
-11 1 21 72.39 4.59
-11 -1 21 65.17 4.62
-11 -1 21 65.17 4.71
-11 1 21 66.57 4.65
-11 -1 20 52.82 4.31
11 1 -20 54.79 3.83
11 -1 -20 57.3 3.84
-11 -1 20 56.49 4.21
-11 1 20 47.26 4.25
11 1 -19 21.46 2.46
11 -1 -19 21.2 2.49
11 1 -19 22.77 2.15
11 1 -18 13.8 2.12
11 1 -18 14.1 2.29
11 -1 -18 12.68 2.29
11 1 -18 11.36 1.84
11 1 -17 39.92 3.13
11 1 -17 41.07 3.22
11 -1 -17 39.75 3.18
11 1 -17 40.56 2.92
11 -1 -17 39.39 5.19
11 1 -17 35.4 5.04
11 -1 -16 212.72 12.19
11 1 -16 213.64 12.29
11 -1 -16 217.87 13.9
11 1 -16 200.04 13.8
11 1 -16 227.26 12.35
11 -1 -16 203.32 12.36
11 1 -16 223.71 12.17
11 1 -15 54.35 3.65
11 -1 -15 52.6 3.52
11 1 -15 61.93 6.03
11 1 -15 56.6 3.83
11 -1 -15 52.18 3.83
11 1 -15 50.69 4.96
11 1 -15 56.87 3.52
11 -1 -15 47.82 5.71
11 -1 -14 41.85 2.87
11 1 -14 39.48 3.03
11 1 -14 41.4 3.1
11 -1 -14 41.08 3.1
11 1 -14 42.8 2.8
11 1 -14 42.84 4.55
11 1 -13 4.84 1.14
-11 1 13 2.33 2.56
11 -1 -13 2.79 1.17
11 1 -13 1.43 1.41
11 1 -13 6.33 2.88
11 1 -13 4.15 3.18
11 -1 -13 1.51 3.01
11 1 -13 2.05 1.59
11 -1 -13 3.22 1.58
-11 -1 13 1.69 2.62
11 -1 -12 40.4 4.53
11 -1 -12 43.85 3.05
11 1 -12 52.18 3.21
11 1 -12 48.38 3.32
11 -1 -12 48.32 3.29
11 1 -12 43.25 4.79
-11 -1 12 49.39 3.99
-11 1 12 50.58 3.9
11 1 -12 49.76 2.97
11 1 -12 50.02 4.48
11 -1 -11 41.35 2.78
11 1 -11 43.01 2.92
11 -1 -11 51.87 4.66
11 1 -11 42.21 4.37
11 1 -11 44.1 3.01
11 -1 -11 44.22 3
-11 -1 11 46.7 3.73
-11 1 11 47.15 3.69
11 1 -10 35.36 2.53
11 1 -10 38.76 4.17
11 -1 -10 44.28 4.1
11 1 -10 37.66 2.62
11 -1 -10 34.11 2.58
-11 -1 10 37.79 3.35
-11 1 10 39.51 3.33
11 1 -9 112.24 7.45
11 -1 -9 122 7.65
-11 -1 9 106.62 6.71
-11 1 9 101.24 6.7
11 1 -8 161.4 9.85
11 -1 -8 154.77 9.9
-11 -1 8 148.94 9.12
-11 1 8 156.44 9.11
11 1 -7 79 5.89
11 -1 -7 89.29 5.98
-11 -1 7 78.47 5.22
-11 1 7 76.08 5.18
11 1 -6 2.82 2.6
11 -1 -6 4 2.68
11 1 -5 2.77 2.53
11 -1 -5 4.42 2.51
-11 1 4 1.44 2.93
11 1 -4 -0.46 2.23
11 -1 -4 0.16 2.71
-11 -1 3 2.84 2.34
11 1 -3 6.56 2.5
-11 1 3 6.38 2.71
11 -1 -3 8.02 2.84
-11 -1 2 142.64 14.42
-11 1 2 154.52 14.42
11 1 -2 209.11 12.22
11 -1 -2 206.22 12.22
-11 1 2 210.82 12.13
-11 -1 1 52.59 4.23
-11 1 1 54.68 4.28
-11 -1 1 49.3 8.89
-11 1 1 56.84 9.06
11 1 -1 54.82 4.97
11 -1 -1 66.63 5
11 1 -1 48.68 3.75
-11 1 1 70.61 4.83
11 1 0 0.56 2.77
11 -1 0 -0.37 2.85
-11 1 0 -0.91 2.87
-11 -1 0 -4.51 2.56
-11 1 0 -1.88 2.49
-11 -1 0 1.08 7.48
-11 1 0 -8.44 8.72
-11 1 -1 5.58 2.71
11 1 1 6.11 2.83
11 -1 1 6.03 2.97
-11 -1 -1 10.05 2.66
-11 1 -1 6.82 2.62
-11 1 -1 8.23 9.74
11 1 2 14.53 3.17
11 -1 2 10.39 3.17
-11 -1 -2 16.29 2.92
-11 1 -2 12.28 2.87
-11 -1 -2 21.95 9.32
-11 1 -2 7.93 9.81
11 1 3 15.4 3.14
11 -1 3 22.42 3.43
-11 -1 -3 12.44 3.06
-11 1 -3 16.51 3.05
-11 -1 -4 95.86 6.77
-11 1 -4 107.47 6.7
11 1 4 91.96 7
11 -1 4 103.54 7.31
11 1 5 6.02 2.52
11 -1 5 9.09 2.95
-11 -1 -5 6.74 2.93
-11 1 -5 9.18 3.21
11 1 6 17.1 2.8
11 -1 6 9.84 2.77
-11 -1 -6 17.15 3.38
-11 1 -6 17.84 3.48
11 1 7 6.21 2.29
11 -1 7 2.38 2.36
-11 -1 -7 6.71 3.32
-11 1 -7 10.23 3.2
-11 -1 -8 -0.87 3.13
-11 1 -8 -0.29 3.34
-11 -1 -9 11.01 3.34
-11 1 -9 7.72 3.2
-11 -1 -10 13.41 3.24
-11 1 -10 8.72 3.22
-11 1 -11 2.19 3.14
-11 -1 -11 4.24 3.06
-11 -1 -11 2.94 2.76
-11 1 -11 4.11 2.81
-11 1 -12 -2.31 2.69
-11 -1 -12 -3.55 2.63
-11 -1 -12 0.06 2.22
-11 1 -12 1.72 2.39
-11 -1 -13 27.76 2.79
-11 -1 -13 31.7 2.58
-11 1 -13 31.17 2.65
-11 1 -13 29.37 2.84
-11 -2 23 5.02 1.37
-11 -2 22 48.83 3.18
-11 -2 22 47.29 3.32
-11 2 22 39.39 3.15
-11 -2 21 3.86 2.01
-11 -2 21 0.06 2.21
-11 2 21 -0.54 2.02
-11 -2 20 72.5 5.07
-11 2 20 82.31 5.01
11 -2 -20 76.59 4.61
-11 -2 20 73.65 4.97
11 2 -20 66.16 4.5
-11 2 20 73.5 5.01
-11 2 19 17.06 2.81
11 2 -19 19.19 2.19
11 -2 -19 19.12 2.15
11 2 -19 19.76 2.01
-11 -2 19 15.86 2.89
-11 2 19 17.18 2.71
-11 2 18 199.56 11.03
11 2 -18 190.57 10.64
11 -2 -18 188.26 10.58
-11 -2 18 169.44 10.92
-11 2 18 177.89 10.86
11 2 -18 181.26 10.47
11 2 -17 169.98 11.94
11 2 -17 195.43 10.52
11 -2 -17 181.76 10.48
-11 -2 17 173.65 10.82
-11 2 17 173.82 10.78
11 2 -17 179.98 10.34
-11 2 17 192.31 10.95
11 -2 -16 25.69 4.22
-11 -2 16 23.15 3.14
-11 2 16 27.47 3.36
11 2 -16 26.71 2.37
11 -2 -16 26.81 2.43
11 2 -16 22.06 2.07
11 2 -16 29.03 4.4
-11 2 16 20.9 3.13
-11 2 15 8.17 2.84
11 -2 -15 10.08 3.55
11 2 -15 9.79 1.88
11 -2 -15 9.2 1.74
11 2 -15 10.82 3.29
-11 -2 15 9.54 2.66
-11 2 15 14.05 2.8
11 2 -15 10.79 4.04
11 2 -15 7.92 1.45
-11 -2 14 5.19 2.45
11 2 -14 5.63 1.72
11 -2 -14 5.04 1.68
11 2 -14 2.71 3.39
-11 2 14 8.84 2.65
11 2 -14 4.62 1.23
11 2 -13 6.37 1.16
11 2 -13 5.67 1.6
11 -2 -13 3.96 1.5
11 2 -13 6.9 3.36
-11 -2 13 5.58 2.32
-11 2 13 8.79 2.46
11 2 -12 10.6 3
11 -2 -12 7.92 2.77
11 2 -12 7.79 1.55
11 -2 -12 9.4 1.52
11 2 -12 6.1 3.3
-11 -2 12 6.37 2.26
-11 2 12 9.12 2.31
11 2 -12 10.28 1.17
11 2 -11 5.35 0.98
-11 -2 11 6.56 2.21
11 2 -11 9.89 2.85
11 -2 -11 3.86 2.55
11 2 -11 6.3 1.41
11 -2 -11 6.71 1.38
11 2 -11 8.2 3.09
-11 2 11 5.38 2.12
11 2 -10 54.4 4.59
-11 -2 10 43.12 3.46
11 2 -10 44.67 3.06
11 -2 -10 44.22 3
11 -2 -10 48.28 4.41
-11 2 10 43.58 3.52
11 2 -10 46.44 2.78
11 2 -10 46.15 4.47
-11 -2 9 0.99 1.95
-11 2 9 0.71 1.92
11 2 -9 -0.17 2.36
11 -2 -9 5.06 2.49
11 2 -9 -0.55 1.17
11 -2 -9 1.27 1.16
11 -2 -8 231.04 12.82
-11 -2 8 190.62 11.88
-11 2 8 203.87 11.94
11 2 -7 100.73 6.54
11 -2 -7 100.4 6.52
-11 -2 7 80 5.54
-11 2 7 89.85 5.55
11 2 -6 566.56 32.53
11 -2 -6 580.38 32.59
-11 2 6 579.63 33.03
11 2 -5 48.37 4.17
11 -2 -5 47.3 4.29
-11 2 5 45.2 4.89
11 2 -4 177.84 11.38
11 -2 -4 192.29 11.51
-11 2 4 185.18 11.69
11 2 -3 68.21 5.4
11 -2 -3 73.13 5.48
-11 2 3 63.37 5.68
-11 -2 2 190.31 11.68
-11 2 2 180.33 11.57
11 2 -2 232.84 12.54
11 -2 -2 237.6 12.62
-11 -2 2 184.38 14.57
-11 2 2 177.14 14.59
-11 2 2 219.2 12.44
-11 2 1 158.22 9.6
-11 2 1 137.78 8.75
11 2 -1 164.32 9.73
11 -2 -1 165.43 9.78
-11 -2 1 149.07 12.57
-11 2 1 143.58 13.15
11 2 -1 142.13 8.57
-11 -2 1 134.18 8.83
-11 2 0 18.21 3.53
11 2 0 10.37 3.14
11 -2 0 19.17 3.48
-11 -2 0 13.94 2.75
-11 2 0 11.86 2.58
-11 -2 0 17.08 8.52
11 2 0 15.72 2.11
-11 2 -1 24.93 3.94
11 2 1 17.86 3.45
11 -2 1 29.58 3.75
-11 -2 -1 16.58 3.02
-11 2 -1 18.75 2.95
-11 -2 -1 18.35 8.1
11 2 1 16.05 2.18
-11 2 -1 24 8.5
-11 2 -2 32.94 4
11 2 2 23.84 3.57
11 -2 2 23.44 3.99
-11 -2 -2 26.96 3.37
-11 2 -2 24.11 3.27
11 2 2 22.76 2.29
11 2 3 13.87 3.22
11 -2 3 15.75 3.53
-11 -2 -3 11.6 3.05
-11 2 -3 17.13 3.01
11 2 3 10.43 1.93
11 2 4 2.77 2.59
11 -2 4 -0.47 3.03
-11 -2 -4 3.01 2.93
-11 2 -4 1.28 2.95
11 2 4 2.07 1.35
11 2 5 23.7 3.26
11 -2 5 30.24 3.83
-11 -2 -5 30.12 3.53
-11 2 -5 31.43 3.63
11 2 6 9.86 2.53
11 -2 6 12.75 2.92
-11 -2 -6 14.75 2.97
-11 2 -6 13.89 3.07
-11 -2 -7 57.04 4.77
-11 2 -7 63.35 4.86
-11 -2 -8 3.4 2.8
-11 2 -8 5.01 2.86
-11 -2 -9 4.13 2.53
-11 2 -9 4.54 2.55
-11 -2 -10 49.26 4.55
-11 -2 -10 57.95 4.28
-11 2 -10 61.27 4.27
-11 2 -10 59.64 4.83
-11 2 -11 2.42 2.61
-11 -2 -11 2.63 2.42
-11 -2 -11 0.37 1.97
-11 2 -11 0.28 2.13
-11 2 -12 11.8 2.29
-11 -2 -12 16.57 2.28
-11 -2 -12 13.4 1.84
-11 2 -12 12.51 1.99
-11 3 22 22.32 1.94
-11 -3 21 21.57 2.34
-11 3 21 33.33 2.39
-11 -3 21 25.12 2.19
11 3 -21 28.87 2.12
-11 3 21 20.54 2.1
-11 3 20 2.57 1.96
-11 -3 20 0.17 1.95
-11 -3 20 -4.36 2.07
11 3 -20 0.66 1.68
-11 3 20 0.92 1.67
-11 3 19 18.92 2.44
-11 3 19 12.32 2.24
11 3 -19 14.14 2
-11 -3 19 15.11 2.5
-11 3 18 23.58 2.8
11 3 -18 20.26 2.11
11 -3 -18 23.73 2.02
11 3 -18 22.29 2.24
-11 -3 18 19.36 2.76
-11 3 18 20.57 2.63
-11 3 17 31.73 3.2
-11 -3 17 29.22 3.13
11 3 -17 29.91 2.46
11 -3 -17 31.27 2.49
11 3 -17 32.72 2.71
11 3 -17 29.68 2.46
-11 3 17 25.02 2.88
11 3 -16 5.26 1.49
11 3 -16 3.83 1.75
-11 3 16 3.42 2.36
11 3 -16 4.96 1.66
11 -3 -16 4.04 1.53
-11 -3 16 2.47 2.44
-11 3 16 5.86 2.28
11 3 -15 32.58 2.45
-11 3 15 28.83 3
11 3 -15 29.82 2.42
11 -3 -15 27.17 2.36
-11 3 15 27.82 2.92
11 3 -15 24.65 2.11
11 -3 -15 25.13 3.84
11 3 -15 22.51 3.96
-11 -3 15 25 3.02
11 3 -14 -0.05 1.62
-11 -3 14 -1.7 2.3
-11 3 14 -1.31 2.33
11 3 -14 -0.8 1.56
11 -3 -14 1.31 1.49
11 -3 -14 0.2 3.12
11 3 -14 0.62 3.29
-11 3 14 -0.74 2.16
11 3 -14 1.22 1.25
11 3 -13 71.12 4.44
-11 3 13 79.08 4.89
11 -3 -13 67.07 5.76
11 3 -13 64.74 5.95
11 3 -13 71.05 4.33
11 -3 -13 65.2 4.3
11 3 -13 79.84 6.39
-11 -3 13 61.63 4.77
-11 3 13 69.48 4.67
11 3 -13 68.08 4.14
11 3 -12 83.5 4.78
11 3 -12 77.76 4.57
-11 3 12 86.08 5.17
11 3 -12 77.89 4.72
11 -3 -12 73.3 4.67
11 3 -12 90.22 6.67
-11 -3 12 68.54 5.05
-11 3 12 67.38 5.08
11 3 -11 161.53 9.81
11 3 -11 144.56 8.45
-11 3 11 168.91 8.92
11 3 -11 154.23 8.68
-11 3 11 173.78 8.73
11 3 -11 153.76 8.61
11 -3 -11 140.05 8.58
11 -3 -11 160.1 9.71
11 3 -11 156.57 10.25
-11 -3 11 131.58 8.87
-11 3 11 133.46 8.82
11 3 -10 0.35 0.95
-11 -3 10 0.06 1.94
-11 3 10 0.37 2.03
11 3 -10 -0.05 1.33
-11 3 10 0.39 1.56
11 3 -10 0.69 2.41
11 -3 -10 -0.85 2.22
11 3 -10 0.47 1.25
11 -3 -10 1.2 1.16
11 3 -9 69.13 3.97
11 -3 -9 64.84 5.03
11 3 -9 72.89 5.14
-11 3 9 71.45 4.13
11 3 -9 68.35 3.91
11 -3 -9 59.95 3.85
-11 -3 9 53.23 4.27
11 3 -9 58.75 3.75
-11 3 9 57.07 4.33
11 3 -8 8.63 1.07
11 3 -8 9.29 1.49
-11 3 8 8.02 1.75
11 3 -8 10.7 2.46
11 -3 -8 8.68 2.4
11 3 -8 7.83 1.24
11 -3 -8 8.73 1.31
11 3 -8 4.84 3.22
11 3 -7 34.67 2.47
11 3 -7 35.48 3.51
11 3 -7 34.15 2.22
11 -3 -7 32.67 3.51
-11 3 7 31.48 5.02
-11 3 7 34.54 2.73
11 3 -7 33.17 4.02
11 3 -6 -0.43 0.8
11 3 -6 0.17 2.57
-11 3 6 2.66 3.76
11 3 -6 1.53 1.26
-11 -3 6 2.22 2.11
-11 3 6 0.81 1.91
-11 3 6 -0.68 1.64
11 3 -6 0.62 2.11
11 -3 -6 -1.11 2.3
-11 3 5 13.77 3.79
11 3 -5 13.58 1.57
-11 -3 5 14.68 2.54
-11 3 5 15.22 2.25
-11 3 5 14.53 2.05
11 3 -5 16.59 2.51
11 -3 -5 20.2 2.81
11 3 -4 24.36 1.93
-11 3 4 18.4 4.08
-11 -3 4 21.77 2.68
-11 3 4 18.28 2.5
-11 -3 4 19.07 5.72
-11 3 4 16.73 5.58
11 3 -4 22.97 3.04
11 -3 -4 25.37 3.18
11 3 -3 -0.28 1.28
-11 -3 3 3.14 5.2
-11 3 3 10.68 5.95
-11 -3 3 0.6 2.23
-11 3 3 2.23 1.95
-11 3 3 0.99 3.46
11 3 -3 -0.48 2.1
11 -3 -3 1.88 2.43
11 3 -2 79.18 4.8
-11 -3 2 76.09 5.35
-11 3 2 62.72 5.1
11 3 -2 93.89 5.9
11 -3 -2 86.41 6.01
-11 3 2 86.09 9.43
11 3 -2 79.71 5.2
-11 -3 2 78.73 9.24
-11 3 2 90.14 6.48
-11 3 1 40.96 4.69
-11 -3 1 32.45 3.44
-11 3 1 23.92 3.05
11 3 -1 35.67 3.64
11 -3 -1 37.2 3.68
11 3 -1 29.46 2.54
-11 -3 1 57.32 8.54
11 3 -1 30.63 3
-11 3 1 54.64 8.94
11 3 0 17.47 3.06
11 -3 0 10.89 2.86
-11 3 0 8.64 3.68
-11 -3 0 9.46 2.89
-11 3 0 7.58 2.45
11 3 0 9.44 1.67
-11 -3 0 0.49 6.58
11 3 0 7.77 2.3
-11 3 0 18.13 7.64
-11 3 -1 285.27 15.16
-11 -3 -1 245.5 14.15
-11 3 -1 206.46 13.84
11 3 1 251.89 14.75
11 -3 1 276.3 14.99
11 3 1 235.83 13.48
11 3 1 250.18 13.75
-11 3 -2 147.59 9.43
-11 -3 -2 121.51 8.24
-11 3 -2 114.03 7.99
11 3 2 130.61 8.76
11 -3 2 148.03 9.08
11 3 2 135.43 7.76
-11 -3 -3 83.02 6.15
-11 3 -3 83.09 6.04
11 3 3 85.86 6.43
11 -3 3 107.22 7.17
-11 3 -3 114.54 7.44
11 3 3 89.43 5.55
-11 3 -4 33.11 4.41
11 3 4 26.43 3.18
11 -3 4 22.62 3.48
-11 -3 -4 28.46 3.57
-11 3 -4 27.44 3.13
11 3 4 27.01 2.34
11 3 5 0.67 1.96
-11 -3 -5 0.81 2.67
-11 3 -5 4.56 2.75
11 3 5 0.67 1.38
11 -3 5 -1.64 2.47
-11 -3 -6 22.23 3.14
-11 3 -6 22.6 2.97
11 3 6 20.35 1.93
-11 -3 -7 39.61 3.66
-11 3 -7 37.92 3.44
11 3 7 36.58 2.41
-11 -3 -8 2.92 2.4
-11 3 -8 2.09 2.31
-11 3 -9 2.01 2.61
-11 -3 -9 -0.45 2.56
-11 -3 -9 -0.38 2.18
-11 3 -9 2.26 2.13
-11 3 -10 9.64 2.42
-11 -3 -10 11.29 2.29
-11 -3 -10 13.76 2.19
-11 3 -10 12.38 2.13
-11 3 -11 9.83 1.82
-11 -3 -11 8.64 1.54
11 4 -21 19.49 1.68
-11 4 20 -1.13 1.55
11 4 -20 0.4 1.51
-11 4 19 81.11 4.65
11 4 -19 65.63 4.4
11 4 -18 3.22 1.66
-11 4 18 3.21 1.9
11 4 -17 4.37 1.64
11 4 -17 2.68 1.45
-11 4 17 3.73 1.99
11 4 -16 1.26 1.53
-11 4 16 3.07 1.98
11 4 -16 1.19 1.39
11 4 -15 1.47 1.56
-11 4 15 6.76 2.03
-11 4 15 2.34 1.54
11 4 -15 4.61 1.37
11 4 -14 57.96 3.73
-11 4 14 46.48 5.37
-11 4 14 59.59 3.99
-11 4 14 59.94 3.78
11 4 -14 52.55 3.52
11 4 -13 55.2 3.77
-11 4 13 65.89 4.09
-11 4 13 59.96 3.95
11 4 -13 58.22 3.61
-11 4 13 52.6 5.61
11 4 -12 10.83 1.4
-11 4 12 9.73 3.73
11 4 -12 14.41 1.72
-11 4 12 9.44 1.96
11 4 -11 1.49 1.06
-11 4 11 3.04 3.64
11 4 -11 1.5 1.44
-11 4 11 2.8 1.76
11 4 -10 2 1.11
11 4 -10 2.07 1.44
-11 4 10 -0.96 1.85
-11 4 10 5.76 3.96
11 4 -10 -0.73 3.39
11 4 -9 130.87 7.54
-11 4 9 146.33 7.77
11 4 -9 148.71 9.45
11 4 -9 119.82 7.36
-11 4 9 137.32 9.4
11 4 -8 52.25 3.39
11 4 -8 56.07 5.34
-11 4 8 55.62 3.86
11 4 -8 49.14 3.21
-11 4 8 53.65 5.76
11 4 -7 17.67 1.76
-11 4 7 20.9 4.42
-11 4 7 18.93 2.48
11 4 -7 16.87 3.77
11 4 -7 13.07 1.47
-11 4 6 21.37 2.67
11 4 -6 21.16 1.96
11 4 -6 15.69 3.56
11 4 -6 20.42 1.68
11 4 -5 142.66 8.5
-11 4 5 157.76 8.94
11 4 -5 150.96 9.82
11 4 -4 19.96 1.89
-11 4 4 18.81 4.26
-11 4 4 19.38 2.8
11 4 -4 17.43 3.01
11 4 -4 22.63 3.56
11 4 -3 1112.51 60.76
11 4 -3 1083.34 61.02
-11 4 3 1159.68 62.21
11 4 -3 1097.59 61.62
-11 4 2 1102.92 54.45
11 4 -2 987.67 52.83
11 4 -2 922.38 52.84
11 4 -2 969.4 53.05
11 4 -2 903.77 53.51
11 4 -1 74.49 4.69
11 4 -1 73.94 4.84
11 4 -1 75.36 5.25
11 4 0 0.76 1.34
11 4 0 -1.69 1.76
11 4 0 1.12 2.36
-11 4 -1 -2.39 3.83
11 4 1 0.46 1.55
11 4 1 0.92 2.1
11 4 2 -0.07 1.4
11 4 2 -0.79 1.83
-11 4 -3 65.8 5.82
11 4 3 60.22 3.64
11 4 3 55.3 3.97
11 4 4 2.4 1.59
11 4 5 3.43 1.55
11 4 6 78.82 4.78
11 4 7 15.66 1.49
11 4 8 8.31 1.12
11 4 8 10.72 1.06
11 4 9 11.35 1.13
11 4 10 31.34 1.96
11 4 11 9.64 0.78
11 5 -20 2.84 1.15
-11 5 19 0.41 0.46
11 5 -19 1.63 1.41
11 5 -18 0.05 1.42
-11 5 17 1.12 1.21
11 5 -17 1.04 1.3
-11 5 16 22.76 1.71
11 5 -16 22.54 1.51
11 5 -15 0.99 1.25
-11 5 15 1.37 1.59
11 5 -15 -1.86 1.27
11 5 -14 33.27 2.37
-11 5 14 29.97 2.66
11 5 -14 31.67 2.31
11 5 -13 12.64 1.47
11 5 -13 13.04 1.58
-11 5 13 10.55 2.02
11 5 -12 94.01 5.56
-11 5 12 92.46 5.76
11 5 -12 94.22 5.48
11 5 -11 40.07 2.77
-11 5 11 40.56 3.17
-11 5 11 42.47 4.8
11 5 -11 38.39 2.65
11 5 -10 10.97 1.42
-11 5 10 9.78 3.55
11 5 -10 8.12 1.46
-11 5 10 12.51 2.08
11 5 -9 106.81 6.54
-11 5 9 117.65 6.86
11 5 -9 117.94 6.51
-11 5 9 96.08 8.1
11 5 -8 7.19 1.33
-11 5 8 8.65 3.7
11 5 -8 7.86 1.41
-11 5 8 11.92 2.19
11 5 -7 97.93 5.98
-11 5 7 110.73 6.47
11 5 -7 91.76 6.57
11 5 -7 109.08 5.98
-11 5 7 89.19 7.74
-11 5 6 242.12 15.37
11 5 -6 243.45 13.61
-11 5 6 253.29 13.99
11 5 -6 217.79 14.01
11 5 -6 247.96 13.57
-11 5 5 91.54 7.12
11 5 -5 81.91 4.98
-11 5 5 87.76 5.63
11 5 -5 79.39 5.78
11 5 -4 4.07 1.28
11 5 -4 7.82 2.42
11 5 -3 4.7 1.22
11 5 -3 5.38 2.3
11 5 -2 164.87 9.54
-11 5 2 187.94 11.7
11 5 -2 168.33 9.77
-11 5 1 -2.81 3.95
11 5 -1 -0.36 1.23
11 5 -1 0.88 1.92
11 5 -1 -0.21 2.39
11 5 0 43.16 2.98
11 5 0 46.46 3.28
11 5 0 44.21 3.63
11 5 1 17.17 1.7
11 5 1 18.43 2.01
11 5 1 18.63 2.58
11 5 2 64.4 4.08
11 5 2 66.95 4.16
11 5 2 73.42 4.5
11 5 3 11.83 1.33
11 5 3 11.32 1.5
11 5 3 13.29 1.98
11 5 4 23.04 1.8
11 5 4 23.42 1.81
11 5 4 24.79 2.22
11 5 5 2.65 0.92
11 5 5 2.31 0.87
11 5 5 3.66 1.54
11 5 6 61.07 3.91
11 5 6 78.53 4.11
11 5 7 3.49 0.76
11 5 7 5.97 1.02
11 5 8 -0.41 0.36
11 5 8 0.75 0.73
11 6 -18 0.84 1.13
-11 6 17 13.67 1.4
11 6 -17 14.01 1.35
-11 6 16 7.67 1.33
11 6 -16 7.17 1.24
11 6 -15 12.03 1.38
-11 6 15 11.7 1.64
-11 6 14 25.63 2.36
11 6 -14 28.64 2.04
-11 6 13 2.21 1.72
11 6 -13 2.94 1.89
11 6 -13 2.65 1.15
11 6 -12 13.23 1.42
-11 6 12 13.21 2.03
11 6 -12 8.22 2.3
-11 6 11 19.18 2.25
11 6 -11 18.37 2.57
11 6 -11 16.48 1.63
11 6 -10 25.32 2.01
-11 6 10 26.98 2.65
11 6 -10 23.3 2.85
-11 6 9 -0.3 2
11 6 -9 -2.49 2.35
11 6 -9 2.57 1.23
11 6 -8 13.84 1.57
-11 6 8 16.23 2.47
11 6 -8 9.35 2.46
11 6 -7 3.64 1.35
-11 6 7 3.28 2.24
11 6 -7 5.22 2.27
11 6 -6 3.87 1.31
-11 6 6 5.02 2.45
11 6 -6 4.14 2.38
11 6 -6 3.1 2.25
11 6 -5 30.08 3.22
11 6 -5 35.25 3.31
11 6 -5 37.77 2.58
11 6 -4 141.21 8.13
11 6 -4 130.45 8.22
11 6 -3 25.07 2.76
11 6 -3 21.92 2.81
11 6 -2 3.2 2.02
11 6 -2 4.64 2.31
11 6 -1 35.36 2.86
11 6 0 24.04 2.28
11 6 1 0.81 1.47
11 6 1 2.41 1.93
11 6 2 5.61 1.38
11 6 2 7.29 1.87
11 6 3 6.12 1.22
11 6 3 7.54 1.61
11 6 4 1.14 0.94
11 6 4 -0.27 1.48
11 6 5 1.74 0.76
11 6 5 2.88 1.17
11 6 6 -0.05 0.9
11 6 7 9.82 0.95
11 7 -16 30.42 1.95
-11 7 15 0.36 1.04
11 7 -15 2 0.9
11 7 -14 20.29 1.78
11 7 -14 23.48 1.55
11 7 -13 1.54 0.93
-11 7 13 2.59 1.46
11 7 -13 1.37 1.54
-11 7 12 47.11 3.44
11 7 -12 51.53 3.48
11 7 -12 51.61 3.08
-11 7 11 -0.97 1.67
11 7 -11 -1.46 1.81
11 7 -11 2.69 1.04
-11 7 10 41.46 3.37
11 7 -10 42.92 3.38
11 7 -10 45.15 3.16
11 7 -9 7.62 1.22
-11 7 9 2.9 1.95
11 7 -9 6.55 1.87
11 7 -9 5.24 1.59
11 7 -8 0.88 1.16
-11 7 8 1.53 2.07
11 7 -8 -0.87 1.72
11 7 -8 2.18 1.66
11 7 -7 0.88 1.14
11 7 -7 -0.61 1.74
11 7 -7 0.97 1.65
11 7 -6 1.73 1.16
11 7 -6 -1.42 1.62
11 7 -5 -1.43 1.2
11 7 -5 0.72 1.63
11 7 -4 13.47 1.46
11 7 -4 14.54 1.88
11 7 -3 0.22 1.07
11 7 -3 0.67 1.59
11 7 -3 -0.04 1.54
11 7 -2 4.69 1.6
11 7 -2 2.1 1.55
11 7 -1 12.28 1.62
11 7 -1 10.96 1.68
11 7 0 41.29 2.77
11 7 0 40.41 2.85
11 7 1 0.16 1.15
11 7 2 1.24 0.98
11 7 3 0.49 0.8
11 7 3 0.97 1.07
11 7 4 0.01 0.64
11 7 4 1.47 0.89
11 7 5 0.05 0.69
11 8 -13 1.16 0.54
11 8 -12 -0.14 0.62
11 8 -11 0.35 0.69
11 8 -10 22.01 1.63
11 8 -10 20.91 1.46
11 8 -9 2.24 0.76
11 8 -9 0.25 1
11 8 -8 27.66 2.09
11 8 -8 32.08 1.95
11 8 -7 0.46 0.77
11 8 -7 -0.17 1.03
11 8 -6 27.4 1.5
11 8 -6 35.01 1.35
11 8 -5 1.2 0.78
11 8 -5 1.3 1.05
11 8 -5 0.44 0.88
11 8 -4 17.28 1.43
11 8 -4 18.21 1.32
11 8 -3 7.69 0.85
11 8 -3 7.32 0.99
11 8 -2 41.74 2.52
11 8 -2 45.17 2.54
11 8 -2 37.17 2.39
11 8 -1 5.15 0.89
11 8 -1 3.76 0.62
11 8 -1 2.77 0.86
11 8 0 17.84 1.32
11 8 0 16.27 1.13
11 8 1 0.14 0.34
11 8 1 -0.26 0.64
11 8 1 -0.29 0.61
-12 0 24 1.17 1
-12 0 23 -0.48 1.53
-12 0 22 9.43 2.03
-12 0 21 0.44 2.28
12 0 -21 -1.2 1.86
-12 0 20 144.39 9.29
12 0 -20 161.81 9.06
-12 0 19 2.92 2.65
12 0 -19 1.02 2.13
12 0 -18 224.68 12.83
12 0 -18 226.97 12.9
12 0 -17 -0.32 1.7
12 0 -17 -0.95 2.06
12 0 -17 2.34 3.83
12 0 -17 0.08 1.46
12 0 -16 44.4 3.39
12 0 -16 43.12 3.07
12 0 -16 41.88 2.93
12 0 -16 42.65 5.46
12 0 -15 -2.11 1.61
12 0 -15 -2.11 2.7
12 0 -15 -0.54 1.89
12 0 -15 -0.25 1.3
12 0 -14 2111.95 116.97
12 0 -14 2173.19 117.07
12 0 -14 2242.59 118.48
12 0 -14 2116.96 116.85
12 0 -14 2169.64 117.95
12 0 -13 0.27 1.37
12 0 -13 -0.23 3.14
12 0 -13 1.22 1.67
12 0 -12 11.77 1.51
12 0 -12 13.9 3.46
12 0 -12 13.86 1.85
12 0 -11 0.46 1.14
12 0 -11 -0.62 2.98
12 0 -11 -0.4 1.42
12 0 -10 7.22 1.28
12 0 -10 7.25 2.92
12 0 -10 7.52 1.45
12 0 -9 -0.32 1.1
12 0 -9 1.68 2.82
12 0 -8 33.4 2.36
12 0 -8 36.58 3.86
12 0 -7 0.18 2.62
12 0 -6 105.98 7.48
12 0 -5 -0.17 2.66
12 0 -4 279.07 17.12
-12 0 4 299.25 17.15
12 0 -3 0.36 2.77
12 0 -3 0.63 1.06
-12 0 3 -0.73 2.52
-12 0 3 -0.17 2.67
-12 0 2 56.74 9.2
-12 0 2 62.32 5.14
12 0 -2 70.74 5.66
-12 0 2 79.51 5.26
12 0 -1 1.55 2.84
-12 0 1 -0.97 2.77
-12 0 1 5.2 8.22
-12 0 0 155.36 10.1
12 0 0 178.52 10.88
-12 0 -1 2.08 9.6
12 0 1 -1.8 2.72
-12 0 -1 -2.05 2.87
-12 0 -2 173.41 10.93
12 0 2 194.21 11.66
-12 0 -3 -2.07 3.12
-12 0 -4 45.27 4.35
-12 0 -5 0.71 3.26
-12 0 -6 16.39 3.68
-12 0 -7 4.1 3.64
-12 0 -8 25.33 4.26
-12 0 -9 -0.28 3.57
-12 0 -10 -0.75 3.22
-12 0 -11 1.33 2.79
-12 0 -11 1.58 2.72
-12 0 -12 14.62 2.46
-12 0 -12 12.86 2.32
-12 1 24 4.99 1.01
-12 1 23 43.91 2.89
-12 -1 23 43.37 2.9
-12 -1 23 39.74 3.06
-12 1 23 38.81 3.02
-12 1 22 30.09 2.68
-12 -1 22 37.11 2.81
-12 -1 22 28.89 2.88
-12 1 22 30.36 2.83
-12 -1 21 12.37 2.51
12 1 -21 16.16 1.97
12 -1 -21 13.87 1.98
-12 -1 21 12.15 2.47
-12 1 21 13.08 2.57
-12 -1 20 5.74 2.63
-12 -1 20 2.12 2.63
-12 1 20 14.85 2.76
12 1 -20 4.45 1.96
12 -1 -20 13.75 2.1
12 1 -19 5.23 2
12 -1 -19 4.55 2.07
-12 -1 19 6.63 2.86
-12 1 19 2.01 2.77
12 1 -19 5.22 1.56
12 1 -18 140.64 7.97
-12 1 18 134.48 8.51
12 1 -18 134.91 8.03
12 -1 -18 135.38 7.98
-12 -1 18 135.58 8.36
-12 1 18 125.57 8.44
12 1 -18 133.03 7.77
12 -1 -17 7.31 1.64
12 1 -17 6.76 1.75
12 1 -17 4.89 1.94
12 -1 -17 6.01 1.97
12 -1 -17 7.17 3.86
12 1 -17 6.36 3.67
-12 -1 17 5.78 3.04
-12 1 17 3.15 2.83
12 1 -17 4.66 1.57
12 -1 -16 4.94 3.81
12 -1 -16 0.57 1.51
12 1 -16 0.2 1.42
12 1 -16 -1.8 1.68
12 1 -16 0.62 1.9
12 -1 -16 0.48 1.91
12 1 -16 -4 2.99
-12 -1 16 -1.04 2.84
-12 1 16 1.37 3
12 1 -16 -0.25 4.02
12 -1 -15 235.3 13.56
12 1 -15 237.39 13.65
12 1 -15 247.5 13.74
12 -1 -15 234.31 13.68
-12 -1 15 253.73 14.11
-12 1 15 252.06 14.09
12 1 -15 244.84 13.51
12 1 -15 228.95 14.87
12 -1 -14 -0.35 1.29
12 1 -14 -1.44 1.6
12 1 -14 -1.25 1.79
12 -1 -14 -0.95 1.76
12 1 -14 1.7 3.09
-12 -1 14 -0.09 3.02
-12 1 14 -3.6 3.01
12 1 -14 -1.48 1.27
12 1 -13 52.69 5.24
12 -1 -13 63.38 5.29
12 -1 -13 49.63 3.35
12 1 -13 53.41 3.52
12 1 -13 53.58 3.61
12 -1 -13 52.09 3.55
-12 -1 13 51.7 4.47
-12 1 13 54.97 4.41
12 1 -13 49.27 3.19
12 1 -13 57.55 4.91
12 -1 -12 0.36 1.18
12 1 -12 0.85 1.33
12 1 -12 2.38 3.17
12 -1 -12 -0.85 2.97
12 1 -12 0.52 1.55
12 -1 -12 1.55 1.47
-12 -1 12 -1.21 2.75
-12 1 12 0.4 2.65
12 -1 -11 50.85 3.34
12 1 -11 50.27 3.43
12 -1 -11 58.96 5.09
-12 -1 11 57.53 4.28
12 1 -11 51.8 3.51
12 -1 -11 54.52 3.55
12 1 -11 61.01 5.11
-12 1 11 57.17 4.23
12 -1 -10 179.54 10.38
12 1 -10 182.72 10.46
12 1 -10 199.62 11.81
12 -1 -10 188.48 11.75
12 1 -10 183.99 10.5
12 -1 -10 187.41 10.51
-12 -1 10 191.87 10.96
-12 1 10 187.99 10.9
-12 -1 9 1.4 2.42
-12 1 9 3.76 2.47
12 1 -9 0.9 1.2
12 1 -9 1.69 2.76
12 -1 -9 -2.25 2.9
-12 1 8 106.96 7.79
12 1 -8 134.28 8.62
12 -1 -8 136.5 8.6
-12 -1 8 126.34 7.99
12 1 -8 131.72 7.33
-12 -1 8 137.79 7.86
-12 1 8 120.52 7.75
12 1 -7 201.86 11.14
-12 -1 7 186.32 11.65
-12 1 7 178.08 11.56
12 1 -7 218.56 12.31
12 -1 -7 220.06 12.44
12 1 -6 21.75 1.79
-12 -1 6 20.46 3.05
-12 1 6 16.7 2.88
12 1 -6 20.71 3.38
12 -1 -6 20.77 3.31
-12 1 5 58.41 4.7
-12 -1 5 56.63 4.74
12 1 -5 60.32 5.31
12 -1 -5 69.32 5.3
12 1 -5 68.44 3.98
-12 1 5 70.78 5.56
-12 1 4 28.8 4.02
12 1 -4 36.05 2.46
-12 -1 4 29.65 3.51
-12 1 4 30.9 3.5
12 1 -4 39.91 3.95
12 -1 -4 44.3 4.19
-12 -1 4 39.71 3.8
12 1 -3 11.99 3.11
12 -1 -3 11.2 2.89
-12 1 3 9.51 3.04
12 1 -3 10.22 1.38
-12 -1 3 9.08 2.75
-12 1 3 9.67 2.74
12 1 -2 -0.19 2.82
-12 1 2 0.32 2.73
12 -1 -2 -0.58 2.69
-12 -1 2 -2.43 2.7
-12 1 2 -1.22 2.75
-12 1 2 6.46 7.09
-12 1 1 13.29 3.07
12 1 -1 15.79 3.2
12 -1 -1 14.38 3.26
-12 -1 1 8.12 3.01
-12 1 1 13.57 2.96
-12 -1 1 20.5 8.6
-12 1 1 11.95 8.61
12 1 -1 11.8 1.94
-12 1 0 39.2 4.09
12 -1 0 30.55 4.3
-12 -1 0 33.72 3.84
-12 1 0 41 3.87
-12 -1 0 41.16 10.81
-12 1 0 54.95 10.88
12 1 0 43.49 4.32
12 1 1 11.1 3.24
12 -1 1 15.89 3.45
-12 -1 -1 17 3.29
-12 1 -1 20.29 3.23
-12 -1 -1 29.87 9.94
-12 1 -1 18.48 10.22
-12 -1 -2 155.23 9.07
-12 1 -2 131.75 9.07
12 1 2 141.92 9.7
12 -1 2 152.68 9.84
12 1 3 2.47 2.7
12 -1 3 0.89 2.88
-12 -1 -3 -1.72 2.98
-12 1 -3 -1.73 3.13
12 1 4 26.69 3.53
12 -1 4 24.35 3.72
-12 -1 -4 28.95 3.85
-12 1 -4 27.42 3.69
-12 1 -5 45.69 4.23
12 -1 5 37.11 3.95
-12 -1 -5 36.17 4.14
-12 -1 -6 1.9 3.38
-12 1 -6 2.13 3.26
-12 -1 -7 14.98 3.59
-12 1 -7 17.09 3.63
-12 -1 -8 12.42 3.45
-12 1 -8 11.29 3.55
-12 -1 -9 7.75 3.07
-12 1 -9 8.01 3.21
-12 -1 -10 1.45 2.76
-12 1 -10 3.9 2.69
-12 1 -11 11.85 2.71
-12 -1 -11 15.4 2.75
-12 -1 -11 16.32 2.58
-12 1 -11 11.26 2.6
-12 -1 -12 2.81 2.02
-12 -1 -12 -0.25 1.67
-12 1 -12 1.99 1.86
-12 1 -12 3.49 2.04
-12 -2 23 1.08 0.97
-12 2 22 1.61 1.64
-12 2 22 4.49 1.62
-12 -2 22 3.03 1.65
-12 -2 22 4.88 1.8
-12 2 21 0.52 1.88
-12 -2 21 0.12 2.06
-12 -2 21 3.99 2.16
-12 2 21 -0.58 2
-12 2 20 25.6 2.69
12 2 -20 24.74 2.16
12 -2 -20 21.5 2.08
12 2 -20 18.58 1.94
-12 -2 20 18.46 2.8
-12 2 20 18.05 2.68
-12 2 19 7.34 2.59
-12 2 19 5.58 2.52
12 2 -19 7.2 1.77
12 -2 -19 4.51 1.72
12 2 -19 5.34 1.53
-12 -2 19 4.33 2.6
-12 2 18 9.69 2.84
12 2 -18 9.26 1.6
-12 -2 18 7.35 2.78
12 2 -18 6.75 1.94
12 -2 -18 8.91 1.77
-12 2 18 4.29 2.5
-12 2 17 27.27 3.51
12 2 -17 32.65 2.66
12 -2 -17 31.06 2.68
-12 2 17 33.14 3.46
12 2 -17 30.89 2.44
-12 -2 17 29.24 3.3
-12 -2 16 12.09 2.88
-12 2 16 18.6 2.99
12 2 -16 11.78 2.1
12 -2 -16 12.75 2.02
-12 2 16 14.89 2.93
12 2 -16 17.91 1.77
12 -2 -16 18.02 3.64
12 2 -16 13.79 4.01
-12 2 15 52.6 4.28
12 -2 -15 48.56 3.25
12 -2 -15 59.17 5.48
12 2 -15 56.04 5.47
12 2 -15 51.92 3.58
12 -2 -15 49.26 3.49
-12 -2 15 46 4.17
12 2 -15 52.73 5.21
-12 2 15 45.22 4.01
12 2 -15 49.97 3.21
12 2 -14 40.21 2.91
12 -2 -14 36.95 2.9
-12 -2 14 35.79 3.51
-12 2 14 36.09 3.6
12 2 -14 37.66 2.6
12 2 -14 42.07 4.7
12 2 -13 33.3 4.27
12 -2 -13 34.37 4.11
12 2 -13 34.01 2.67
12 -2 -13 29.94 2.56
-12 -2 13 28.58 3.4
-12 2 13 33.16 3.3
12 2 -13 34.02 2.3
12 2 -13 37.93 4.4
12 2 -12 2.09 2.81
12 -2 -12 5.24 2.77
12 2 -12 3.84 1.55
12 -2 -12 4.35 1.54
12 2 -12 8.74 3.49
-12 -2 12 4.05 2.44
-12 2 12 4.47 2.33
12 2 -12 4.83 1.11
12 2 -11 47.78 4.72
12 -2 -11 49.68 4.7
12 2 -11 50.39 3.27
12 -2 -11 46.12 3.25
-12 -2 11 42.34 3.71
12 2 -11 47.53 2.91
-12 2 11 45.87 3.81
12 2 -11 53 4.87
12 -2 -10 61.01 5.28
12 2 -10 65.34 3.94
12 -2 -10 60.05 3.9
-12 -2 10 58.25 4.39
-12 2 10 54.55 4.31
-12 -2 9 6.14 2.21
-12 2 9 7.42 2.31
12 2 -9 8.09 2.84
12 -2 -9 7.99 2.87
12 2 -9 6.41 1.44
12 -2 -9 7.04 1.41
12 2 -8 -0.18 2.69
12 -2 -8 0.55 2.57
-12 -2 8 -0.13 2.08
-12 -2 7 36.96 3.64
-12 2 7 32.04 3.38
12 2 -7 40.16 3.88
12 -2 -7 41.24 4
-12 2 6 24.25 4.11
-12 -2 6 19.07 3.01
-12 2 6 15.18 2.72
12 2 -6 18.75 3.18
12 -2 -6 22.83 3.33
-12 -2 5 52.23 4.76
-12 2 5 57.15 4.61
12 2 -5 81.19 5.5
12 -2 -5 73.68 5.48
-12 2 5 80.84 5.88
-12 2 4 -0.74 3.21
12 -2 -4 -0.38 2.52
-12 -2 4 -0.73 2.47
-12 2 4 4.52 2.48
12 2 -4 0.91 2.45
-12 -2 3 15.96 6.8
-12 2 3 20.55 6.75
-12 2 3 36.67 4.02
-12 -2 3 22.24 3.25
-12 2 3 25.21 3.16
12 2 -3 33.59 3.73
12 -2 -3 29.62 3.64
12 2 -2 -0.8 2.8
12 -2 -2 1.02 2.87
-12 2 2 3.75 3.04
-12 -2 2 -0.09 2.79
-12 2 2 -1.08 2.57
-12 -2 2 5.75 6.72
-12 2 2 6.53 6.78
12 2 -2 1.62 2.12
-12 2 1 0.59 7.83
12 2 -1 3.4 3.11
12 -2 -1 4.13 3.01
-12 2 1 4.56 3.22
-12 -2 1 3.29 2.92
-12 2 1 3.11 2.67
12 2 -1 2.16 2.04
-12 -2 1 4.54 8.12
-12 2 0 5.03 8.56
12 2 0 8.79 3.21
12 -2 0 6.2 3.29
-12 2 0 5.17 3.12
-12 -2 0 7.99 3.09
-12 2 0 10.19 2.9
12 2 0 9.09 2.08
-12 -2 0 10.85 8.58
-12 2 -1 468.94 25.34
-12 -2 -1 414.33 24.57
-12 2 -1 410.36 24.51
12 2 1 436.63 25.46
12 -2 1 484.3 25.74
12 2 1 434.27 24.17
-12 -2 -1 467.13 28.9
-12 2 -1 470.27 29.3
-12 2 -2 16.73 3.57
12 2 2 22.75 3.54
12 -2 2 23.28 3.7
-12 -2 -2 15.56 3.34
-12 2 -2 13.4 3.22
12 2 2 14.54 1.96
-12 -2 -3 53.98 4.6
-12 2 -3 50.02 4.6
12 2 3 49.76 4.68
12 -2 3 58.52 5.28
12 2 3 49.94 3.34
12 2 4 3.61 2.33
12 -2 4 7.74 3.07
-12 -2 -4 5.3 3.16
-12 2 -4 7.64 3.21
12 2 5 2.29 2.23
12 -2 5 0.68 2.62
-12 -2 -5 1.79 3.12
-12 2 -5 -3.85 3.2
-12 -2 -6 139.75 9.14
-12 2 -6 156.32 9.23
-12 -2 -7 33.7 3.49
-12 2 -7 30.75 3.52
-12 -2 -8 2.15 2.73
-12 2 -8 4.69 2.78
-12 -2 -9 1.51 2.31
-12 2 -9 0.07 2.36
-12 2 -10 2.15 2.42
-12 -2 -10 0.4 2.29
-12 -2 -10 1.18 2.07
-12 2 -10 1.17 2.13
-12 -2 -11 24.33 2.48
-12 2 -11 18.8 2.39
-12 -2 -11 23.39 2.17
-12 2 -11 22.37 2.29
-12 3 22 19.05 1.72
-12 -3 22 16.29 1.49
-12 -3 21 0.25 1.6
-12 3 21 4.34 1.24
-12 3 21 -0.13 1.56
-12 -3 21 0.97 1.67
12 3 -21 1.25 1.31
-12 3 20 31.78 2.71
-12 3 20 27.24 2.55
12 3 -20 35.05 2.5
-12 -3 20 28.46 2.84
-12 -3 19 9.49 2.28
-12 3 19 5.97 2.12
12 3 -19 4.34 1.43
12 -3 -19 5.55 1.43
-12 3 19 6.58 1.96
12 3 -19 5.96 1.66
12 3 -18 20.61 2.26
-12 3 18 22 2.66
12 3 -18 19.59 2.04
12 -3 -18 19.61 1.94
12 3 -18 18.78 2.02
-12 -3 18 23.92 2.72
-12 3 18 20.27 2.55
-12 3 17 4.02 2.24
12 3 -17 3.15 1.7
-12 3 17 5.05 2.36
12 3 -17 4.04 1.56
12 -3 -17 3.39 1.52
12 3 -17 5.34 1.5
-12 -3 17 4.42 2.34
12 3 -16 17.82 2.1
-12 -3 16 17.37 2.64
-12 3 16 18.33 2.68
12 3 -16 12.46 1.87
12 -3 -16 14.32 1.87
12 3 -16 13.65 1.62
-12 3 16 13.61 2.53
-12 3 15 5.68 2.22
12 3 -15 7.39 1.83
-12 3 15 7.69 2.49
12 3 -15 4.23 1.32
12 3 -15 4.49 1.58
12 -3 -15 4.4 1.53
12 3 -15 5.5 3.25
-12 -3 15 5.87 2.48
-12 -3 14 5.1 2.29
-12 3 14 4.43 2.35
12 3 -14 3.43 1.66
-12 3 14 6.15 2.34
12 3 -14 3.43 1.5
12 -3 -14 5.98 1.53
12 3 -14 13.36 3.59
12 -3 -14 4.41 3.07
12 3 -14 6.55 3.44
12 3 -14 6.24 1.31
-12 -3 13 -2.79 2.37
-12 3 13 -0.76 2.17
12 3 -13 -0.11 1.52
-12 3 13 3.23 2.21
12 3 -13 0.05 1.48
12 -3 -13 -1.24 1.5
12 3 -13 1.5 3.32
12 3 -13 0.96 1.17
-12 3 12 30.14 3.27
12 3 -12 42.35 2.8
-12 3 12 38.17 3.21
12 3 -12 35.82 2.7
12 -3 -12 33.6 2.62
12 3 -12 43.09 4.89
12 3 -12 38.53 2.49
-12 -3 12 34.86 3.27
12 -3 -12 39.01 4.05
12 3 -11 -0.33 1.02
-12 -3 11 0.34 2.25
-12 3 11 2.97 2.25
12 3 -11 0.46 1.52
12 3 -11 -1.15 2.49
12 -3 -11 -0.94 2.51
12 3 -11 -0.32 1.36
12 -3 -11 0.18 1.35
12 3 -11 2.83 3.26
12 3 -10 54.92 4.39
12 3 -10 50.03 3.22
12 -3 -10 50.55 4.41
12 3 -10 44.67 3.06
12 -3 -10 47.95 3.1
12 3 -10 44.93 2.86
-12 -3 10 37.91 3.57
-12 3 10 39.31 3.55
12 3 -9 1.11 0.95
12 3 -9 0.68 1.44
-12 3 9 -0.05 1.72
12 3 -9 0.18 2.43
12 -3 -9 3.43 2.37
12 3 -9 0.04 1.25
12 -3 -9 -0.48 1.16
12 3 -9 -1.51 3.2
12 3 -8 150.25 8.44
12 3 -8 141.66 9.38
12 -3 -8 141.37 9.36
-12 3 8 149.21 8.56
12 3 -8 140.42 8.36
12 -3 -8 139.52 8.35
12 3 -8 155.45 9.92
12 3 -8 151.64 8.24
-12 3 8 155.64 10.69
-12 3 7 3.47 3.96
12 3 -7 1.31 1.36
-12 3 7 3.36 1.77
12 3 -7 5.68 2.33
12 -3 -7 4.61 2.45
12 3 -7 1.57 3.05
12 3 -6 71.69 4.11
-12 -3 6 59.65 4.66
-12 3 6 49.45 4.43
12 3 -6 66.9 5.09
12 -3 -6 70.19 5.21
12 3 -6 70.47 5.45
-12 3 6 65.1 6.21
12 3 -5 190.77 10.16
-12 -3 5 169.35 10.56
12 3 -5 210.8 11.28
12 -3 -5 204.4 11.34
-12 3 5 190.3 11.94
12 3 -4 186.93 9.58
-12 -3 4 155.49 10
-12 3 4 138.84 9.77
12 3 -4 191.57 10.65
12 -3 -4 194.16 10.84
-12 -3 4 109.3 12.21
-12 3 4 137.52 12.62
-12 3 4 176.5 11.13
-12 3 3 2.9 3.35
12 3 -3 1.79 1.41
-12 -3 3 -1.96 2.55
-12 3 3 -2.13 2.31
-12 -3 3 7.63 6.53
-12 3 3 0.5 6.48
12 3 -3 1.23 2.5
12 3 -3 2.9 2.35
12 -3 -3 2.33 2.59
-12 -3 2 -4.32 7.07
-12 3 2 -1.92 3.54
12 3 -2 1.79 1.49
-12 3 2 -8.47 7.95
-12 -3 2 1.33 2.67
-12 3 2 0.61 2.29
12 3 -2 1.18 1.69
12 3 -2 -1.39 2.37
12 3 -2 1.5 2.37
12 -3 -2 1.01 2.59
12 3 -1 283.84 14.31
-12 -3 1 249.93 14.71
-12 3 1 206.99 14.45
12 3 -1 263.88 15.28
12 -3 -1 270.59 15.58
12 3 -1 241.5 14.17
12 3 -1 255.43 14.45
-12 -3 1 269.47 18.74
-12 3 1 303.24 19.42
-12 3 1 281.19 15.86
-12 3 0 543.68 28.95
-12 -3 0 502.06 27.93
-12 3 0 429.89 27.71
12 3 0 510.82 28.59
12 -3 0 595 29.06
12 3 0 503.53 27.6
12 3 1 -0.4 2.44
12 -3 1 -1.15 2.88
-12 3 -1 -1.53 3.43
-12 -3 -1 -0.4 3.01
-12 3 -1 0.51 2.72
12 3 1 -0.58 1.94
12 -3 2 37.13 4.39
-12 -3 -2 40.78 4.03
-12 3 -2 42.37 4.76
-12 3 -2 37.43 3.87
12 3 2 37.76 3.97
12 3 2 41.83 3.11
-12 3 -3 123.3 7.86
-12 -3 -3 108.3 6.77
-12 3 -3 95.05 6.59
12 -3 3 108 7.42
12 3 3 100.07 5.95
-12 -3 -4 162.14 10
-12 3 -4 152.12 9.87
12 3 4 167.44 9.29
-12 -3 -5 16.48 3.12
-12 3 -5 10.29 2.74
12 3 5 12.09 1.51
-12 -3 -6 1.72 2.58
-12 3 -6 0.86 2.64
-12 -3 -7 7.28 2.62
-12 3 -7 6.64 2.4
-12 -3 -8 10.86 2.4
-12 3 -8 10.61 2.34
-12 3 -9 1.83 2.13
-12 -3 -9 0.4 2.02
-12 -3 -9 0.84 1.86
-12 3 -9 1.75 1.8
-12 -3 -10 43.35 1.81
-12 3 -10 -0.03 0.69
12 3 11 10.33 0.86
12 4 -21 0.64 1.07
-12 4 20 0.39 1.31
-12 -4 20 1.26 1.41
12 4 -20 1.32 1.42
-12 4 19 4.04 1.59
12 4 -19 5.29 1.61
-12 4 18 19.45 2.19
12 4 -18 14.52 1.86
12 4 -17 56.07 3.61
-12 4 17 63.17 3.82
12 4 -16 0.61 1.52
12 4 -16 -0.1 1.21
-12 4 16 -0.24 1.81
12 4 -15 0.44 1.52
-12 4 15 -0.48 1.78
12 4 -15 0.07 1.25
12 4 -14 115.69 6.8
-12 4 14 125.21 6.94
-12 4 14 107.78 6.75
12 4 -14 114.4 6.62
-12 4 13 5.38 3.61
12 4 -13 2.26 1.54
-12 4 13 3.85 1.66
12 4 -13 2.22 1.18
12 4 -12 12.04 1.32
12 4 -12 9.05 1.73
-12 4 12 12.03 1.86
-12 4 12 11.04 3.71
-12 4 11 5.92 3.79
12 4 -11 6.77 1.54
12 4 -11 6.22 1.12
-12 4 11 8.08 1.88
12 4 -10 -0.06 0.98
-12 4 10 1.81 3.43
12 4 -10 2.2 1.4
-12 4 10 -1.49 1.85
12 4 -10 0.25 3.28
12 4 -9 2.8 1.04
12 4 -9 1.63 1.46
-12 4 9 3.74 2.16
12 4 -9 -1.96 3.54
12 4 -8 0.66 1.02
-12 4 8 0.77 3.98
12 4 -8 0.3 1.32
-12 4 8 0.07 2.12
12 4 -8 -0.24 3.14
12 4 -7 2.29 1
12 4 -7 1.54 1.35
-12 4 7 1.21 2.23
12 4 -7 0.23 3.1
12 4 -6 20.55 1.91
-12 4 6 18.17 4.55
-12 4 6 20.53 2.9
12 4 -6 17.21 3.49
12 4 -6 17.63 1.5
12 4 -5 400.33 20.46
12 4 -5 358.27 20.79
12 4 -5 378.52 21.72
12 4 -5 349.85 20.24
-12 4 5 373.21 21.99
12 4 -4 23.35 2.16
-12 4 4 24.5 4.59
12 4 -4 26.36 3.22
12 4 -4 20.44 3.44
-12 4 3 62.85 5.78
12 4 -3 56.33 3.59
12 4 -3 50.47 3.8
12 4 -3 55.81 4.37
12 4 -3 44.59 4.46
-12 4 2 7.19 4.11
12 4 -2 1.87 1.4
12 4 -2 4.15 1.87
12 4 -2 1.62 2.49
-12 4 1 111.51 8.57
12 4 -1 120.19 6.73
12 4 -1 107.74 6.74
12 4 -1 112.79 7.07
-12 4 0 347.79 19.8
12 4 0 331.25 18.19
12 4 0 322.76 18.13
12 4 0 316.25 18.33
-12 4 -1 141.61 9.31
12 4 1 125.2 7.34
12 4 1 128.01 7.41
12 4 1 127.18 7.64
12 4 2 14.97 1.75
12 4 2 16.52 1.62
12 4 2 14.77 2.1
12 4 3 46.72 3.3
12 4 4 72.34 4.49
12 4 5 1.77 1.38
12 4 6 5 1.14
12 4 7 1.5 0.81
12 4 8 0.49 0.76
12 4 9 0.15 0.63
12 4 10 -0.16 0.45
12 5 -20 2.4 1.04
12 5 -19 0.06 1.28
12 5 -18 0.18 1.33
12 5 -17 -0.77 1.27
12 5 -16 12.03 1.48
-12 5 16 11.59 1.56
12 5 -16 13.49 1.5
12 5 -15 25.5 2.02
-12 5 15 23.28 2.18
12 5 -15 25.98 1.97
12 5 -14 3.17 1.3
12 5 -14 2.96 1.21
-12 5 14 5.76 1.66
12 5 -13 63.97 3.96
-12 5 13 61.25 4.18
12 5 -13 64.34 3.84
12 5 -12 7.27 1.24
12 5 -12 6.04 1.41
-12 5 12 8.46 1.94
12 5 -11 28.38 2.21
12 5 -11 25.37 2.04
12 5 -10 1.7 1.05
-12 5 10 0.24 3.25
12 5 -10 0.66 1.21
-12 5 10 2.38 2.06
12 5 -9 76 4.55
-12 5 9 73.77 4.98
12 5 -9 74.54 4.45
-12 5 9 66.33 6.32
12 5 -8 111.34 6.48
-12 5 8 97.11 8.08
-12 5 8 114.43 6.93
12 5 -8 94.55 7.01
12 5 -8 116.42 6.4
12 5 -7 -0.58 1.13
-12 5 7 4.03 3.57
12 5 -7 0.22 1.21
-12 5 7 -0.73 2.39
12 5 -7 3.35 2.49
12 5 -6 6.62 1.17
-12 5 6 5.94 3.82
12 5 -6 6.45 1.4
-12 5 6 2.53 2.55
12 5 -6 5.8 2.65
12 5 -5 16.89 1.78
12 5 -5 18.43 1.63
12 5 -4 -0.51 1.19
12 5 -4 -2.37 2.3
-12 5 3 3.47 3.63
12 5 -3 2.13 1.21
12 5 -3 1.23 2.13
12 5 -3 0.6 2.69
12 5 -2 39.41 2.85
-12 5 2 47.5 5.27
12 5 -2 44.01 3.27
12 5 -2 44.88 3.67
12 5 -1 14.67 1.65
12 5 -1 16.12 2.08
12 5 -1 13.57 2.62
12 5 0 2.43 1.22
12 5 0 3.22 1.6
12 5 0 3.32 2.09
12 5 1 0.12 1.07
12 5 1 -0.15 1.35
12 5 1 1.3 2
12 5 2 6.96 1.33
12 5 2 5.64 1.15
12 5 2 8.01 1.86
12 5 3 10.01 1.24
12 5 3 12.24 1.28
12 5 3 12.07 1.78
12 5 4 16.9 1.49
12 5 4 21.85 1.89
12 5 5 13.71 1.25
12 5 5 18.02 1.58
12 5 6 1.83 0.71
12 5 6 1.89 0.92
12 5 7 -0.35 0.42
12 5 7 3.83 0.7
12 6 -18 28.5 1.95
12 6 -17 0.92 1.14
12 6 -17 -1.67 1.1
-12 6 16 2.51 1.12
12 6 -16 7.13 1.17
-12 6 15 5.45 1.41
12 6 -15 7.76 1.18
-12 6 14 56 3.33
12 6 -14 69.41 3.1
-12 6 13 -1.15 1.62
12 6 -13 -1.42 1.84
12 6 -13 -0.63 1.1
12 6 -12 10.21 1.26
-12 6 12 5.93 1.87
12 6 -12 6.72 2.2
-12 6 11 26.03 2.6
12 6 -11 23.37 2.79
12 6 -11 28.56 2.01
12 6 -10 2.05 1.1
-12 6 10 0.4 1.96
12 6 -10 2.12 2.15
-12 6 9 18.73 2.57
12 6 -9 19.58 2.62
12 6 -9 24.22 1.85
12 6 -8 8.25 1.27
-12 6 8 4.71 2.15
12 6 -8 6.16 2.29
12 6 -7 44.59 3.71
12 6 -7 44.57 3.7
12 6 -7 51.98 3.15
12 6 -6 -0.35 1.18
12 6 -6 -1.04 2.23
12 6 -6 0.5 2.1
12 6 -5 -0.63 1.11
12 6 -5 -1.68 2.21
12 6 -5 1.44 2.16
12 6 -4 48.26 3.77
12 6 -4 53.46 3.91
12 6 -4 52.34 3.24
12 6 -3 0.4 1.95
12 6 -2 30.86 2.63
12 6 -1 24.69 2.25
12 6 0 15.17 1.75
12 6 0 13.89 2.12
12 6 1 5 1.32
12 6 1 4.67 1.71
12 6 2 30.08 2.1
12 6 2 29.62 2.38
12 6 3 0.06 0.86
12 6 3 0.77 1.38
12 6 4 11.76 0.99
12 6 4 12.59 1.4
12 6 5 0.69 0.86
12 6 6 -0.17 0.64
12 7 -16 2.06 0.75
12 7 -15 3.94 0.87
12 7 -14 3.02 1.15
12 7 -14 2.81 0.89
-12 7 13 6.41 1.5
12 7 -13 10.95 1.59
12 7 -13 10.31 1.1
-12 7 12 12.16 1.76
12 7 -12 14.35 1.76
12 7 -12 14.37 1.29
12 7 -11 -0.47 0.95
-12 7 11 -0.04 1.59
12 7 -11 -0.7 1.54
12 7 -11 -0.33 0.59
12 7 -10 11.06 1.8
12 7 -10 11.79 1.6
12 7 -10 14.58 1.32
12 7 -9 9.27 1.19
12 7 -9 7.33 1.64
12 7 -9 5.88 1.59
12 7 -8 13.77 1.86
12 7 -8 16.65 1.46
12 7 -7 17.1 1.99
12 7 -7 21.74 1.66
12 7 -6 10.54 1.21
12 7 -6 5.61 1.67
12 7 -6 6.67 1.55
12 7 -5 11.85 1.8
12 7 -5 10.74 1.73
12 7 -5 15.67 1.35
12 7 -4 10.64 1.16
12 7 -4 9.64 1.66
12 7 -4 7.25 1.56
12 7 -3 26.41 2.09
12 7 -3 22.44 2.05
12 7 -3 23.51 1.69
12 7 -2 32.88 2.31
12 7 -2 31.49 2.35
12 7 -2 29.65 1.99
12 7 -1 19.69 1.64
12 7 -1 18.89 1.75
12 7 -1 15.85 1.27
12 7 0 -0.23 0.59
12 7 0 -1.12 1.04
12 7 1 0.58 0.51
12 7 1 0.74 0.89
12 7 2 -0.54 0.7
12 7 2 0.41 1
12 7 3 11.68 1.11
12 7 4 1.36 0.63
12 8 -12 2.07 0.51
12 8 -11 5.99 0.68
12 8 -10 8.39 0.81
12 8 -9 5.66 0.97
12 8 -9 7.93 0.78
12 8 -8 1.46 0.62
12 8 -8 0.97 0.86
12 8 -7 9.69 1.11
12 8 -7 9.1 0.86
12 8 -6 -0.33 0.6
12 8 -5 0.75 0.56
12 8 -4 14.76 1.18
12 8 -4 15.31 1.12
12 8 -4 12.07 0.99
12 8 -3 70.31 3.87
12 8 -3 75.79 3.88
12 8 -2 25.75 1.55
12 8 -2 26.68 1.53
12 8 -1 11.8 0.93
-13 0 24 0.02 0.94
-13 0 23 3.22 1.49
-13 0 22 -2.74 1.97
-13 0 21 31.15 3.22
13 0 -21 37.43 2.78
13 0 -20 -2.11 1.96
13 0 -19 -0.98 1.91
13 0 -18 -1.13 1.64
13 0 -18 0.73 2.06
13 0 -17 426.04 23.62
13 0 -17 447.44 23.76
13 0 -17 412.71 23.51
13 0 -16 -2.77 1.72
13 0 -16 -1.48 1.26
13 0 -16 -3.08 2.01
13 0 -15 22.19 2.11
13 0 -15 23.66 2.46
13 0 -15 23.84 3.37
13 0 -14 -0.19 1.52
13 0 -14 -2.21 3.61
13 0 -14 0.76 1.83
13 0 -14 -2.29 2.66
13 0 -13 107.92 7.83
13 0 -13 104.78 6.17
13 0 -13 102.8 6.31
13 0 -12 -0.27 1.36
13 0 -12 -1.36 3.31
13 0 -12 -0.05 1.68
13 0 -11 25.18 2.13
13 0 -11 29.96 2.36
13 0 -11 28.73 3.95
13 0 -10 -0.22 1.22
13 0 -10 -3.13 3.02
13 0 -10 0.95 1.44
13 0 -9 4.16 1.27
13 0 -9 4.23 2.9
13 0 -8 0.43 1.15
13 0 -8 1.17 2.75
13 0 -7 44.81 2.96
13 0 -7 41.55 4.35
13 0 -6 1.25 1.18
13 0 -6 -1.76 2.85
-13 0 5 -2.54 3.08
13 0 -5 2.73 1.15
13 0 -5 1.58 2.83
-13 0 4 0.67 2.57
13 0 -4 0.22 1.13
-13 0 4 0.19 3
13 0 -4 -1 2.95
13 0 -3 32.43 3.99
13 0 -3 28.97 2.18
-13 0 3 25.46 3.71
-13 0 3 25.28 8.99
13 0 -2 -1.25 2.96
-13 0 2 -1.66 3.03
-13 0 2 -1.21 8.22
13 0 -1 19.04 3.44
-13 0 1 17.46 3.58
-13 0 1 14.84 10.76
13 0 0 -1.51 2.83
-13 0 0 -1.19 3.31
-13 0 0 -7.73 10.71
-13 0 -1 57.83 4.93
13 0 1 51.53 5.01
-13 0 -2 -1.21 3.34
-13 0 -3 46.57 4.61
-13 0 -4 -1.57 3.25
-13 0 -5 80.52 6.32
-13 0 -6 -1.89 3.74
-13 0 -7 115.55 7.88
-13 0 -8 -0.09 3.61
-13 0 -9 62.27 5.1
-13 0 -10 -1.21 2.78
-13 0 -10 -2.67 2.76
-13 0 -11 2.97 2.21
13 0 11 3.01 0.54
-13 0 -11 6.21 2.2
-13 1 24 1.1 0.85
-13 -1 23 19.46 2.11
-13 1 23 18.63 2.09
-13 -1 23 22.08 1.92
-13 -1 22 26.54 2.62
-13 1 22 25.92 2.54
-13 -1 22 25.72 2.64
-13 -1 21 82.26 5.52
13 1 -21 84.08 5.13
13 -1 -21 90.99 5.16
-13 -1 21 75.61 5.48
-13 1 21 82.92 5.45
-13 1 20 63.6 4.47
13 1 -20 61.46 3.99
13 -1 -20 57.82 3.94
-13 -1 20 54.41 4.45
-13 1 20 54.75 4.46
-13 1 19 0.97 2.58
13 1 -19 1.28 1.99
13 -1 -19 0.05 1.88
13 1 -19 -2.07 1.41
-13 -1 19 -0.84 2.83
-13 1 19 0.08 2.75
13 1 -18 21.72 2.35
-13 1 18 18.63 3.2
13 1 -18 18.11 2.36
13 -1 -18 20.81 2.43
13 1 -18 23.53 1.97
-13 -1 18 21.76 3.4
-13 1 18 21.93 3.23
13 -1 -17 4.28 1.53
13 1 -17 0.16 1.71
13 1 -17 -0.73 1.99
13 -1 -17 -0.78 2.09
13 1 -17 1.28 1.4
-13 -1 17 -0.26 2.99
-13 1 17 0.78 3.14
13 1 -16 109.3 6.7
13 -1 -16 110.87 6.61
13 -1 -16 117.83 8.69
13 1 -16 98.09 8.45
13 1 -16 120.91 6.88
13 -1 -16 111.76 6.79
13 1 -16 115.48 6.58
-13 -1 16 115.44 7.41
-13 1 16 111.81 7.46
13 1 -16 110.15 8.02
13 -1 -15 5.82 1.5
13 1 -15 5.95 1.77
-13 1 15 8.85 3.09
13 1 -15 9.89 1.9
13 -1 -15 5.5 1.83
13 1 -15 9.47 3.2
13 1 -15 6.47 1.32
-13 -1 15 5.57 3.28
13 1 -14 256.75 15.29
13 -1 -14 237.05 15.22
13 -1 -14 239.77 13.65
13 1 -14 245.7 13.75
13 1 -14 238.23 13.78
13 -1 -14 241.9 13.8
13 1 -14 238.02 13.56
-13 -1 14 263 14.29
-13 1 14 262.26 14.24
13 1 -14 236.87 15.07
13 1 -13 294.27 17.6
13 -1 -13 301.14 17.51
13 -1 -13 275.79 16.01
13 1 -13 285.99 16.09
13 1 -13 286.63 16.18
13 -1 -13 289.85 16.15
-13 -1 13 301.48 16.65
-13 1 13 298.08 16.62
13 1 -13 281.83 17.32
13 -1 -12 398.56 23.03
13 1 -12 410.21 23.1
13 1 -12 436.54 24.5
13 -1 -12 402.15 24.48
13 1 -12 415.67 23.15
13 -1 -12 406.86 23.15
-13 -1 12 452.21 23.56
-13 1 12 457.52 23.54
13 -1 -11 45.45 2.94
13 1 -11 48.12 3.1
13 1 -11 50.8 4.83
13 -1 -11 51.36 4.78
13 1 -11 38.09 3.14
13 -1 -11 41.49 3.13
-13 -1 11 39.64 4.18
-13 1 11 47.86 4.18
13 -1 -10 82.08 4.75
13 1 -10 80.38 4.83
13 1 -10 82.59 6.29
13 -1 -10 78.25 6.28
-13 1 10 74.55 5.56
13 1 -10 79.26 4.89
13 -1 -10 75.6 4.87
-13 -1 10 81.29 5.62
-13 -1 9 5.06 2.79
-13 1 9 2.72 2.69
13 -1 -9 5.46 1.18
13 1 -9 3.13 1.33
13 1 -9 2.61 2.64
13 -1 -9 5.3 2.93
13 -1 -8 43.43 2.82
13 1 -8 41.02 2.93
-13 -1 8 45.35 4.18
-13 1 8 35.11 3.93
13 1 -8 45.47 4.51
13 -1 -7 122.27 6.88
13 1 -7 117.44 6.95
-13 -1 7 122.85 7.76
-13 1 7 103.99 7.62
13 1 -7 127.59 8.26
13 -1 -7 123.08 8.32
13 -1 -6 80.97 4.6
13 1 -6 74.41 4.65
-13 -1 6 66.21 5.57
-13 1 6 67.66 5.54
13 1 -6 80.99 6.14
13 -1 -6 86.32 6.21
-13 1 6 81.62 6.32
-13 1 5 17.5 3.44
13 -1 -5 18.72 1.64
13 1 -5 15.88 1.7
-13 -1 5 16.52 3.22
-13 1 5 11.87 3.09
13 1 -5 18.86 3.37
13 -1 -5 18.89 3.29
13 -1 -4 139.65 7.7
13 1 -4 137.54 7.75
-13 -1 4 123.05 8.44
-13 1 4 121.14 8.47
13 1 -4 140.36 9.1
13 -1 -4 135.6 9.17
-13 1 4 124.2 8.93
13 1 -3 19.51 3.49
13 -1 -3 13.68 3.29
-13 -1 3 15.37 8.17
-13 1 3 18.12 7.49
13 -1 -3 17.83 1.65
-13 1 3 17.25 3.2
-13 -1 3 18.45 3.36
-13 1 3 14.61 3.27
13 1 -3 14.55 1.72
13 1 -2 41.04 4.5
13 -1 -2 40.69 2.68
-13 -1 2 39.03 4.09
-13 1 2 30.68 4.09
13 -1 -2 38.84 4.35
-13 -1 2 43.99 9.35
-13 1 2 34.82 9.42
13 1 -2 34.19 3.06
-13 1 2 41.66 4.25
-13 -1 1 142.66 8.93
-13 1 1 132.41 8.95
13 1 -1 142.85 9.65
13 -1 -1 148.08 9.62
-13 1 1 142.8 14.91
-13 -1 1 133.43 15.12
-13 -1 0 137.6 9.04
-13 1 0 136.8 9.09
13 1 0 146.79 9.72
13 -1 0 143.12 9.77
-13 -1 0 169.59 15.69
-13 1 0 181.36 15.88
13 1 1 0.22 2.78
13 -1 1 -1.39 2.98
-13 -1 -1 1.38 9.47
-13 -1 -1 -0.92 3.18
-13 1 -1 0.1 3.32
-13 1 -1 8.3 9.83
13 1 2 4.79 2.8
13 -1 2 0.7 2.82
-13 -1 -2 0.31 3.24
-13 1 -2 2.05 3.43
-13 -1 -3 128.36 8.24
-13 1 -3 130.14 8.19
13 1 3 107.52 8.37
13 -1 3 126.21 8.64
13 1 4 19.69 3.06
13 -1 4 16.62 3.23
-13 -1 -4 15.54 3.74
-13 1 -4 23.96 3.75
-13 -1 -5 15.22 3.61
-13 1 -5 18.7 3.82
-13 -1 -6 6.24 3.57
-13 1 -6 3.8 3.49
-13 -1 -7 -1.12 3.37
-13 1 -7 3.57 3.2
-13 -1 -8 8.64 3.27
-13 1 -8 5.43 3.21
-13 -1 -9 59.19 4.69
-13 1 -9 59.99 4.59
-13 1 -10 -0.79 2.42
-13 -1 -10 0.07 2.41
-13 -1 -10 2.23 2.32
-13 1 -10 -0.47 2.28
-13 -1 -11 52.47 3.69
13 1 11 48.72 2.97
-13 1 -11 49.73 3.6
-13 1 -11 51.47 3.56
-13 2 23 4.65 1.15
-13 -2 23 4.88 1.07
-13 -2 22 6.78 1.77
-13 2 22 7.62 1.69
-13 2 22 9.02 1.64
-13 -2 22 11.36 1.86
-13 -2 21 13.18 2.25
-13 2 21 12.31 2.22
-13 2 21 15.39 2.1
-13 -2 21 17.58 2.45
-13 2 20 45.73 3.53
13 2 -20 48.48 3.08
13 -2 -20 47.86 3.1
13 2 -20 40.78 2.89
-13 -2 20 39.03 3.59
-13 2 20 41.04 3.61
-13 2 19 25.06 2.92
13 2 -19 21.54 2.24
13 -2 -19 22.67 2.24
13 2 -19 20.82 1.95
-13 -2 19 24.35 3.02
-13 2 19 18.87 2.86
-13 2 18 4.29 2.64
13 2 -18 1.99 1.74
13 -2 -18 0.36 1.71
13 2 -18 1.22 1.37
-13 -2 18 -2.42 2.47
-13 2 18 1.14 2.68
-13 2 17 20.25 3.19
13 -2 -17 21.12 2.24
13 2 -17 21.19 2.35
13 2 -17 23.77 1.99
-13 -2 17 22.06 3.14
-13 2 17 18.14 3.02
-13 2 16 18.54 3.1
13 2 -16 19.69 2.26
13 -2 -16 17.19 2.15
13 2 -16 19.01 1.84
13 2 -16 18.11 3.86
-13 -2 16 17.82 3.07
-13 2 16 16.65 3.05
-13 2 15 0.99 2.67
13 2 -15 -1.53 1.69
13 -2 -15 1.31 1.74
13 2 -15 1.21 3.07
13 2 -15 1 1.27
13 -2 -15 -3.4 3.31
-13 -2 15 3.72 2.6
-13 2 15 0.72 2.66
-13 2 14 1.97 2.52
13 2 -14 1.28 1.61
13 -2 -14 0.86 1.62
13 2 -14 1.22 3.22
13 2 -14 0.37 1.15
-13 -2 14 1.04 2.6
-13 -2 13 2.02 2.63
-13 2 13 -2.16 2.53
13 2 -13 2.05 3.09
13 -2 -13 2.22 2.86
13 2 -13 1.15 1.65
13 -2 -13 -1.8 1.55
13 2 -13 5.45 3.34
13 2 -13 -0.19 1.07
-13 -2 12 -0.08 2.39
-13 2 12 -0.98 2.64
13 2 -12 -1.31 2.94
13 -2 -12 -0.21 2.98
13 2 -12 1.01 1.63
13 -2 -12 0.73 1.61
13 2 -12 -5.62 3.37
13 2 -12 0.12 1.03
-13 -2 11 2.2 2.49
-13 2 11 -2.15 2.53
13 2 -11 -1.71 2.84
13 -2 -11 2.11 2.86
13 2 -11 1.76 1.47
13 -2 -11 -1.27 1.52
13 2 -11 2.1 3.1
-13 2 10 25.71 3.21
13 2 -10 31.01 2.5
13 -2 -10 31.77 2.46
13 2 -10 34.45 4.07
13 -2 -10 33.51 3.97
-13 -2 10 32.53 3.2
13 2 -9 212.63 13.24
13 -2 -9 216.29 13.3
13 2 -9 211.61 12.03
-13 2 8 108.76 7.61
-13 -2 8 121.05 7.84
13 2 -8 136.87 8.53
13 -2 -8 133.74 8.52
-13 2 8 125.04 9.34
-13 2 7 18.95 4.47
13 2 -7 16.65 1.76
-13 -2 7 13.57 3.11
-13 2 7 10.4 2.81
13 2 -7 16.27 3.28
13 -2 -7 17.81 3.36
13 2 -6 171.97 10.03
-13 -2 6 165.14 10.57
-13 2 6 150.44 10.46
13 2 -6 205.64 11.36
13 -2 -6 218.09 11.53
-13 2 6 201.4 11.78
13 2 -5 108.19 6.45
-13 -2 5 100.04 7.13
-13 2 5 99.39 7.09
13 -2 -5 121.86 7.88
-13 2 5 109.82 8.02
-13 2 4 12.15 3.35
13 2 -4 7.34 1.57
-13 -2 4 8.57 3.05
-13 2 4 5.98 2.81
13 2 -4 8.77 3.11
13 -2 -4 10.05 3.3
-13 -2 4 8.17 6.51
-13 2 4 10.01 6.1
-13 2 3 4.7 3.21
13 2 -3 3.98 1.49
-13 -2 3 9.16 6.85
-13 2 3 -8.14 7.02
-13 -2 3 3.2 2.96
-13 2 3 4.91 2.94
13 2 -3 3.91 2.85
13 -2 -3 2.65 2.91
13 2 -2 18.41 3.45
13 -2 -2 21.11 3.6
-13 2 2 11.47 3.37
13 2 -2 13.55 1.8
-13 -2 2 14.22 3.27
-13 2 2 12.02 3.24
-13 -2 2 23.17 8.49
13 2 -2 14.4 2.49
-13 2 2 10.53 8.42
13 2 -1 2.54 2.91
13 -2 -1 2.64 2.97
-13 2 1 3.64 3.18
-13 -2 1 -0.1 3.12
-13 2 1 3.25 3.13
-13 -2 1 1.95 8.61
-13 2 1 2.65 8.29
13 2 -1 1.51 2.04
-13 2 0 182.43 11.08
-13 -2 0 163.14 10.35
-13 2 0 149.96 10.29
13 2 0 183.62 11.14
13 -2 0 186.32 11.32
13 2 0 164.67 9.68
-13 -2 0 177.34 14.95
-13 2 0 164.82 15.23
13 2 1 38.65 4.12
13 -2 1 41.61 4.57
-13 -2 -1 29.34 4
-13 2 -1 31.18 4.01
13 2 1 31.68 2.62
13 2 2 11.18 3.02
13 -2 2 19.45 3.49
-13 -2 -2 8.39 3.33
-13 2 -2 13.23 3.41
-13 -2 -3 48.58 4.76
-13 2 -3 56.21 4.74
13 2 3 44.39 4.58
-13 -2 -4 20.18 3.57
-13 2 -4 17.22 3.61
-13 2 -5 43.73 4.3
-13 -2 -5 37.91 4.15
-13 -2 -6 49.16 4.32
-13 2 -6 51.74 4.47
-13 -2 -7 23.67 3.08
-13 2 -7 19 3.14
-13 -2 -8 50.22 3.92
-13 2 -8 46.41 3.97
-13 2 -9 11.48 2.58
-13 -2 -9 19.17 2.65
-13 -2 -9 17.75 2.33
-13 2 -9 13.78 2.41
-13 2 -10 3.59 1.69
-13 -2 -10 1.94 1.76
-13 -2 -10 3.97 1.53
-13 2 -10 2.51 1.68
13 2 11 7.75 0.72
-13 3 22 1.47 1.05
-13 -3 22 1.26 1.1
-13 -3 21 4.46 1.53
-13 3 21 2.98 1.46
-13 -3 21 5.31 1.74
13 3 -21 3.32 1.15
-13 -3 20 1.25 1.9
-13 3 20 3.35 1.6
-13 3 20 4.21 1.72
13 3 -20 4.09 1.42
-13 -3 19 17.08 2.55
-13 3 19 17.97 2.32
-13 3 19 23.04 2.44
13 3 -19 22.55 1.89
13 -3 -19 18.99 1.85
13 3 -19 20.69 1.95
-13 -3 18 2.42 2.31
-13 3 18 -0.24 2.13
13 3 -18 -0.53 1.71
-13 3 18 0.91 2.12
13 3 -18 -0.47 1.47
13 -3 -18 0.17 1.38
13 3 -18 4.95 1.46
-13 -3 17 29.12 3.1
13 3 -17 34.49 2.66
-13 3 17 33.54 3.2
13 3 -17 34.1 2.6
13 -3 -17 36.38 2.55
13 3 -17 31.19 2.38
-13 3 17 28.59 3.09
-13 -3 16 -0.8 2.42
-13 3 16 0.07 2.14
13 3 -16 -0.57 1.68
-13 3 16 -0.15 2.24
13 3 -16 0.73 1.51
13 -3 -16 -1.2 1.49
13 3 -16 2.35 1.26
-13 -3 15 12.05 2.55
-13 3 15 13.16 2.57
13 3 -15 18.12 2.05
-13 3 15 19.7 2.58
13 3 -15 15.89 1.84
13 -3 -15 14.83 1.84
13 3 -15 14.76 1.61
-13 -3 14 -0.59 2.37
-13 3 14 0.07 2.34
13 3 -14 0.05 1.64
-13 3 14 -1.88 2.21
13 3 -14 0.2 1.51
13 -3 -14 -0.25 1.49
13 3 -14 0.76 3.25
13 3 -14 1.27 3.1
13 3 -14 -0.03 1.11
-13 -3 13 6.13 2.51
-13 3 13 7.67 2.27
-13 3 13 7.87 4.02
13 3 -13 8.72 1.72
-13 3 13 7.61 2.22
13 3 -13 5.96 1.59
13 -3 -13 5.3 1.57
13 3 -13 12.36 3.74
13 3 -13 7.6 1.23
-13 -3 12 1.53 2.25
-13 3 12 2.86 4.21
13 3 -12 1.22 1.52
-13 3 12 0.5 2.42
13 3 -12 3.06 2.6
13 -3 -12 2.23 2.51
13 3 -12 4.27 1.46
13 -3 -12 1.45 1.33
13 3 -12 2.74 3.3
13 3 -12 2.71 1.06
13 3 -11 35.27 2.63
13 3 -11 25.44 3.7
13 -3 -11 31.17 3.8
13 3 -11 34.4 2.54
13 -3 -11 31.72 2.54
13 3 -11 34.63 2.26
13 3 -10 5.24 0.97
13 3 -10 3.8 1.58
13 3 -10 8.36 2.56
13 -3 -10 3.35 2.71
13 3 -10 4.04 1.33
13 -3 -10 3.61 1.46
13 3 -9 29.9 2.31
-13 3 9 31.66 5.05
13 3 -9 26.4 2.18
13 -3 -9 22.98 2.24
13 3 -9 28.64 3.42
13 -3 -9 33.43 3.64
13 3 -9 30.83 4.03
13 3 -8 1.34 1.44
-13 3 8 2.66 4.04
13 3 -8 4.87 2.53
13 -3 -8 1.55 2.48
13 3 -8 2.51 1.28
13 -3 -8 1.02 1.33
13 3 -8 -0.86 3.13
13 3 -7 31.78 2.53
-13 3 7 31.55 5.13
13 3 -7 36.01 3.6
13 -3 -7 29.82 3.73
13 3 -7 35.75 4.14
13 3 -6 1.95 1.53
-13 -3 6 0.18 2.65
-13 3 6 -0.61 2.37
-13 3 6 0.24 3.94
13 3 -6 0.18 2.38
13 -3 -6 0.79 2.55
13 3 -6 5.29 2.87
-13 3 5 54.58 8.14
-13 -3 5 55.47 4.71
-13 3 5 54.88 4.52
13 3 -5 64.05 5.13
13 -3 -5 69.79 5.28
13 3 -5 63.31 3.97
-13 3 5 60.2 5.79
-13 -3 4 43.43 4.45
-13 3 4 42.06 3.97
13 3 -4 57.14 4.65
13 -3 -4 62.8 4.97
13 3 -4 54.5 3.45
-13 -3 4 29.7 7.56
-13 3 4 33.86 7.71
13 3 -4 46.8 4.18
-13 3 4 52.57 5.31
-13 3 3 105.83 7.64
13 3 -3 109.14 6.06
-13 -3 3 89.52 6.68
-13 3 3 82.68 6.43
13 3 -3 108.92 7.24
13 -3 -3 109.22 7.42
-13 3 3 115.16 11.63
13 3 -3 97.79 6.51
-13 -3 3 88.44 10.86
-13 3 2 28.18 4.42
13 3 -2 30.92 2.48
-13 -3 2 28.55 3.62
-13 3 2 22.16 3.27
13 3 -2 27.97 2.43
13 3 -2 25.95 3.01
-13 -3 2 26.15 8.21
-13 3 2 37.61 8.85
13 3 -2 29.7 3.62
13 -3 -2 28.53 3.85
13 3 -1 275.35 14.33
-13 -3 1 246.01 14.78
-13 3 1 225.02 14.55
-13 3 1 256.88 15.69
13 3 -1 241.95 15.3
13 -3 -1 272.13 15.7
13 3 -1 250.34 14.42
-13 -3 1 257.33 18.78
-13 3 1 247.41 18.89
-13 3 0 255.8 15.71
13 3 0 272.95 14.42
-13 -3 0 249.11 14.89
-13 3 0 226.01 14.67
13 3 0 262.76 15.47
13 -3 0 280.64 15.9
13 3 0 248.2 14.43
-13 3 -1 219.16 12.86
-13 -3 -1 206.07 12.02
-13 3 -1 188.12 11.82
13 3 1 183.52 12.33
13 -3 1 201.61 12.77
13 3 1 201.8 11.4
-13 -3 -2 147.71 8.72
-13 3 -2 133.44 8.49
13 3 2 119.07 8.77
13 -3 2 138.07 9.26
13 3 2 136.79 7.88
-13 -3 -3 60.2 4.71
-13 3 -3 55.75 4.49
13 3 3 49.22 3.39
-13 -3 -4 40.8 3.97
-13 3 -4 42.48 3.76
13 3 4 35.9 2.55
-13 -3 -5 11.05 2.87
-13 3 -5 8.24 2.71
-13 -3 -6 2.5 2.45
-13 3 -6 2.39 2.34
-13 -3 -7 43.35 3.69
-13 3 -7 51.23 3.64
-13 3 -8 5.8 2
-13 -3 -8 5.43 2.01
-13 -3 -8 7.39 1.93
-13 3 -8 2.74 1.76
13 3 9 1.46 0.7
-13 3 -9 0.31 0.52
13 3 10 8.94 0.78
13 4 -21 3.94 0.93
-13 4 20 3.22 0.97
-13 -4 20 -1.39 1.47
13 4 -20 0.88 1.24
-13 4 19 33.41 2.36
13 4 -19 26.86 2.28
-13 4 18 4.85 1.56
13 4 -18 5.76 1.48
13 4 -17 30.15 2.4
-13 4 17 32.58 2.59
13 4 -17 28.45 2.26
13 4 -16 -0.23 1.49
-13 4 16 0.87 1.62
13 4 -16 0.73 1.23
13 4 -15 16.39 1.89
13 4 -15 14.21 1.51
13 4 -14 10.94 1.75
13 4 -14 8.97 1.3
13 4 -13 7.44 1.7
13 4 -13 7.98 1.2
13 4 -12 6.84 1.13
13 4 -12 2.97 1.57
-13 4 12 6.05 1.81
13 4 -11 25.22 2.25
-13 4 11 19.55 4.27
-13 4 11 24.29 2.52
13 4 -11 23.96 1.84
13 4 -11 25.21 4.02
13 4 -10 49.31 3.15
-13 4 10 49.85 3.57
13 4 -10 45.75 5.02
13 4 -10 41.51 2.79
-13 4 10 46.82 5.39
13 4 -9 0.89 0.93
13 4 -9 0.61 1.42
-13 4 9 -0.14 2.09
13 4 -9 -4.27 3.46
13 4 -8 47.22 2.98
-13 4 8 42.83 3.52
13 4 -8 52.73 4.94
13 4 -8 37.74 2.6
13 4 -7 39.19 2.72
-13 4 7 34.14 5.02
13 4 -7 33.88 2.29
13 4 -7 31.13 4.26
13 4 -6 64.19 3.81
13 4 -6 68.96 5.46
13 4 -6 52.25 3.39
-13 4 6 67.25 5.98
-13 4 5 5.59 3.72
13 4 -5 4.42 1.6
13 4 -5 4.58 3.01
13 4 -5 6.55 2.87
-13 4 4 16.12 4.08
13 4 -4 18.56 2.03
13 4 -4 18.05 2.38
13 4 -4 15.23 3.03
13 4 -4 19.46 2.91
-13 4 3 49.08 5.43
13 4 -3 49.48 3.4
13 4 -3 48.61 3.55
13 4 -3 49.51 4.1
-13 4 2 51.38 5.31
13 4 -2 43.64 3.08
13 4 -2 40.19 3.12
13 4 -2 38.78 3.65
-13 4 1 1.4 3.38
13 4 -1 1.58 1.56
13 4 -1 0.98 1.54
13 4 -1 1.91 2.22
-13 4 0 10.33 3.44
13 4 0 12.12 1.71
13 4 0 11.52 1.59
13 4 0 10.31 2.28
13 4 1 0.44 1.35
13 4 1 0.11 1.87
13 4 2 4.61 1.36
13 4 2 4.44 1.66
13 4 3 -0.32 1.16
13 4 3 3.36 1.44
13 4 4 43.2 2.95
13 4 4 52.45 3.11
13 4 5 -0.37 0.95
13 4 5 0.49 1
13 4 6 1.06 0.83
13 4 7 6.72 0.89
13 4 8 9.56 0.87
13 5 -20 5.55 0.93
13 5 -19 1.68 1.18
13 5 -18 25.99 1.98
13 5 -17 0.36 1.22
13 5 -17 7.54 1.28
13 5 -16 27.27 1.96
13 5 -16 22.15 1.88
13 5 -15 17.62 1.69
13 5 -15 17.7 1.59
13 5 -14 4.17 1.26
13 5 -14 5.64 1.17
13 5 -13 -0.04 1.21
-13 5 13 2.54 1.65
13 5 -13 2.74 1.11
13 5 -12 43 2.84
-13 5 12 38.74 3.14
13 5 -12 41.34 2.68
13 5 -11 32.13 2.32
-13 5 11 30.78 2.81
13 5 -11 28.38 2.1
13 5 -10 4.05 1.06
13 5 -10 5.8 1.37
-13 5 10 3.19 2.1
13 5 -9 -0.61 1.01
13 5 -9 -0.88 1.24
-13 5 9 0.55 2.23
13 5 -9 1.03 2.4
13 5 -8 7.83 1.18
13 5 -8 9.23 1.43
13 5 -8 6.6 2.58
13 5 -7 2.72 0.95
13 5 -7 2.54 1.28
13 5 -7 0.23 2.7
13 5 -6 36.01 2.55
13 5 -6 34.6 2.32
13 5 -5 14.51 1.65
13 5 -5 14.59 2.44
13 5 -5 15.7 1.37
13 5 -4 78.86 4.61
13 5 -4 82.25 4.94
13 5 -4 88.45 5.37
13 5 -4 68.35 4.36
13 5 -3 -0.59 0.84
13 5 -3 -0.92 1.29
13 5 -3 1.62 1.9
13 5 -3 -0.42 2.48
13 5 -2 129.01 7.56
13 5 -2 129.5 7.65
13 5 -2 137.91 7.99
13 5 -1 35.14 2.45
13 5 -1 31.22 2.58
13 5 -1 37.03 3.16
13 5 0 26.49 2.05
13 5 0 25.9 2.12
13 5 0 27.92 2.59
13 5 1 11.76 1.36
13 5 1 10.39 1.38
13 5 1 13.57 1.89
13 5 2 6.92 1.1
13 5 2 5.37 1
13 5 2 7.35 1.6
13 5 3 0.29 0.84
13 5 3 1.61 1.33
13 5 4 12.07 1.2
13 5 4 18.92 1.57
13 5 5 11.08 1.07
13 5 5 16.08 1.22
13 5 6 1.43 0.52
13 5 6 0.63 0.64
13 6 -18 0.05 0.9
13 6 -17 -0.82 1.11
13 6 -17 0.51 1
13 6 -16 0.17 1
-13 6 15 5.83 1.3
13 6 -15 6.78 1.11
-13 6 14 3.78 1.45
13 6 -14 4.91 1.56
13 6 -14 6.02 1.1
-13 6 13 9.33 1.75
13 6 -13 9.1 1.9
13 6 -13 9.49 1.21
13 6 -12 7.62 1.18
-13 6 12 12.34 1.91
13 6 -12 11.05 2.08
-13 6 11 97.63 6.26
13 6 -11 104.07 6.39
13 6 -11 107.12 5.97
13 6 -10 10.54 1.13
-13 6 10 10.29 2.06
13 6 -10 9.35 2.06
13 6 -9 24.82 1.82
13 6 -9 27.46 2.65
13 6 -9 26.92 2.71
13 6 -9 28.85 1.94
13 6 -8 2.92 1.04
13 6 -8 3.94 0.92
13 6 -8 4.92 2.01
13 6 -8 4.16 2.04
13 6 -7 2.06 1.01
13 6 -7 2.77 0.9
13 6 -7 2.71 1.96
13 6 -7 3.2 1.98
13 6 -6 13.83 1.38
13 6 -6 18.17 2.27
13 6 -6 17.03 2.41
13 6 -6 17.4 1.45
13 6 -5 1.62 0.94
13 6 -5 1.44 0.92
13 6 -5 2.95 1.91
13 6 -5 1.18 2.03
13 6 -4 1.31 0.89
13 6 -4 -0.09 0.84
13 6 -4 0.09 1.79
13 6 -3 0.22 0.8
13 6 -3 -1.17 0.74
13 6 -3 -0.08 1.62
13 6 -2 2.41 0.78
13 6 -2 1.16 0.4
13 6 -2 3.77 1.49
13 6 -2 3.21 1.95
13 6 -1 3 0.72
13 6 -1 0.18 0.37
13 6 -1 2.35 1.31
13 6 -1 3.58 1.72
13 6 0 33.71 2.36
13 6 0 37.03 2.7
13 6 1 40.66 2.65
13 6 1 45.81 2.91
13 6 2 1.71 0.77
13 6 2 1.36 1.27
13 6 3 36.54 2.42
13 6 4 0.36 0.78
13 7 -15 7.64 0.88
13 7 -14 8.04 1.21
13 7 -14 11.1 1.02
13 7 -13 7.89 1.36
13 7 -13 8.83 0.99
13 7 -12 31.8 2.46
13 7 -12 35.43 2.18
13 7 -11 0.65 1.35
13 7 -11 0.11 1.04
13 7 -11 0.87 0.85
13 7 -10 4.46 0.91
13 7 -10 4.96 1.41
13 7 -10 3.05 1.29
13 7 -9 21.96 2.12
13 7 -9 29.47 1.84
13 7 -8 2.41 0.87
13 7 -8 2.28 1.31
13 7 -7 25.56 2.26
13 7 -7 25.12 2.23
13 7 -6 1.14 0.81
13 7 -6 2.04 1.36
13 7 -6 2.02 1.31
13 7 -5 24.13 1.96
13 7 -5 21.77 1.97
13 7 -5 24.33 1.61
13 7 -4 3.8 0.77
13 7 -4 5.41 1.31
13 7 -4 5.76 1.32
13 7 -3 12.09 1.4
13 7 -3 10.85 1.45
13 7 -3 11.3 0.95
13 7 -2 -1.06 0.55
13 7 -2 -0.88 1.04
13 7 -2 0.61 1.16
13 7 -1 105.78 4.92
13 7 -1 78.57 4.74
13 7 0 53.46 3.13
13 7 1 9.24 0.84
13 7 1 10.06 1.12
13 7 2 -0.06 0.68
13 8 -9 3.72 0.51
13 8 -8 21.88 1.44
13 8 -8 20.68 1.29
13 8 -7 0.53 0.39
13 8 -6 0.3 0.36
13 8 -5 9.02 0.85
-14 0 23 0.18 1.37
-14 0 22 29.8 2.68
14 0 -21 0.84 1.59
14 0 -20 21.29 2.32
14 0 -19 -1.96 2.02
14 0 -18 508.1 28.51
14 0 -18 524.97 28.61
14 0 -17 1.08 1.6
14 0 -17 -0.18 1.97
14 0 -16 166.72 9.46
14 0 -16 161.78 9.6
14 0 -15 -1.97 1.61
14 0 -15 -2.39 1.99
14 0 -15 -2.02 2.6
14 0 -14 10.1 1.66
14 0 -14 14.37 3.55
14 0 -14 10.41 2.03
14 0 -14 13.08 2.93
14 0 -13 0.96 1.42
14 0 -13 0.24 3.09
14 0 -13 -0.41 1.82
14 0 -12 46.02 3.35
14 0 -12 50.56 3.54
14 0 -11 -1.68 1.43
14 0 -11 0.91 3.18
14 0 -11 -0.65 1.71
14 0 -10 54.72 3.51
14 0 -10 47.98 5.18
14 0 -9 -1.57 1.33
14 0 -9 0.65 2.93
14 0 -8 132.5 7.71
14 0 -8 137.06 9.15
14 0 -7 0.47 1.25
14 0 -7 0.22 3.06
14 0 -6 317.16 17.79
14 0 -6 328.13 19.2
-14 0 6 318.01 19.06
-14 0 5 -0.37 2.93
14 0 -5 -0.76 1.25
-14 0 5 2.9 3.26
14 0 -5 1.75 3.12
14 0 -4 79.19 4.73
-14 0 4 67.6 5.89
14 0 -4 77.88 6.27
-14 0 4 83.13 11.34
14 0 -3 0.92 1.29
-14 0 3 -0.21 3.41
14 0 -3 2.24 3.02
14 0 -2 115.19 6.82
-14 0 2 116.58 7.84
14 0 -2 117.72 8.43
14 0 -1 0.68 2.94
-14 0 1 0.11 3.42
-14 0 1 4.09 10.5
-14 0 0 24.17 4.03
-14 0 0 36.71 10.62
-14 0 -1 3.21 3.43
-14 0 -2 33.85 4.36
-14 0 -3 1.93 3.56
-14 0 -4 72.5 6.03
-14 0 -5 -0.52 3.93
-14 0 -6 44.63 4.62
-14 0 -7 6.58 3.65
-14 0 -8 6.15 2.99
-14 0 -9 -1.66 2.67
14 0 9 -0.33 0.65
-14 0 -9 0.07 2.68
-14 0 -10 0.26 1.96
-14 0 -10 1.35 2.03
-14 -1 23 -0.11 1.43
-14 1 23 1.41 1.46
-14 -1 23 2.26 1.38
-14 -1 22 9.3 2.09
-14 1 22 8.57 2.07
-14 1 22 12.68 1.9
-14 -1 22 13.12 2.11
-14 -1 21 1.86 2.1
-14 1 21 1.5 2.23
-14 1 21 0.5 2.02
-14 -1 21 0.95 2.31
14 1 -21 0.59 1.48
14 -1 -21 1.7 1.48
-14 1 20 6.31 2.61
-14 1 20 6.92 2.44
14 1 -20 4.29 1.76
14 -1 -20 7.22 1.81
-14 -1 20 3.22 2.53
14 1 -19 0.19 1.63
-14 1 19 -0.54 2.48
14 1 -19 1.52 1.8
14 -1 -19 0.47 1.83
-14 -1 19 3.39 2.73
-14 1 19 3.33 2.8
14 1 -18 5.15 1.87
-14 1 18 39.68 3.41
14 -1 -18 36.11 2.36
14 1 -18 2.03 1.98
-14 1 18 34.86 3.63
14 1 -18 3.29 1.45
-14 -1 18 6.33 2.83
14 -1 -17 6.58 1.55
14 1 -17 5.77 1.72
14 1 -17 3.36 1.82
14 -1 -17 3.61 1.94
14 1 -17 7.3 1.37
-14 -1 17 2.9 2.95
-14 1 17 7.69 3.15
14 -1 -16 3.37 1.46
14 1 -16 -0.58 1.56
14 1 -16 -0.36 1.82
14 -1 -16 -1.58 1.99
14 1 -16 -1.03 1.27
14 -1 -16 -2.69 3.45
14 1 -16 -1 3.57
-14 -1 16 0.74 3.1
-14 1 16 0.63 3.06
14 -1 -15 101.35 6.04
14 1 -15 106.27 6.16
14 1 -15 100.58 6.26
14 -1 -15 103.95 6.29
14 1 -15 94.78 7.56
-14 -1 15 105.04 6.99
-14 1 15 103.31 6.96
14 1 -14 193.35 12.89
14 -1 -14 196.57 12.92
14 -1 -14 196.02 11.35
14 1 -14 202.9 11.43
14 1 -14 203.84 11.53
14 -1 -14 202.32 11.53
14 1 -14 195.57 12.75
-14 -1 14 225.37 12.13
-14 1 14 191.37 12.05
14 1 -13 227.68 14.64
14 -1 -13 233.92 13.17
14 -1 -13 239.43 14.69
14 1 -13 242.37 13.24
14 1 -13 233.53 13.31
14 -1 -13 231.84 13.31
14 1 -13 231.36 14.49
-14 -1 13 227.48 13.86
-14 1 13 233.87 13.84
14 -1 -12 622.55 34.4
14 1 -12 630.29 34.46
14 1 -12 619.37 35.82
14 -1 -12 659.99 35.9
14 1 -12 608.55 34.51
14 -1 -12 620.61 34.53
-14 -1 12 612.83 34.91
-14 1 12 650.69 34.88
14 -1 -11 169.72 10.04
14 1 -11 186.8 10.13
14 1 -11 181.12 11.61
14 -1 -11 179.76 11.62
14 1 -11 169.45 10.15
14 -1 -11 182.7 10.2
-14 -1 11 173.39 10.73
-14 1 11 183.4 10.81
-14 -1 10 17.87 3.27
14 -1 -10 12.35 1.57
14 1 -10 14.82 1.73
14 1 -10 18.84 3.44
14 -1 -10 18.55 3.53
14 1 -10 14.15 1.83
14 -1 -10 12.56 1.93
14 1 -9 95.14 5.59
14 1 -9 89.9 6.87
14 -1 -9 90.27 6.97
14 -1 -9 91.43 5.44
14 -1 -8 3.42 1.21
14 1 -8 3.19 1.37
-14 -1 8 3.33 3.27
-14 1 8 -1.18 3.21
14 1 -8 3.82 2.99
14 -1 -8 3.5 3.02
-14 1 7 6.36 3.63
14 -1 -7 2.59 1.22
14 1 -7 3.75 1.42
-14 -1 7 1.01 3.27
-14 1 7 -0.6 3.26
14 1 -7 3.42 2.89
14 -1 -7 4.18 3.06
-14 1 6 1.22 3.31
14 -1 -6 3.27 1.2
14 1 -6 5.13 1.49
-14 -1 6 2.22 3.12
-14 1 6 1.62 3.28
14 1 -6 5.53 3.04
14 -1 -6 3.82 3.04
14 -1 -5 18.17 1.66
14 1 -5 14.97 1.85
-14 1 5 18.59 3.58
-14 -1 5 14.38 3.45
-14 1 5 16.64 3.6
14 1 -5 14.89 3.51
14 -1 -5 17.56 3.63
14 -1 -4 28.65 2.16
14 1 -4 24.49 2.22
-14 1 4 28.17 3.85
-14 -1 4 21.98 3.79
-14 1 4 23.51 3.96
14 1 -4 28.46 3.96
14 -1 -4 31.54 4.06
-14 -1 4 19.78 8.44
-14 1 4 21.98 8.32
-14 1 3 13.45 3.2
14 -1 -3 10.11 1.49
14 1 -3 9.8 1.59
-14 -1 3 9.66 3.47
-14 1 3 8.81 3.45
-14 -1 3 3.82 8.04
-14 1 3 13.56 8.63
14 1 -3 8.9 2.07
14 1 -3 13.45 3.42
14 -1 -3 13.21 3.42
14 -1 -2 36.57 4.46
14 -1 -2 38.21 2.66
14 1 -2 36.76 2.75
-14 -1 2 38.68 4.32
-14 1 2 29.13 4.29
14 1 -2 42.55 4.49
-14 -1 2 34.5 10.19
-14 1 2 34.32 9.91
14 -1 -1 40.28 4.76
14 -1 -1 43.55 3.02
-14 -1 1 45.27 4.62
-14 1 1 46.26 4.55
14 1 -1 48.1 4.81
-14 -1 1 52.3 11.41
-14 1 1 53.33 11.32
14 1 0 32.23 4.26
14 -1 0 38.45 4.44
-14 -1 0 54.69 10.28
-14 -1 0 45.63 4.46
-14 1 0 42.05 4.61
-14 1 0 49.99 10.29
14 1 1 23.25 3.6
14 -1 1 32.54 4.01
-14 -1 -1 25.83 4.16
-14 1 -1 27.76 4.02
-14 -1 -2 183.21 10.79
-14 1 -2 165.5 10.84
14 1 2 168.23 11.08
14 -1 2 174.2 11.36
-14 -1 -3 259.99 15.43
-14 1 -3 262.91 15.42
-14 -1 -4 4.45 3.45
-14 1 -4 6.17 3.66
-14 -1 -5 -2.18 3.49
-14 1 -5 -0.2 3.53
-14 -1 -6 -2.6 3.38
-14 1 -6 2.51 3.32
-14 -1 -7 2.08 2.96
-14 1 -7 -0.08 3.14
14 -1 8 2.13 0.61
-14 -1 -8 -2.94 2.64
-14 1 -9 4.26 2.31
-14 -1 -9 2.21 2.34
14 -1 9 1.52 0.38
-14 -1 -9 -1.03 2.23
-14 1 -9 -1.44 2.25
-14 -1 -10 16.42 1.81
-14 1 -10 17.24 1.88
-14 2 23 4.19 0.96
-14 -2 23 2.47 1.07
-14 -2 22 -1.33 1.6
-14 2 22 3.13 1.49
-14 2 22 0.82 1.32
-14 -2 22 0.04 1.67
-14 2 21 29.23 2.51
-14 -2 21 30.42 2.93
14 -2 -21 30.77 2.19
-14 -2 21 26.31 2.68
-14 2 21 25.89 2.6
-14 -2 20 1.51 2.18
-14 2 20 -0.65 2.19
-14 2 20 -0.17 1.98
14 2 -20 -0.96 1.47
14 -2 -20 -1.56 1.45
14 2 -20 -0.75 1.1
14 2 -19 38.58 2.77
-14 2 19 35.81 3.19
14 2 -19 36.57 2.71
14 -2 -19 32.1 2.61
14 2 -19 32.22 2.38
-14 -2 19 28.64 3.28
-14 2 19 33.14 3.32
-14 -2 18 -3.03 2.67
-14 2 18 1.11 2.6
14 2 -18 1.48 1.78
-14 2 18 1.37 2.47
14 2 -18 0.05 1.73
14 -2 -18 -0.3 1.58
14 2 -18 2.35 1.32
-14 -2 17 21.24 3.16
-14 2 17 21.11 3.1
14 2 -17 25.36 2.37
-14 2 17 25.88 3.13
14 -2 -17 24.7 2.36
14 2 -17 20.24 2.29
14 2 -17 24.14 1.98
-14 -2 16 2.91 2.78
-14 2 16 -1.69 2.65
14 2 -16 1.05 1.71
-14 2 16 0.96 2.61
14 2 -16 -0.56 1.65
14 -2 -16 1.9 1.68
14 2 -16 1.66 1.27
-14 -2 15 6.39 2.84
-14 2 15 3.41 2.6
14 2 -15 3.47 1.8
-14 2 15 4.47 2.57
14 2 -15 4.07 1.73
14 -2 -15 5.68 1.7
14 2 -15 4.38 3.18
14 2 -15 4.17 1.25
-14 -2 14 8.59 2.91
-14 2 14 8.41 2.65
14 2 -14 9.18 1.87
14 -2 -14 13.61 3.22
14 2 -14 9.88 1.83
14 -2 -14 10.96 1.82
14 2 -14 9.37 3.22
14 2 -14 9.58 1.34
14 2 -13 59.49 5.56
14 -2 -13 65.52 5.61
14 2 -13 67.93 4.24
14 2 -13 66.21 4.22
14 -2 -13 68.29 4.21
14 2 -13 71.21 5.92
-14 -2 13 57.83 4.79
-14 2 13 54.38 4.77
14 2 -12 39.58 4.42
14 2 -12 40.6 2.96
14 -2 -12 46.95 4.51
14 2 -12 40.62 2.99
14 -2 -12 44.16 3.03
14 2 -12 44.15 4.76
-14 -2 12 34.03 3.67
-14 2 12 36.06 3.83
14 2 -11 149.15 8.61
14 2 -11 171.26 10.1
14 -2 -11 153.11 9.98
14 2 -11 148.43 8.61
14 -2 -11 143.65 8.62
14 2 -11 145.28 9.95
14 2 -10 62.85 4.3
14 2 -10 81.04 5.84
14 -2 -10 69.1 5.73
14 2 -10 69.68 4.31
14 -2 -10 66.33 4.33
-14 2 10 63.69 6.66
14 2 -9 115.37 7.06
14 2 -9 121.88 8.43
14 -2 -9 133.52 8.6
-14 2 9 127.84 9.58
14 2 -8 238.71 13.62
-14 2 8 223.81 14.04
-14 -2 8 236.34 14.21
14 2 -8 262.4 14.91
14 -2 -8 274.39 15.09
-14 2 8 246.66 15.4
-14 2 7 6.59 3.78
14 2 -7 3.67 1.53
-14 -2 7 6.94 3.16
-14 2 7 6.9 2.92
14 2 -7 7.02 2.87
14 -2 -7 10.52 3.11
-14 2 6 11.09 3.67
14 2 -6 9.41 1.7
-14 -2 6 7.6 3.3
-14 2 6 3.35 2.98
14 2 -6 11.13 3.27
14 -2 -6 13.31 3.41
14 2 -5 87.96 4.95
-14 -2 5 67.86 5.91
-14 2 5 71.06 5.71
14 2 -5 91.9 6.65
14 -2 -5 91.97 6.73
-14 -2 5 47.38 8.88
-14 2 5 67.52 9.18
-14 2 5 68.48 6.36
14 2 -4 48.72 3.37
-14 -2 4 48.87 4.55
-14 2 4 43.81 4.43
-14 -2 4 56.28 8.54
-14 2 4 41.91 8.39
14 2 -4 53.38 4.88
14 -2 -4 53.24 5.06
-14 2 4 44 4.7
-14 2 3 146.64 10.43
14 2 -3 169.16 9.26
-14 -2 3 145.83 9.93
-14 2 3 141.29 9.83
14 2 -3 178.76 10.8
14 -2 -3 184.14 11.03
-14 -2 3 136.61 13.78
-14 2 3 141.02 13.98
14 2 -3 160.52 9.47
-14 2 2 2.08 3
14 2 -2 0.86 1.55
-14 -2 2 -2.7 8.23
-14 -2 2 0.85 3.49
-14 2 2 -0.8 3.22
-14 2 2 2.02 8.48
14 2 -2 1.64 2.1
14 2 -2 -0.48 3
14 -2 -2 2.76 2.98
14 2 -1 5.53 2.95
14 -2 -1 3.58 3.2
-14 2 1 -0.42 3.2
14 2 -1 0.4 1.55
-14 -2 1 -1.63 3.42
-14 2 1 -0.62 3.33
-14 -2 1 10.32 8.29
-14 2 1 9.08 8.07
14 2 -1 -0.06 1.88
14 2 0 11.69 3.13
14 -2 0 16.32 3.57
-14 -2 0 12.16 3.54
-14 2 0 15.58 3.63
14 2 0 13.15 1.94
-14 -2 -1 128.66 8.9
-14 2 -1 133.45 8.77
14 2 1 137.18 9.32
14 -2 1 154.64 9.78
-14 -2 -2 69.06 5.76
-14 2 -2 77.73 5.86
-14 -2 -3 82.29 6.34
-14 2 -3 91.44 6.37
-14 -2 -4 2.23 3.08
-14 2 -4 -4 3.29
-14 -2 -5 12.46 3.14
-14 2 -5 13.47 3.26
-14 -2 -6 55.25 4.44
-14 2 -6 53.87 4.44
-14 -2 -7 11.95 2.6
-14 2 -7 13.96 2.64
-14 2 -8 13.86 2.41
-14 -2 -8 17.22 2.4
-14 -2 -8 14.4 2.27
-14 2 -8 16.53 2.34
-14 2 -9 22.85 2.09
14 2 9 22.42 1.48
-14 -2 -9 20.82 2.17
-14 -2 -9 17.96 2.01
-14 2 -9 21.58 2.11
-14 3 22 2.5 0.87
-14 -3 22 -1.73 1.08
-14 3 21 0.35 1.23
-14 -3 21 -0.13 1.75
-14 -3 20 10.88 1.99
-14 3 20 12.2 1.76
14 3 -20 10.37 1.37
-14 -3 19 -1.1 2.06
-14 3 19 -3.09 1.83
-14 3 19 0.45 1.73
14 3 -19 0.78 1.24
14 -3 -19 -0.65 1.24
14 3 -19 1.12 1.21
-14 -3 18 6.02 2.27
-14 3 18 -1.07 2.07
14 3 -18 4.22 1.67
-14 3 18 3.87 1.91
14 3 -18 0.55 1.38
14 -3 -18 0.28 1.37
14 3 -18 5.18 1.26
-14 -3 17 3.36 2.29
-14 3 17 1.49 2.07
14 3 -17 1.8 1.59
-14 3 17 2.56 2
14 3 -17 1.84 1.43
14 -3 -17 1.13 1.43
14 3 -17 1.99 1.19
-14 -3 16 2.97 2.31
-14 3 16 -1.19 2.21
14 3 -16 1.14 1.56
-14 3 16 2.18 2.06
14 3 -16 2.42 1.44
14 -3 -16 4.46 1.46
14 3 -16 2.34 1.19
-14 -3 15 3.43 2.5
-14 3 15 4.47 2.37
14 3 -15 7.51 1.67
-14 3 15 9.67 2.19
14 3 -15 10.23 1.66
14 -3 -15 6.39 1.62
14 3 -15 9.27 1.3
-14 -3 14 15.09 2.71
14 3 -14 14.01 1.94
-14 3 14 12.74 2.25
14 3 -14 14.9 1.8
14 -3 -14 10.89 1.77
14 3 -14 13.22 1.4
14 3 -13 92.37 5.66
14 3 -13 96.85 5.59
14 -3 -13 94.66 5.6
14 3 -13 93.13 7.33
14 3 -13 89.38 5.37
-14 3 13 88.24 7.89
14 3 -12 57.11 4.95
14 -3 -12 47.2 4.86
14 3 -12 59.37 3.74
14 3 -12 57.11 3.66
14 -3 -12 56.8 3.7
14 3 -12 52.64 5.45
14 3 -12 53.97 3.38
14 3 -11 5.83 1.62
14 3 -11 8.02 2.52
14 -3 -11 4.76 2.78
14 3 -11 4.41 1.45
14 -3 -11 5.36 1.57
-14 3 10 9.14 4.1
14 3 -10 2.89 1.6
14 3 -10 2.8 2.53
14 -3 -10 5.61 2.74
14 3 -10 2.64 1.41
14 -3 -10 4.67 1.48
14 3 -10 12.18 3.54
14 3 -9 75.2 4.69
14 3 -9 68.37 5.77
14 -3 -9 82.16 5.97
14 3 -9 72.17 4.59
14 -3 -9 74.19 4.64
14 3 -9 85.94 6.42
-14 3 9 75.67 7.06
-14 3 8 4.85 4.07
14 3 -8 3.13 1.53
14 3 -8 4.14 2.54
14 -3 -8 2.91 2.59
14 3 -8 3.15 1.36
14 -3 -8 3.41 1.43
14 3 -8 -1.34 3.22
-14 3 7 1.81 3.83
14 3 -7 0.06 1.47
14 3 -7 1.97 2.44
14 -3 -7 2.1 2.58
14 3 -7 0.21 2.85
-14 -3 6 4.93 6.13
-14 3 6 -3.01 5.84
-14 3 6 -5.53 3.71
14 3 -6 0.23 1.53
-14 -3 6 2.1 3
-14 3 6 -1.16 2.49
14 3 -6 0.2 2.48
14 -3 -6 3.39 2.5
14 3 -6 0.6 2.62
14 3 -5 21.63 2.11
-14 3 5 26.61 4.05
-14 -3 5 18.06 3.41
-14 3 5 16.41 2.93
-14 -3 5 18.66 6.76
-14 3 5 14.27 6.53
14 3 -5 22.31 3.33
14 -3 -5 26.21 3.49
14 3 -5 11.97 3.02
-14 3 4 129.03 9.11
14 3 -4 151.77 7.73
-14 -3 4 135.61 8.46
-14 3 4 116.07 8.1
14 3 -4 135.23 8.82
14 -3 -4 143.71 9.12
14 3 -4 121.35 7.99
-14 -3 4 95.8 11.54
-14 3 4 119.8 12.64
14 3 -4 108.59 8.3
14 3 -3 28.04 2.45
-14 3 3 29.44 4.24
-14 -3 3 33.15 3.71
-14 3 3 20.96 3.32
14 3 -3 23.09 2.31
-14 -3 3 37.36 8.82
-14 3 3 18.53 8.54
14 3 -3 22.89 3.04
14 3 -3 30.49 3.63
14 -3 -3 31.43 3.93
14 3 -3 25.36 2.96
-14 3 2 6.35 3.53
14 3 -2 7.02 1.74
-14 -3 2 -0.42 3.11
-14 3 2 3.07 2.78
14 3 -2 7.79 2.22
-14 -3 2 0.58 7.29
14 3 -2 7.69 2.74
14 -3 -2 6.4 2.95
-14 3 1 0.43 2.97
14 3 -1 5.89 1.78
-14 -3 1 3.77 3.23
-14 3 1 1.6 2.61
14 3 -1 2.8 2.1
14 3 -1 1.68 2.28
14 -3 -1 -1.92 2.82
-14 3 0 2.36 3.08
14 3 0 2.56 1.65
-14 -3 0 1.45 3.28
-14 3 0 0.9 2.79
14 3 0 2.9 1.89
14 3 0 1.81 2.26
14 -3 0 4.52 2.68
14 3 1 20.16 2.09
-14 -3 -1 19.43 3.62
-14 3 -1 16.73 3.2
14 3 1 21.7 2.1
14 3 2 120.63 7.06
-14 -3 -2 120.78 7.77
-14 3 -2 113.3 7.67
14 3 2 122.94 6.99
14 3 3 8.92 1.43
-14 -3 -3 11.79 3.04
-14 3 -3 6.03 2.78
14 3 3 6.57 1.25
-14 -3 -4 3.13 2.72
-14 3 -4 4.66 2.6
14 3 5 11.54 1.33
-14 -3 -5 7.94 2.52
-14 3 -5 11.65 2.44
14 3 6 14.35 1.3
-14 -3 -6 11.16 2.3
-14 3 -6 13.65 2.22
-14 3 -7 11.15 2.01
-14 -3 -7 11.29 1.95
14 3 7 10.22 1.1
-14 3 -7 15.38 1.7
-14 -3 -7 10.09 1.92
14 3 8 2.49 0.69
14 3 9 1.03 0.49
-14 -4 20 -1.4 1.48
14 4 -20 2.79 1.07
-14 4 19 0.81 0.33
14 4 -19 -0.13 1.19
14 4 -18 1.43 1.34
-14 4 18 -0.77 0.46
14 4 -18 1.21 1.24
14 4 -17 5.7 1.41
14 4 -17 3.1 1.24
14 4 -16 25.41 2.16
14 4 -16 23.43 1.87
14 4 -15 0.45 1.47
14 4 -15 -0.17 1.07
14 4 -14 42.46 3
14 4 -14 40.9 2.68
14 4 -13 17.26 1.93
14 4 -13 15.69 1.44
14 4 -12 9.48 1.66
14 4 -12 10.1 1.21
14 4 -11 20.73 1.98
-14 4 11 14.39 4.01
-14 4 11 15.11 2.21
14 4 -11 17.54 1.48
14 4 -10 2.14 0.88
14 4 -10 2.99 1.44
14 4 -9 13.36 1.82
14 4 -9 12.67 1.21
14 4 -9 14.67 3.6
14 4 -8 20.79 2.01
-14 4 8 25.82 4.61
14 4 -8 14.92 3.61
-14 4 7 11.12 3.84
14 4 -7 14.13 1.84
14 4 -7 9.64 3.26
-14 4 6 7.04 3.87
14 4 -6 0.49 1.52
14 4 -6 2.15 2.77
14 4 -6 -1.27 2.73
-14 4 5 59.63 5.92
14 4 -5 65.14 3.82
14 4 -5 55.99 4.49
14 4 -4 41.07 2.9
-14 4 4 34.41 4.73
14 4 -4 32.48 2.93
14 4 -4 35.6 3.62
-14 4 3 83.08 6.49
14 4 -3 74.86 4.5
14 4 -3 62.74 4.42
14 4 -3 70.93 4.99
14 4 -2 2.26 1.54
14 4 -2 2.55 1.5
14 4 -2 -0.92 2.2
14 4 -1 27.93 2.25
14 4 -1 22.9 2
14 4 -1 22.59 2.66
14 4 0 22.27 2
14 4 0 21.37 2.32
14 4 1 5.01 1.38
14 4 1 2.99 1.65
14 4 2 39.93 2.72
14 4 2 39.72 2.8
14 4 3 11.73 1.36
14 4 3 12.77 1.49
14 4 4 16.68 1.49
14 4 4 20.33 1.52
14 4 5 14.82 1.27
14 4 6 1.18 0.72
14 4 7 4.78 0.66
14 5 -19 -0.85 0.97
14 5 -18 12.78 1.37
14 5 -17 1.93 1.5
14 5 -17 1.58 1.1
14 5 -16 15.8 1.46
14 5 -16 14.57 1.42
14 5 -15 0.1 1.11
14 5 -15 -0.43 1.03
14 5 -14 10.64 1.38
14 5 -14 7.59 1.17
14 5 -13 24.81 1.98
-14 5 13 19.86 2.21
14 5 -13 25.58 1.78
14 5 -12 9.87 1.41
-14 5 12 6.04 1.88
14 5 -12 8.47 1.13
14 5 -11 1.18 0.9
14 5 -11 2.49 1.28
14 5 -10 12.62 1.61
14 5 -10 14.07 1.25
14 5 -9 26.31 2.06
14 5 -9 25.42 3.03
14 5 -9 23.55 1.73
14 5 -8 36.41 2.49
14 5 -8 32.69 2.19
14 5 -7 10.48 1.51
14 5 -7 11.73 1.12
14 5 -6 6.03 0.9
14 5 -6 5.15 1.37
14 5 -6 5.86 2.15
14 5 -5 1.2 1.2
14 5 -5 2.31 1.95
14 5 -5 -0.07 2.61
14 5 -4 -0.88 1.25
14 5 -4 0.95 1.79
14 5 -4 -1.01 2.4
14 5 -3 59.18 3.79
14 5 -3 60.35 3.92
14 5 -3 61.88 4.32
14 5 -2 1.32 1.16
14 5 -2 1.84 1.44
14 5 -2 2.45 2.02
14 5 -1 92.75 5.46
14 5 -1 89.57 5.42
14 5 -1 100.14 5.74
14 5 0 2.61 1.07
14 5 0 3.24 1.07
14 5 0 3.01 1.62
14 5 1 22.15 1.72
14 5 1 24.13 2.07
14 5 2 3.61 0.9
14 5 2 4.18 1.28
14 5 3 88.27 5.41
14 5 3 109.09 5.57
14 5 4 4 0.69
14 5 4 4.31 0.87
14 5 5 7.31 0.68
14 6 -17 0.45 0.85
14 6 -16 9.65 1.39
14 6 -16 8.24 1.1
14 6 -15 8.65 1.53
14 6 -15 9.47 1.12
14 6 -14 19.75 1.96
14 6 -14 21.82 1.57
14 6 -13 3.68 1.71
14 6 -13 6.38 1.01
14 6 -12 -0.19 1.75
14 6 -12 1.79 0.9
14 6 -11 20.97 2
14 6 -11 23.99 1.1
14 6 -10 6.72 0.91
14 6 -10 5.65 1.76
14 6 -10 4.12 1.85
14 6 -9 6.48 1.81
14 6 -9 7.77 1.91
14 6 -9 9.89 0.95
14 6 -8 5.62 0.88
14 6 -8 8.7 1.8
14 6 -8 7.55 1.91
14 6 -7 14.83 1.95
14 6 -7 14.44 2.08
14 6 -7 14.2 1.08
14 6 -6 46.74 2.82
14 6 -6 44.99 2.98
14 6 -6 43.97 2.19
14 6 -5 17.31 1.81
14 6 -5 12.66 0.86
14 6 -4 39.78 1.87
14 6 -4 36.37 1.03
14 6 -3 16.69 1.47
14 6 -3 17.21 1.87
14 6 -2 35.62 1.45
14 6 -2 37.5 1.91
14 6 -1 0.29 0.24
14 6 -1 3.33 1.03
14 6 -1 3.46 1.44
14 6 0 6.89 0.95
14 6 0 8.19 1.38
14 6 1 4.08 1.17
14 6 2 18.01 1.48
14 6 3 2.2 0.72
14 7 -14 9.28 0.85
14 7 -13 8.95 1.22
14 7 -13 11.52 0.93
14 7 -12 8.46 1.21
14 7 -12 7.51 0.88
14 7 -11 1.52 1.1
14 7 -11 1.36 0.89
14 7 -11 -0.08 0.68
14 7 -10 12.86 1.34
14 7 -10 11.53 1.02
14 7 -9 21.55 1.88
14 7 -9 24.86 1.86
14 7 -9 25.44 1.59
14 7 -8 5.85 0.73
14 7 -8 4.02 1.2
14 7 -8 3.44 1.19
14 7 -7 5.89 0.69
14 7 -7 3.48 1.17
14 7 -7 3.64 1.14
14 7 -6 17.77 1.57
14 7 -6 17.86 1.57
14 7 -6 16.6 1.17
14 7 -5 -0.14 0.5
14 7 -5 -0.23 1.06
14 7 -5 0.16 1.08
14 7 -4 2.3 0.45
14 7 -4 4.26 1.03
14 7 -4 4.05 1.08
14 7 -3 10.05 1.16
14 7 -3 13 1.28
14 7 -2 35.18 2.17
14 7 0 4.33 0.79
15 0 -21 38.41 2.73
-15 0 20 0.34 2.43
15 0 -20 -1.67 1.72
15 0 -19 5.9 1.88
15 0 -18 0.55 1.45
15 0 -18 -0.05 1.89
15 0 -17 10.63 1.74
15 0 -17 9.42 1.96
15 0 -16 -1.2 1.57
15 0 -16 -0.12 1.8
15 0 -15 133.02 7.46
15 0 -15 125.17 7.54
15 0 -15 117.4 8.59
15 0 -15 122.92 8.97
15 0 -14 0.98 1.51
15 0 -14 -4.93 3.11
15 0 -14 -1.59 1.89
15 0 -14 1.79 2.51
15 0 -13 4.16 1.52
15 0 -13 -0.73 3.28
15 0 -13 3.73 1.81
15 0 -12 -0.2 1.38
15 0 -12 -0.06 1.65
15 0 -11 156.19 8.87
15 0 -11 157 10.45
15 0 -11 151.61 8.98
15 0 -10 -0.68 1.4
15 0 -10 0.93 2.97
15 0 -9 50.4 3.33
15 0 -9 47.23 4.9
-15 0 8 -4.22 3.68
15 0 -8 -0.69 1.39
15 0 -8 0.46 3.3
15 0 -7 134.72 7.86
15 0 -7 140.73 9.4
-15 0 7 132.52 9.45
15 0 -6 -0.2 1.33
-15 0 6 0.11 3.67
15 0 -6 -0.24 3.14
15 0 -5 80.14 4.79
-15 0 5 69.29 6.18
15 0 -5 77.84 6.41
15 0 -4 -1.07 1.41
-15 0 4 7.07 8.66
-15 0 4 -0.45 3.61
15 0 -4 -2.63 3.15
15 0 -3 48.07 3.23
-15 0 3 44.24 4.9
-15 0 3 53.19 11.76
15 0 -2 1.72 1.41
-15 0 2 7.65 10.46
-15 0 2 1.23 3.63
15 0 -1 86.95 5.29
-15 0 1 103.68 14.32
-15 0 1 88.85 6.64
15 0 0 -0.43 1.21
-15 0 0 3.72 3.52
-15 0 -1 448.68 25.54
-15 0 -2 -2.14 3.73
-15 0 -3 10.2 3.86
-15 0 -4 1.83 3.85
-15 0 -5 302.22 17.58
-15 0 -6 2.63 3.4
15 0 7 31.99 2.1
-15 0 -7 47.37 3.74
15 0 8 -0.16 0.58
-15 0 -8 0.36 2.49
-15 0 -9 12.68 1.94
-15 1 23 5.55 1.25
-15 -1 23 6.75 1.35
-15 -1 22 1.84 1.78
-15 1 22 4.58 1.75
-15 1 22 4.78 1.6
-15 -1 22 5.07 1.86
-15 -1 21 9.17 2.28
-15 1 21 8.3 2.23
-15 1 21 12.58 2.15
-15 -1 21 11.88 2.4
15 1 -21 9.55 1.54
15 -1 -21 11.05 1.6
-15 -1 20 20.99 2.88
-15 1 20 22.24 2.77
-15 1 20 24.64 2.74
15 1 -20 22.69 2.14
15 -1 -20 23.03 2.12
-15 -1 19 10.16 2.82
-15 1 19 12.6 2.88
15 1 -19 13.21 1.8
-15 1 19 17.25 2.75
15 1 -19 13.65 1.94
15 -1 -19 13.01 1.92
-15 -1 18 8.45 3.01
-15 1 18 8.12 3.09
15 1 -18 17.67 1.94
-15 1 18 14.37 2.87
15 1 -18 11.27 2.04
15 -1 -18 15.47 2.11
-15 -1 17 3.84 3.09
-15 1 17 4.67 2.9
15 -1 -17 3.34 1.4
15 1 -17 2.05 1.59
15 1 -17 4.8 1.91
15 -1 -17 1.5 1.79
-15 -1 16 35.28 4.13
-15 1 16 34.52 3.98
15 -1 -16 37.48 2.62
15 1 -16 36.17 2.72
15 1 -16 32.43 2.9
15 -1 -16 34.81 2.86
-15 -1 15 8.94 3.47
-15 1 15 12.72 3.51
15 -1 -15 12.38 1.63
15 1 -15 9.89 1.8
15 1 -15 10.15 2.01
15 -1 -15 11.46 1.99
-15 -1 14 18.8 3.64
-15 1 14 21.4 3.68
15 -1 -14 19.95 1.92
15 1 -14 20.27 2.18
15 1 -14 19.15 3.71
15 -1 -14 21.77 3.62
15 1 -14 24 2.36
15 -1 -14 22.17 2.3
15 1 -14 20.38 3.65
-15 -1 13 6.79 3.45
-15 1 13 4.59 3.31
15 -1 -13 5.66 1.42
15 1 -13 4.39 1.61
15 1 -13 5.48 3.06
15 -1 -13 5.56 3.14
15 1 -13 4.47 1.7
15 -1 -13 7.08 1.87
15 1 -13 4.8 2.9
-15 -1 12 8.42 3.41
-15 1 12 0.67 3.24
15 -1 -12 5.53 1.41
15 1 -12 5.04 1.51
15 1 -12 6.85 3.12
15 -1 -12 8.67 3.2
15 1 -12 4.92 1.79
15 -1 -12 7.54 1.76
15 -1 -11 -0.22 1.32
15 1 -11 0.97 1.48
15 1 -11 2.33 2.96
15 -1 -11 3.1 3.03
15 1 -11 0.28 1.6
15 -1 -11 -0.4 1.75
15 -1 -10 11.76 1.54
15 1 -10 8.69 1.75
15 1 -10 12.84 3.23
15 -1 -10 10.14 3.33
15 1 -10 11.47 1.87
15 -1 -10 10.32 1.9
15 -1 -9 80.03 4.86
15 1 -9 78.41 4.99
15 1 -9 79.52 6.49
15 -1 -9 91.45 6.64
-15 1 9 85.76 7.02
15 -1 -8 41.87 2.79
-15 1 8 35.06 4.94
15 1 -8 37.29 2.93
-15 1 8 46.29 4.49
15 -1 -8 39.93 4.64
-15 -1 8 39.54 4.43
15 1 -8 38.89 4.44
-15 1 7 7.47 3.45
15 -1 -7 12.71 1.56
15 1 -7 16.17 1.86
-15 -1 7 14.79 3.66
-15 1 7 14.76 3.84
15 1 -7 11.83 3.27
15 -1 -7 9.71 3.34
15 -1 -6 53.34 3.36
15 1 -6 51.7 3.5
-15 1 6 39.72 4.85
-15 -1 6 48.87 4.85
-15 1 6 43.38 4.9
15 1 -6 54.5 5.15
15 -1 -6 49.32 5.11
15 -1 -5 154.79 8.27
15 1 -5 141.18 8.31
-15 -1 5 143.17 9.26
-15 1 5 131.26 9.28
15 1 -5 142.9 9.81
15 -1 -5 142.43 9.85
-15 1 5 130.32 13.48
-15 -1 5 104.75 13.21
-15 1 5 130.32 9.46
15 -1 -4 0.4 1.38
15 1 -4 2.08 1.53
-15 -1 4 -3 3.61
-15 1 4 0.22 3.44
-15 -1 4 -8 8.69
-15 1 4 -3.22 8.24
15 1 -4 -1.49 2.03
15 1 -4 1.97 2.96
15 -1 -4 0.74 2.98
15 -1 -3 30.2 2.27
15 1 -3 27.69 2.41
-15 -1 3 20.7 4.22
-15 1 3 18.18 3.92
-15 -1 3 46.87 10.83
-15 1 3 42.4 9.98
15 1 -3 29.8 4.08
15 -1 -3 27.38 4.02
15 -1 -2 17.57 1.71
15 1 -2 15.56 1.87
-15 -1 2 11.78 3.86
-15 1 2 11.23 3.66
-15 -1 2 22.04 10.04
-15 1 2 24.5 10.46
15 1 -2 15.82 3.32
15 -1 -2 8.13 3.32
15 1 -1 5.21 2.88
15 -1 -1 4.15 2.95
15 -1 -1 8.2 1.4
15 1 -1 6.38 1.53
-15 -1 1 7.37 3.6
-15 1 1 8.41 3.8
-15 -1 1 11.43 9.52
-15 1 1 3.7 8.79
15 1 0 -1.83 2.58
15 -1 0 3.36 2.72
15 -1 0 -0.49 1.27
15 1 0 -1.38 1.41
-15 -1 0 3.08 3.72
-15 1 0 -2.42 3.5
15 -1 1 3.26 1.29
-15 -1 -1 0.76 3.63
-15 1 -1 -1.84 3.7
15 -1 2 73.89 4.56
-15 -1 -2 77.14 6.03
-15 1 -2 83.5 6.13
15 -1 3 2.83 1.11
-15 -1 -3 3.25 3.45
-15 1 -3 7.28 3.71
15 -1 4 27.36 1.93
-15 -1 -4 26.15 3.82
-15 1 -4 24.06 4
15 -1 5 20.51 1.58
-15 -1 -5 29.25 3.66
-15 1 -5 30.57 3.8
15 -1 6 1.74 0.69
-15 -1 -6 -0.55 3.01
-15 1 -6 0.47 2.93
15 1 7 89.2 4.17
-15 -1 -7 95.41 5.11
-15 1 -7 102.64 5.22
-15 1 -8 53.8 3.88
-15 -1 -8 49.52 3.88
15 1 8 50.23 3.01
-15 -1 -8 51.01 3.78
-15 1 -8 58.7 3.87
-15 -1 -9 11.54 1.54
-15 1 -9 8.99 1.55
-15 2 22 0.14 1.18
-15 -2 22 1.76 1.63
-15 -2 21 0.28 1.81
-15 2 21 0.78 1.72
-15 2 21 1.85 1.5
-15 -2 21 -1.28 2.07
15 2 -21 0.64 1.16
15 -2 -21 0.23 1.14
-15 -2 20 4.44 2.14
-15 2 20 0.33 2.09
-15 2 20 2.75 1.84
15 2 -20 0.83 1.35
15 -2 -20 -0.84 1.34
-15 -2 19 -2.37 2.43
-15 2 19 4.52 2.36
15 2 -19 2.55 1.53
-15 2 19 0.48 2.06
15 2 -19 0.72 1.44
15 -2 -19 0.42 1.52
15 2 -19 4.06 1.05
-15 -2 18 1.7 2.54
-15 2 18 -0.28 2.55
15 2 -18 5.48 1.66
-15 2 18 4.67 2.31
15 2 -18 5.65 1.58
15 -2 -18 5.1 1.68
15 2 -18 6.17 1.19
-15 -2 17 6.89 2.59
-15 2 17 11.64 2.79
15 2 -17 8.89 1.8
-15 2 17 8.25 2.51
15 2 -17 8.78 1.81
15 -2 -17 10.89 1.73
15 2 -17 9.28 1.33
-15 -2 16 0.32 2.56
-15 2 16 -1.18 2.7
15 2 -16 -0.35 1.68
-15 2 16 -1.03 2.47
15 2 -16 0.11 1.72
15 -2 -16 0.79 1.67
15 2 -16 -0.13 1.14
-15 -2 15 2.28 2.7
-15 2 15 3.14 2.73
15 2 -15 4.84 1.74
-15 2 15 4.52 2.47
15 2 -15 4.73 1.72
15 -2 -15 4.83 1.68
15 2 -14 39.1 2.82
15 2 -14 34.55 4.19
15 2 -14 36.45 2.87
15 -2 -14 37.28 2.8
-15 -2 14 40.27 3.73
-15 2 14 33.13 3.7
15 2 -14 27.4 4.31
15 2 -13 5.24 1.72
15 2 -13 7.53 2.84
15 -2 -13 6.92 2.86
15 2 -13 3.93 1.63
15 -2 -13 1.87 1.7
15 2 -13 5.54 3.21
-15 2 12 4.38 3.96
15 2 -12 -1.26 1.49
15 2 -12 2.96 2.8
15 -2 -12 -3.26 3.04
15 2 -12 -0.16 1.67
15 -2 -12 -1.11 1.68
15 2 -12 5.61 3
15 2 -11 79.97 4.92
15 2 -11 83.43 6.38
15 -2 -11 87.01 6.48
15 2 -11 80.44 4.96
15 -2 -11 79.55 5.02
15 2 -11 72.18 6.3
-15 2 11 71.77 7.15
15 2 -10 547.51 29.98
15 2 -10 527.78 31.19
15 -2 -10 572.02 31.38
15 2 -10 519.29 29.97
15 -2 -10 559.39 30.01
-15 2 10 528.89 31.79
15 2 -9 153.29 9.24
15 2 -9 153.04 10.5
15 -2 -9 169.12 10.67
15 2 -9 165.49 9.24
-15 2 9 168.23 11.17
-15 2 8 6.66 3.85
15 2 -8 0.16 1.48
15 2 -8 -0.68 2.87
15 -2 -8 -2.33 2.99
15 2 -7 21.14 2.12
-15 2 7 25.84 4.13
-15 -2 7 19.41 3.79
-15 2 7 18.87 3.62
15 2 -7 24.09 3.53
15 -2 -7 23.42 3.65
15 2 -6 70.97 4.36
-15 -2 6 63.54 5.41
-15 2 6 61.95 5.29
15 2 -6 66.55 5.73
15 -2 -6 74.21 5.94
-15 2 6 52.19 8.66
-15 2 6 65.03 5.95
15 2 -5 24.62 2.35
-15 2 5 26.32 3.87
-15 -2 5 16.26 7.3
-15 2 5 15.6 7.39
-15 -2 5 18.63 3.84
-15 2 5 30.05 3.86
15 2 -5 27.78 3.87
15 -2 -5 21.66 3.89
-15 2 4 3.94 3.1
15 2 -4 6.67 1.76
-15 -2 4 5.13 3.5
-15 2 4 5.23 3.25
-15 -2 4 3.07 7.4
-15 2 4 9.29 7.31
15 2 -4 4.07 2.42
15 2 -4 4.5 3.08
15 -2 -4 3.81 3.19
-15 2 3 14.24 3.56
15 2 -3 14.89 1.95
-15 -2 3 16.42 8.82
-15 2 3 7.45 8.5
-15 -2 3 12.12 3.78
-15 2 3 11.28 3.37
15 2 -3 12.77 2.4
15 2 -3 15.8 3.5
15 -2 -3 16.02 3.64
15 2 -2 76.65 4.64
-15 -2 2 59.69 10.23
-15 -2 2 67.38 5.87
-15 2 2 65.53 5.69
15 2 -2 81.56 6.24
15 -2 -2 76.01 6.36
15 2 -2 69.6 4.72
-15 2 1 3.79 7.97
15 2 -1 1.73 1.53
-15 -2 1 -0.66 3.47
-15 2 1 -2.74 3.46
-15 -2 1 -2.54 8.17
15 2 -1 2.01 1.63
15 2 -1 -0.72 2.77
15 -2 -1 -0.52 3.18
15 2 0 35.26 2.7
-15 -2 0 30.57 4.28
-15 2 0 35.36 4.24
15 2 1 3.48 1.41
-15 -2 -1 -0.41 3.35
-15 2 -1 3.08 3.36
15 2 2 -0.23 1.35
-15 -2 -2 -2.33 3.1
-15 2 -2 -0.3 3.33
15 2 3 51.04 3.42
-15 -2 -3 57.11 4.69
-15 2 -3 57.57 4.72
15 2 4 104.38 6.26
-15 -2 -4 117.63 7.12
-15 2 -4 112 7.17
15 2 5 11.01 1.32
-15 -2 -5 13.27 2.7
-15 2 -5 15.63 2.85
15 2 6 -1.01 0.91
-15 -2 -6 1.4 2.21
-15 2 -6 0.84 2.26
15 2 7 0.69 0.78
-15 -2 -7 -1.03 1.82
-15 2 -7 -0.37 1.86
15 2 8 4.95 0.71
-15 -2 -8 3.37 1.26
-15 2 -8 4.51 1.35
-15 3 21 5.88 1.06
-15 -3 21 8.26 1.74
-15 3 20 1.7 1.2
15 3 -20 1.55 0.85
15 3 -19 15.56 1.71
-15 3 19 14.03 1.71
15 -3 -19 17.22 1.46
15 3 -19 11.19 1.4
15 3 -19 10.58 1.26
15 3 -18 25.25 2.13
-15 3 18 22.39 2.23
15 3 -18 21.95 1.93
15 -3 -18 23.32 1.97
15 3 -18 22.28 1.74
15 3 -17 29.4 2.31
-15 3 17 23.41 2.48
15 3 -17 28.6 2.22
15 -3 -17 30.45 2.23
15 3 -17 25.15 1.96
15 3 -16 1.07 1.55
-15 3 16 1.12 1.68
15 3 -16 0.56 1.41
15 -3 -16 4.38 1.48
15 3 -16 1.43 1.06
15 3 -15 3.8 1.7
15 3 -15 2.46 1.49
15 -3 -15 3.91 1.51
15 3 -15 5.11 1.16
15 3 -14 6.98 1.72
15 3 -14 6.19 1.55
15 -3 -14 5.87 1.58
15 3 -14 5.82 1.09
15 3 -13 26.9 2.33
15 3 -13 21.26 2.09
15 -3 -13 25.71 2.2
15 3 -12 41.36 3.17
15 3 -12 45.21 3.08
15 -3 -12 45.53 3.06
-15 3 11 3.11 3.84
15 3 -11 4.3 1.66
15 3 -11 1.82 2.32
15 -3 -11 1.48 2.55
15 3 -11 5.44 1.44
15 -3 -11 2.26 1.51
-15 3 10 25.78 4.56
15 3 -10 16.67 2.06
15 3 -10 18.66 1.94
15 -3 -10 21.99 2.04
15 3 -10 23.33 3.21
15 -3 -10 24.64 3.39
15 3 -10 17.7 3.53
15 3 -9 132.1 7.34
15 3 -9 107.13 8.3
15 -3 -9 126.65 8.57
15 3 -9 124.41 7.23
15 -3 -9 122.71 7.27
15 3 -9 119.79 8.67
-15 3 9 119.5 9.21
-15 3 8 2.12 3.69
15 3 -8 0.61 1.64
15 3 -8 0.61 2.4
15 -3 -8 4.57 2.7
15 3 -8 2.27 1.39
15 -3 -8 2.61 1.52
15 3 -8 1.55 2.8
15 3 -7 72.04 4.26
-15 -3 7 36.18 7.87
-15 3 7 57.9 6.03
-15 3 7 46.28 8.19
15 3 -7 60.11 5.22
15 -3 -7 74.69 5.65
15 3 -7 58.98 5.47
15 3 -6 99.12 5.52
-15 -3 6 95.81 6.47
-15 3 6 85.35 6.08
15 3 -6 91.06 6.58
15 -3 -6 86.89 6.8
-15 -3 6 54.85 9.3
-15 3 6 68.38 9.54
15 3 -6 71.09 6.36
-15 3 6 89.57 7.02
-15 3 5 7.24 3.21
15 3 -5 10.27 1.94
-15 -3 5 13.33 3.39
-15 3 5 5.73 2.68
15 3 -5 8.1 2.67
-15 -3 5 1.17 7.23
-15 3 5 2.38 6.87
15 3 -5 8.19 2.58
15 -3 -5 4.76 2.88
15 3 -5 11.21 2.47
15 3 -4 22.82 2.33
-15 3 4 21.72 3.83
-15 -3 4 22.03 3.75
-15 3 4 19.36 3.22
-15 -3 4 6.38 7.87
-15 3 4 13.64 8.05
15 3 -4 18.72 2.07
15 3 -4 25.01 2.96
15 3 -4 16.48 3.07
15 -3 -4 18.54 3.46
15 3 -4 18.33 2.7
15 3 -3 37.99 2.72
-15 3 3 27.81 4.17
-15 -3 3 29.68 3.94
-15 3 3 26.01 3.56
15 3 -3 29 3.05
15 3 -3 33.9 3.86
15 -3 -3 30.75 4.1
15 3 -2 44.55 3.15
-15 3 2 32.91 3.89
-15 -3 2 37.67 4.38
15 3 -2 41.82 3.29
15 3 -1 46.27 3.25
-15 -3 1 43.89 4.47
-15 3 1 39.78 4.02
15 3 -1 42.43 3.29
15 3 0 9.49 1.75
-15 -3 0 8.8 3.24
-15 3 0 12.52 2.95
15 3 0 8.83 1.72
15 3 1 16.74 1.75
-15 -3 -1 16.55 3.3
-15 3 -1 11.64 2.91
15 3 1 13.92 1.63
15 3 2 13.4 1.64
-15 -3 -2 17.75 3.09
-15 3 -2 15.43 2.87
15 3 3 -0.55 1.13
-15 -3 -3 0.8 2.58
-15 3 -3 1.93 2.36
15 3 4 0.22 1.04
-15 -3 -4 0.25 2.26
-15 3 -4 1.24 2.1
15 3 5 10.1 1.13
-15 -3 -5 8.92 2.1
-15 3 -5 8.98 2.02
-15 3 -6 1.55 1.55
15 3 6 0.26 0.76
-15 -3 -6 -1.39 1.5
-15 3 -6 -0.46 0.64
15 3 7 9.04 0.86
-15 -4 20 1.83 1.36
15 4 -20 0.49 0.74
15 4 -19 10.75 1.22
15 4 -18 59.6 3.56
15 4 -18 54.66 3.4
15 4 -17 3.25 1.38
15 4 -17 5.14 1.09
15 4 -16 28.84 2.19
15 4 -16 25.1 1.86
15 4 -15 0.29 1.35
15 4 -15 0.02 0.94
15 4 -14 14.92 1.73
15 4 -14 10.73 1.19
15 4 -13 7.06 1.51
15 4 -13 1.53 0.91
15 4 -12 1.33 1.42
15 4 -12 -0.02 0.84
15 4 -11 1.52 1.55
15 4 -11 2.68 0.83
15 4 -10 18.97 1.92
15 4 -9 6.09 1.52
15 4 -8 34.77 2.6
15 4 -8 24.79 3.39
15 4 -7 13.56 1.73
15 4 -7 2.37 2.85
15 4 -6 4.9 1.69
15 4 -6 3.42 1.88
15 4 -6 -0.23 2.68
15 4 -5 29.52 2.32
15 4 -5 21.43 2.39
15 4 -5 23.99 3.15
15 4 -4 5.12 1.7
15 4 -4 2.37 1.57
15 4 -4 0.07 2.37
15 4 -3 44.12 3.06
15 4 -3 39.19 2.86
15 4 -3 39.85 3.44
15 4 -2 1.96 1.5
15 4 -2 2.05 2
15 4 -1 -0.19 1.4
15 4 -1 1.04 1.78
15 4 0 -0.6 1.31
15 4 0 2.34 1.52
15 4 1 3.39 1.21
15 4 1 7.24 1.37
15 4 2 27.45 2.14
15 4 2 34.97 2.2
15 4 3 5.16 0.98
15 4 3 6.5 1
15 4 4 1.64 0.79
15 4 5 8.81 0.88
15 4 6 1.27 0.54
15 5 -18 4.6 0.94
15 5 -17 1.55 1.41
15 5 -17 -0.86 0.91
15 5 -16 1.73 0.99
15 5 -16 2.03 1.66
15 5 -16 0.41 0.95
15 5 -15 1.91 1.06
15 5 -15 2.95 1.89
15 5 -15 3.8 0.92
15 5 -14 12.01 1.37
15 5 -14 13.74 2.19
15 5 -14 10 1.11
15 5 -13 -1.41 1.14
15 5 -13 0.39 2.04
15 5 -13 1.04 0.82
15 5 -12 3.51 1.23
15 5 -12 2.99 2.14
15 5 -12 4.14 0.86
15 5 -11 53.81 3.21
15 5 -11 43.67 3.77
15 5 -11 48.72 2.96
15 5 -10 5.62 0.85
15 5 -10 8.72 1.33
15 5 -10 5.24 2.31
15 5 -9 28.91 2.08
15 5 -9 25.25 1.72
15 5 -8 25.55 2.08
15 5 -8 25.66 2.59
15 5 -7 12.04 1.5
15 5 -7 9.71 2.05
15 5 -7 8.97 2.53
15 5 -6 18.88 1.74
15 5 -6 17.98 2.2
15 5 -6 16.58 2.72
15 5 -5 2.98 1.24
15 5 -5 1.47 1.63
15 5 -5 1.66 2.22
15 5 -4 0.08 1.17
15 5 -4 0.49 1.44
15 5 -4 3.21 2.06
15 5 -3 0.91 1.16
15 5 -3 0.71 1.29
15 5 -3 0.63 1.96
15 5 -2 6.12 1.19
15 5 -2 5.09 1.15
15 5 -2 4.39 1.76
15 5 -1 31.11 2.17
15 5 -1 33.36 2.53
15 5 0 4.89 1.02
15 5 0 3.3 1.37
15 5 1 5.13 0.89
15 5 1 6.92 1.22
15 5 2 10.81 1.03
15 5 2 15.92 1.32
15 5 3 13.49 1.02
15 5 3 13.25 1.06
15 6 -16 6.79 1.18
15 6 -16 5.52 0.85
15 6 -15 47.47 2.97
15 6 -15 45.53 2.73
15 6 -14 0.54 1.26
15 6 -14 0.43 0.75
15 6 -13 11.12 1.62
15 6 -13 13.69 1.12
15 6 -12 1.67 1.42
15 6 -12 -0.19 1.5
15 6 -12 0.95 0.74
15 6 -11 8.27 1.54
15 6 -11 8.77 1.63
15 6 -11 10.53 0.82
15 6 -10 0.24 0.29
15 6 -10 4.16 1.48
15 6 -10 1.87 1.6
15 6 -10 3.37 0.73
15 6 -9 0.96 0.64
15 6 -9 0.36 0.32
15 6 -9 2.87 1.5
15 6 -9 2.14 1.6
15 6 -8 6.68 0.68
15 6 -8 6.62 1.54
15 6 -8 6.97 1.72
15 6 -7 -0.03 0.57
15 6 -7 -0.19 0.38
15 6 -7 1.7 1.44
15 6 -7 -0.34 1.66
15 6 -6 -0.43 0.37
15 6 -6 -0.2 1.36
15 6 -5 -0.31 0.32
15 6 -5 2.08 1.3
15 6 -4 17.57 1.31
15 6 -4 21.54 1.71
15 6 -3 53.78 1.37
15 6 -3 56.85 1.86
15 6 -2 5.02 0.91
15 6 -2 5.44 1.33
15 6 -1 20.36 1.45
15 6 -1 27.05 1.79
15 6 0 18.2 1.5
15 6 1 116.57 6.55
15 7 -10 7.69 1
15 7 -10 6.77 0.61
15 7 -9 31.72 1.78
15 7 -9 30.15 1.75
15 7 -8 0.36 0.87
15 7 -8 1.99 0.85
15 7 -7 12.01 1.11
15 7 -7 10.49 1.14
15 7 -6 9.34 0.99
15 7 -6 9.47 1.08
15 7 -5 3.95 0.77
15 7 -5 3.67 0.92
15 7 -4 7.6 0.82
15 7 -4 7.33 0.95
-16 0 22 23.67 2.19
16 0 -22 21.63 1.77
-16 0 21 3.89 2.05
16 0 -21 -1.4 1.32
-16 0 20 0.82 2.26
16 0 -20 1.18 1.53
16 0 -19 -0.24 1.39
16 0 -19 -0.97 1.7
16 0 -18 16.9 1.8
16 0 -18 12.48 2.09
16 0 -17 0.13 1.45
16 0 -17 0.32 1.82
16 0 -16 0.37 1.46
16 0 -16 -0.77 1.83
16 0 -15 0.28 1.45
16 0 -15 -0.28 1.78
16 0 -14 13.65 1.7
16 0 -14 11.14 2.02
16 0 -13 -2.38 1.53
16 0 -13 0.24 2.99
16 0 -13 1.27 1.71
16 0 -12 10.04 1.56
16 0 -12 9.48 3.18
16 0 -12 7.73 1.86
16 0 -11 -0.89 1.39
16 0 -11 2.42 2.92
16 0 -11 -0.97 1.64
16 0 -10 38.85 2.8
16 0 -10 40.7 4.5
16 0 -10 36.69 2.94
-16 0 9 -0.77 3.59
16 0 -9 -0.4 1.33
16 0 -9 -2.17 3.03
16 0 -8 0.2 1.41
16 0 -8 6.51 3.28
16 0 -7 -0.57 1.45
-16 0 7 -1.54 3.99
16 0 -6 0.42 1.43
-16 0 6 0.59 4
-16 0 6 0.74 8.5
16 0 -5 0.11 1.44
-16 0 5 7.48 9.21
-16 0 5 3.89 3.76
16 0 -4 0.68 1.38
-16 0 4 2.66 3.58
-16 0 3 8.83 11.09
16 0 -3 0.26 1.39
-16 0 3 2.73 3.66
16 0 -2 15.15 1.73
-16 0 2 16.61 4.02
16 0 -1 0.05 1.24
-16 0 1 0.77 3.6
16 0 0 36.48 2.6
-16 0 0 38.25 4.49
16 0 1 2.01 1.22
-16 0 -1 -0.73 3.46
16 0 2 20.54 1.81
-16 0 -2 21.53 4.06
16 0 3 1.62 1.07
-16 0 -3 -3.75 3.62
16 0 4 140.66 8.23
-16 0 -4 179.23 9.4
16 0 5 -0.63 0.82
-16 0 -5 1.94 3.16
16 0 6 11.24 0.99
-16 0 -6 16.39 3.03
16 0 7 -0.21 0.43
-16 0 -7 0.54 2.26
-16 -1 23 -1.79 1.1
-16 1 22 -0.7 1.39
-16 -1 22 0.71 1.67
-16 -1 21 16.49 2.29
-16 1 21 18.6 2.11
16 1 -21 16.69 1.68
16 -1 -21 16.35 1.67
-16 -1 20 11.91 2.47
-16 1 20 9.67 2.31
-16 1 20 14.76 2.21
16 1 -20 13.01 1.69
16 -1 -20 9.66 1.66
16 1 -19 55.14 3.65
-16 1 19 59.05 4.15
16 1 -19 59.98 3.74
16 -1 -19 57.49 3.72
-16 -1 19 48.9 4.3
-16 1 19 53.6 4.31
-16 -1 18 9.13 2.79
-16 1 18 6.88 2.83
16 1 -18 8.14 1.65
-16 1 18 15.96 2.61
16 1 -18 7.79 1.81
16 -1 -18 8.77 1.91
-16 -1 17 9.27 3.17
-16 1 17 12.84 3.12
16 -1 -17 9.26 1.47
16 1 -17 8.96 1.63
16 1 -17 10.38 1.94
16 -1 -17 9.42 1.98
-16 -1 16 9.06 3.15
-16 1 16 11.53 3.24
16 -1 -16 11.51 1.54
16 1 -16 11.61 1.73
16 1 -16 11.93 1.94
16 -1 -16 13.85 2.06
-16 -1 15 1.91 3.45
-16 1 15 0.46 3.05
16 -1 -15 -2.02 1.3
16 1 -15 0.2 1.6
16 1 -15 0.27 1.66
16 -1 -15 0.56 1.69
16 -1 -14 5.4 1.35
16 1 -14 4.28 1.56
16 1 -14 5.03 1.82
16 -1 -14 4.16 1.8
16 -1 -13 17.29 1.78
16 1 -13 17.18 2.06
16 1 -13 16.28 3.49
16 -1 -13 20.91 3.56
16 1 -13 18.72 2.18
16 -1 -13 20.34 2.14
16 1 -13 16.22 3.47
16 -1 -12 24.83 2.02
16 1 -12 22.06 2.25
16 1 -12 27.75 2.36
16 -1 -12 20.48 2.38
16 1 -12 21.85 3.52
16 -1 -12 26.35 3.88
16 -1 -11 26.14 2.17
16 1 -11 28.27 2.39
-16 1 11 21.79 4.49
16 1 -11 26.51 2.47
16 -1 -11 29.06 2.48
16 1 -11 26.14 3.73
16 -1 -11 25.43 3.93
-16 1 10 7.48 3.76
16 -1 -10 7.4 1.37
16 1 -10 6.33 1.66
16 1 -10 8.54 3
16 -1 -10 6.34 2.98
16 1 -10 10.73 1.87
16 -1 -10 9.35 1.82
-16 1 9 -3.97 3.66
16 -1 -9 -0.45 1.27
16 1 -9 -0.26 1.5
16 1 -9 1.91 2.85
16 -1 -9 -0.49 2.89
-16 1 8 3.48 3.42
16 -1 -8 4.64 1.26
16 1 -8 2.14 1.53
-16 -1 8 -0.11 3.73
-16 1 8 8.07 3.76
16 1 -8 7.95 3.03
16 -1 -8 6.13 3.1
16 -1 -7 37.85 2.69
16 1 -7 38.25 2.88
-16 1 7 35.05 4.54
-16 -1 7 26.11 4.52
-16 1 7 39.53 4.67
16 1 -7 39.18 4.53
16 -1 -7 39.57 4.53
-16 -1 6 -5.37 7.81
-16 1 6 10.55 8.35
16 -1 -6 1.03 1.3
16 1 -6 0.6 1.54
-16 -1 6 -0.12 3.82
-16 1 6 -1.4 3.72
16 1 -6 -1.76 3.07
16 -1 -6 0.25 2.78
16 -1 -5 19.55 1.88
16 1 -5 17.67 1.9
-16 -1 5 17.55 4
-16 1 5 17.15 4.01
-16 -1 5 22.84 8.81
-16 1 5 2.7 7.9
16 1 -5 13.27 2.35
16 1 -5 15.08 3.62
16 -1 -5 18.38 3.59
16 -1 -4 13.36 1.67
16 1 -4 13.42 1.74
-16 -1 4 11.21 3.99
-16 1 4 9.04 3.82
-16 -1 4 11.52 9.36
-16 1 4 18.63 9.48
16 1 -4 13.67 3.37
16 -1 -4 14.41 3.28
16 -1 -3 20.05 1.84
16 1 -3 20.1 1.95
-16 -1 3 19.26 4.08
-16 1 3 17.12 3.91
-16 -1 3 9.11 10.5
-16 1 3 8.01 9.75
16 1 -3 11.16 3.36
16 -1 -3 23.83 3.71
16 -1 -2 43.63 2.83
16 1 -2 38.48 2.89
-16 -1 2 39.36 10.67
-16 -1 2 36.04 4.58
-16 1 2 31.47 4.61
-16 1 2 45.54 10.51
16 1 -2 40.05 4.32
16 -1 -2 37.98 4.44
16 -1 -1 103.87 5.54
16 1 -1 83.83 5.51
-16 -1 1 86.8 6.79
-16 1 1 84.82 6.68
16 -1 0 1.63 1.25
16 1 0 1.98 1.28
-16 -1 0 3.92 3.77
-16 1 0 4.05 3.43
16 -1 1 2.23 1.17
16 1 1 2.75 1.26
-16 -1 -1 2.75 3.62
-16 1 -1 0.52 3.42
16 -1 2 14.41 1.43
16 1 2 12.59 1.53
-16 -1 -2 14.47 3.72
-16 1 -2 14.43 3.56
16 -1 3 28.32 2
16 1 3 29.22 2.15
-16 -1 -3 35.79 3.92
-16 1 -3 29.43 4.05
16 -1 4 1.1 0.72
16 1 4 0.51 1.03
-16 -1 -4 -2.4 2.91
-16 1 -4 1.08 3.15
16 -1 5 14.64 1.17
16 1 5 21.08 1.46
-16 -1 -5 21.62 3.12
-16 1 -5 22.66 3.21
16 1 6 0.37 0.77
-16 -1 -6 0.59 2.37
-16 1 -6 2.85 2.41
16 1 7 10.21 0.88
-16 1 -7 9.33 2.05
-16 -1 -7 9.49 2.14
-16 -1 -7 11.4 2.06
-16 1 -7 14.37 2.08
-16 2 22 11.03 1.21
-16 -2 22 16.74 1.69
-16 2 21 -0.44 1.28
-16 -2 21 0.81 1.95
16 2 -21 1.12 1.01
16 -2 -21 0.51 1.05
-16 2 20 0.74 1.53
16 2 -20 0.48 1.21
16 -2 -20 -0.29 1.25
16 2 -19 5.06 1.4
-16 2 19 6.46 1.88
16 2 -19 4.66 1.46
16 -2 -19 4.31 1.41
16 2 -18 3.33 1.53
-16 2 18 2.44 1.97
16 2 -18 -0.98 1.52
16 -2 -18 1.17 1.47
16 2 -17 0.13 1.57
-16 2 17 4.15 2.08
16 2 -17 0.65 1.53
16 -2 -17 1.09 1.59
16 2 -16 -1.45 1.63
-16 2 16 1.42 2.13
16 2 -16 0.39 1.5
16 -2 -16 -1.34 1.67
16 2 -15 6 1.7
-16 2 15 6.11 2.22
16 2 -15 5.08 1.68
16 -2 -15 5.02 1.72
16 2 -14 -0.15 1.63
-16 2 14 3.14 2.08
16 2 -14 0.73 1.59
16 -2 -14 1.76 1.55
16 2 -13 20.06 2.09
16 2 -13 18.97 2.09
16 -2 -13 17.84 2.13
16 2 -12 34.9 2.93
-16 2 12 35.25 5.26
16 2 -12 36.52 4.19
16 2 -12 41.27 2.98
16 -2 -12 42.47 3.04
16 2 -12 43.23 4.58
16 2 -11 138.25 8.06
16 2 -11 125.86 9.3
16 -2 -11 141.4 9.55
16 2 -11 140.95 8.08
16 -2 -11 139.96 8.11
-16 2 11 125.19 9.86
16 2 -10 26.89 2.32
-16 2 10 17.98 4.27
16 2 -10 24.69 2.35
16 -2 -10 24.88 2.4
16 2 -10 25.82 3.76
16 -2 -10 27.64 3.76
16 2 -9 146.21 8.64
16 2 -9 146.45 9.99
16 -2 -9 144.03 10.11
16 2 -9 149.38 8.68
16 -2 -9 159.11 8.74
-16 2 9 132.89 10.21
16 2 -8 84.52 5.18
16 2 -8 79.42 6.59
16 -2 -8 90.8 6.87
-16 2 8 72.22 6.71
16 2 -7 44.31 3.11
-16 2 7 37.5 4.59
-16 -2 7 46.89 4.69
-16 2 7 41.45 4.41
16 2 -7 39.68 4.48
16 -2 -7 44.37 4.64
-16 -2 7 23.87 7.32
-16 2 7 28.78 7.34
16 2 -6 38.27 2.85
-16 2 6 30.28 4.19
-16 -2 6 15.97 7.25
-16 -2 6 33.03 4.39
-16 2 6 32.18 4.24
-16 2 6 12.82 6.93
16 2 -6 36.61 4.35
16 -2 -6 41.53 4.33
16 2 -5 26.05 2.34
-16 2 5 23.5 3.63
-16 -2 5 23.02 4.01
-16 2 5 25.55 3.75
-16 -2 5 6.33 7.47
-16 2 5 18.97 8.02
16 2 -5 19.58 2.74
16 2 -5 19.61 3.71
16 -2 -5 21.57 3.75
-16 -2 4 -7.56 8.13
16 2 -4 -0.58 1.72
-16 2 4 -8.88 8.93
-16 -2 4 0.34 3.66
-16 2 4 -0.11 3.26
16 2 -4 1.15 2.11
16 2 -4 -0.51 2.97
16 -2 -4 -2.65 3.18
16 2 -3 -1.58 1.62
-16 -2 3 -2.34 3.64
-16 2 3 3.89 3.37
16 2 -3 1.01 1.85
16 2 -2 3.04 1.63
-16 -2 2 1.09 3.47
-16 2 2 5.42 3.44
16 2 -2 4.37 1.6
16 2 -1 6.13 1.5
-16 -2 1 3.66 3.58
-16 2 1 5.73 3.43
16 2 0 32.67 2.44
-16 -2 0 28.5 4.01
16 2 1 20.77 1.93
-16 -2 -1 18.78 3.6
-16 2 -1 22.38 3.49
16 2 2 1.87 1.24
-16 -2 -2 1.43 3.05
-16 2 -2 0.95 2.95
16 2 3 14.08 1.47
-16 -2 -3 15.17 2.92
-16 2 -3 11.94 3
16 2 4 5.14 1.05
-16 -2 -4 3.68 2.5
-16 2 -4 5.07 2.55
16 2 5 15.15 1.32
-16 -2 -5 16.21 2.43
16 2 6 1.79 0.73
-16 -2 -6 2.34 1.65
-16 2 -6 0.08 1.64
16 2 7 3.79 0.61
-16 -3 21 5.52 1.57
-16 3 20 -0.09 0.3
-16 3 19 0.54 0.37
16 3 -19 1.39 1.01
16 -3 -19 0.93 1.03
-16 3 18 -0.55 0.47
16 3 -18 1.59 1.11
16 -3 -18 1.37 1.18
16 3 -18 3 0.84
16 3 -17 1.46 1.24
16 -3 -17 2.82 1.31
16 3 -16 18.96 1.82
16 -3 -16 19.17 1.86
16 3 -15 5.11 1.46
16 -3 -15 6.42 1.5
16 3 -14 55.73 3.62
16 -3 -14 56.72 3.67
16 3 -13 25.01 2.19
16 -3 -13 27.51 2.23
16 3 -12 22.18 2.06
16 -3 -12 24.55 2.15
16 3 -11 0.28 1.37
16 -3 -11 0.79 1.46
16 3 -10 54.26 3.66
16 -3 -10 58.26 3.68
16 3 -9 27.21 2.35
16 -3 -9 33.42 2.51
16 3 -8 54.17 3.62
16 -3 -8 56.99 3.72
16 3 -7 11.43 2.76
16 3 -6 3.23 2.59
-16 -3 5 83.85 5.96
-16 3 5 68.48 5.42
16 3 -5 74.98 5.1
-16 -3 4 192 10.9
-16 3 4 163.98 10.6
16 3 -4 176.15 10.3
-16 -3 3 0.41 3.29
-16 3 3 0.17 2.9
16 3 -3 0.29 2.01
-16 -3 2 1.59 3.27
-16 3 2 2.91 2.75
16 3 -2 2.48 1.71
-16 -3 1 4.03 3.17
-16 3 1 0.58 2.77
16 3 -1 2.95 1.49
-16 -3 0 0.17 2.87
-16 3 0 4.12 2.59
16 3 0 -1.31 1.21
-16 -3 -1 6.39 2.75
-16 3 -1 4.05 2.51
-16 3 -2 28 2.95
-16 -3 -2 26.21 3.01
-16 -3 -3 28.15 2.83
-16 3 -3 30 2.78
-16 -3 -4 1.39 1.67
-16 3 -4 1.81 1.3
-16 -4 20 12.92 1.48
16 4 -19 -0.4 0.61
16 4 -18 11.03 1.3
16 4 -18 7.51 0.96
16 4 -17 0.45 1.2
16 4 -17 0.28 0.75
16 4 -16 -1.7 1.28
16 4 -16 0.2 0.73
16 4 -15 3.9 1.38
16 4 -15 2.41 0.78
16 4 -14 -0.98 1.34
16 4 -13 -0.69 1.38
16 4 -12 9.83 1.64
16 4 -11 121.9 7.13
16 4 -10 7.45 1.62
16 4 -9 64.16 3.93
16 4 -9 51.06 4.49
16 4 -8 22.76 2.21
16 4 -8 24.02 3.16
16 4 -7 184.04 11.65
16 4 -7 203.16 11.99
16 4 -6 1 1.57
16 4 -6 -0.25 1.56
16 4 -6 -1.61 2.38
16 4 -5 43.88 2.92
16 4 -5 33.79 2.72
16 4 -5 38.13 3.36
16 4 -4 5.61 1.63
16 4 -4 5.18 1.34
16 4 -4 5.66 2.15
16 4 -3 -0.87 1.44
16 4 -3 -1.25 1.79
16 4 -2 3.95 1.44
16 4 -2 0.54 1.65
16 4 -1 103.08 5.9
16 4 -1 97.68 5.91
16 4 0 43.21 2.85
16 4 0 44.11 2.86
16 4 1 13.54 1.41
16 4 1 17.17 1.42
16 4 2 1.66 0.87
16 4 3 -0.1 0.71
16 4 4 29.04 1.79
16 5 -17 21.22 1.71
16 5 -17 17.82 1.31
16 5 -16 -0.9 0.91
16 5 -16 0.69 1.45
16 5 -16 0.18 0.73
16 5 -15 47.36 3.31
16 5 -15 42.85 2.76
16 5 -14 1.1 1.01
16 5 -14 1.45 1.74
16 5 -14 2 0.68
16 5 -13 23.7 2.51
16 5 -13 23.33 1.64
16 5 -12 1.28 1.11
16 5 -12 2.61 1.92
16 5 -11 4.17 1.17
16 5 -11 2.19 1.95
16 5 -10 0.39 1.15
16 5 -9 1.29 1.2
16 5 -9 2.21 1.65
16 5 -8 0.22 1.15
16 5 -8 0.32 1.59
16 5 -8 0.56 2.07
16 5 -7 3.48 1.23
16 5 -7 3 1.51
16 5 -7 3.18 2.09
16 5 -6 2.04 1.16
16 5 -6 0.24 1.44
16 5 -6 -1.32 1.99
16 5 -5 110.39 6.03
16 5 -5 96.72 6
16 5 -5 106.54 6.32
16 5 -4 9.5 1.26
16 5 -4 7.32 1.23
16 5 -4 9.93 1.87
16 5 -3 127.27 6.89
16 5 -3 114.48 6.8
16 5 -3 124.72 7.05
16 5 -2 0.83 0.91
16 5 -2 -0.48 1.35
16 5 -1 73.52 4.39
16 5 -1 79.85 4.51
16 5 0 0.45 0.71
16 5 0 0.47 0.96
16 5 1 24.04 1.7
16 5 1 32.8 1.85
16 5 2 1.32 0.5
16 6 -13 13.59 1.51
16 6 -13 17.77 1.55
16 6 -12 17.8 1.64
16 6 -12 20.25 1.77
16 6 -11 1.04 1.2
16 6 -11 2.55 1.29
16 6 -10 0.18 0.19
16 6 -10 3.21 1.21
16 6 -10 3.22 1.35
16 6 -9 4.23 1.2
16 6 -9 4.33 1.38
16 6 -8 9.65 1.27
16 6 -8 8.9 1.42
16 6 -7 0.21 0.21
16 6 -7 0.98 1.12
16 6 -6 0.1 0.2
16 6 -6 6.07 1.03
16 6 -5 13.63 0.98
16 6 -5 18.55 1.39
16 6 -4 0.26 0.75
16 6 -4 0.11 1.15
16 6 -3 0.38 0.59
16 6 -3 -1.28 1.05
16 6 -2 4.01 0.97
16 6 -1 4.2 0.86
-17 0 22 0.7 1.3
17 0 -22 -0.62 0.97
-17 0 21 89.34 4.89
17 0 -21 71.82 4.57
-17 0 20 2.88 2.1
17 0 -20 0.5 1.34
-17 0 19 97.87 6.08
17 0 -19 93.23 5.63
17 0 -18 1.17 1.32
17 0 -18 1.15 1.69
17 0 -17 27.42 2.14
17 0 -17 25.62 2.47
17 0 -16 0.51 1.29
17 0 -16 0.98 1.73
17 0 -15 20.27 1.96
17 0 -15 18.93 2.26
17 0 -14 -1.01 1.39
17 0 -14 0.39 1.74
17 0 -13 7.04 1.61
17 0 -13 6.46 1.84
17 0 -12 0.62 1.43
17 0 -12 2.05 1.84
17 0 -11 -0.05 1.39
17 0 -11 2.11 1.73
17 0 -10 0.15 1.43
17 0 -10 1.15 1.67
17 0 -9 0.25 1.41
17 0 -8 -0.25 1.43
17 0 -7 102.77 6.04
-17 0 7 99.35 7.5
17 0 -6 -1.86 1.46
-17 0 6 0.72 3.87
-17 0 6 3.11 8.93
17 0 -5 14.65 1.81
-17 0 5 13.48 4.03
-17 0 5 10.88 9.72
17 0 -4 0.66 1.37
-17 0 4 1.14 3.73
17 0 -3 48.92 3.25
-17 0 3 43.57 5.07
17 0 -2 -0.19 1.3
-17 0 2 0.85 3.61
17 0 -1 0.17 1.2
-17 0 1 1.84 3.56
17 0 0 -0.24 1.16
-17 0 0 0.1 3.62
17 0 1 10.51 1.34
-17 0 -1 11.83 3.68
17 0 2 1.4 1.02
-17 0 -2 0.88 3.18
17 0 3 6.25 0.97
-17 0 -3 10.61 3.31
17 0 4 -0.42 0.71
-17 0 -4 -2.32 2.94
17 0 5 27.88 1.75
-17 0 -5 41.13 3.31
-17 0 -6 0.37 1.93
-17 1 22 -0.65 1.04
-17 1 21 -0.22 1.46
17 1 -21 0.24 1.11
17 -1 -21 0.28 1.11
-17 1 20 1.61 1.73
17 1 -20 1.11 1.24
17 -1 -20 0.21 1.33
17 1 -19 1 1.32
17 1 -19 0.85 1.43
17 -1 -19 -0.4 1.51
17 1 -18 2.13 1.36
-17 1 18 2.36 2.1
17 1 -18 -0.04 1.52
17 -1 -18 0.89 1.54
17 -1 -17 3.26 1.23
17 1 -17 6.75 1.44
-17 1 17 2.23 2.24
17 1 -17 5.54 1.6
17 -1 -17 7.26 1.75
17 -1 -16 21.88 1.84
17 1 -16 21.18 2.04
17 -1 -16 21.81 2.16
17 1 -16 19.01 2.18
17 -1 -15 16.34 1.62
17 1 -15 15.14 1.89
17 1 -15 14.98 2.01
17 -1 -15 17.12 2.11
17 -1 -14 0.32 1.22
17 1 -14 -0.24 1.53
17 1 -14 -0.75 1.74
17 -1 -14 -0.66 1.75
17 -1 -13 50.7 3.4
17 1 -13 56.91 3.6
17 1 -13 53.23 3.71
17 -1 -13 53.13 3.74
17 -1 -12 18.45 1.77
17 1 -12 18.93 1.98
17 1 -12 15.32 2.02
17 -1 -12 17.62 2.18
17 -1 -11 4.26 1.31
17 1 -11 5.62 1.54
17 1 -11 7.05 1.8
17 -1 -11 5.04 1.75
-17 1 10 2.42 3.38
17 -1 -10 0.7 1.25
17 1 -10 1.54 1.44
17 1 -10 0.48 2.87
17 -1 -10 -0.74 2.97
17 1 -10 1.92 1.7
17 -1 -10 1.44 1.66
17 -1 -9 26.4 2.09
17 1 -9 25.12 2.27
-17 1 9 22.2 3.86
17 1 -9 22.41 3.78
17 -1 -9 24.21 3.85
17 -1 -8 39.19 2.62
17 1 -8 34.68 2.76
-17 1 8 40.15 4.79
-17 -1 8 35.26 4.68
17 1 -8 33.05 4.26
17 -1 -8 35.02 4.25
-17 -1 8 26.26 8.6
-17 -1 7 -7.5 7.81
17 -1 -7 0.93 1.31
17 1 -7 0.85 1.51
-17 -1 7 1.16 3.87
-17 1 7 -4.75 3.89
17 1 -7 -2.24 2.86
17 -1 -7 -0.5 2.92
17 -1 -6 0.14 1.33
17 1 -6 -0.11 1.53
-17 -1 6 -2.22 3.85
-17 1 6 3.01 3.7
-17 -1 6 -2.83 8.09
-17 1 6 8.41 7.99
17 1 -6 -0.18 1.94
17 1 -6 -0.25 2.74
17 -1 -6 1.5 2.96
17 -1 -5 40.58 2.7
17 1 -5 33.29 2.77
-17 -1 5 38.94 4.85
-17 1 5 32.2 4.7
17 -1 -4 19.3 1.82
17 1 -4 16.92 1.93
-17 -1 4 8.88 4
-17 1 4 12.49 3.91
17 -1 -3 -1.51 1.35
17 1 -3 -0.83 1.32
-17 -1 3 0.66 3.64
-17 1 3 -2.19 3.84
17 -1 -2 6.82 1.39
17 1 -2 5.47 1.41
-17 -1 2 12.09 3.74
-17 1 2 8.55 3.55
17 -1 -1 0.75 1.16
17 1 -1 -1.3 1.28
-17 -1 1 1.21 3.55
-17 1 1 0.61 3.34
17 -1 0 41.16 2.65
17 1 0 38.94 2.7
-17 -1 0 38.86 4.35
-17 1 0 35.2 4.34
17 -1 1 8.71 1.15
17 1 1 8.86 1.3
17 -1 2 47.66 2.93
17 1 2 50.26 3.07
-17 -1 -2 51.34 4.58
-17 1 -2 47.66 4.55
17 -1 3 4.17 0.71
17 1 3 5.92 1.03
-17 -1 -3 9.71 3.03
-17 1 -3 6.39 2.99
17 1 4 2.97 0.84
-17 -1 -4 4.76 2.62
-17 1 -4 4.25 2.58
17 1 5 -0.37 0.66
-17 -1 -5 2.95 2.19
-17 1 -5 1.6 2.15
-17 -1 -6 38.09 2.47
-17 1 -6 38.43 2.48
-17 -2 22 24.59 1.91
-17 2 21 0.68 0.69
17 2 -21 1.23 0.84
17 -2 -21 0.15 0.9
-17 2 20 10.41 1.32
17 2 -20 6.31 1.19
17 -2 -20 7.37 1.24
17 2 -19 3.17 1.26
-17 2 19 1.95 1.35
17 2 -19 1.78 1.26
17 -2 -19 3.23 1.34
17 2 -18 5.34 1.43
-17 2 18 5.99 1.69
17 2 -18 5.75 1.44
17 -2 -18 4.4 1.5
17 2 -17 5.9 1.47
-17 2 17 2.41 1.69
17 2 -17 1.14 1.46
17 -2 -17 0.91 1.45
17 2 -16 14.25 1.84
-17 2 16 19.01 2.09
17 2 -16 14.07 1.87
17 -2 -16 15.96 1.88
17 2 -15 8.78 1.61
17 2 -15 9.61 1.71
17 -2 -15 11.02 1.81
17 2 -14 4.52 1.53
17 2 -14 2.6 1.56
17 -2 -14 0.51 1.56
17 2 -13 17.59 1.93
17 2 -13 16.11 1.99
17 -2 -13 17.48 1.97
17 2 -12 10.15 1.76
17 2 -12 9.92 1.71
17 -2 -12 8.68 1.82
17 2 -11 -0.05 1.61
17 2 -11 1.49 1.68
17 -2 -11 2.03 1.68
17 2 -10 26.12 2.4
17 2 -10 28.1 2.46
17 -2 -10 26.67 2.46
17 2 -9 0.8 1.53
17 2 -9 0.49 1.6
17 -2 -9 1.35 1.59
17 2 -8 38.03 2.91
17 2 -7 20.4 2.18
-17 2 7 20.39 3.76
-17 -2 7 26.34 4.1
17 2 -7 14.44 2.7
17 2 -6 4.24 1.64
-17 -2 6 2.52 3.39
-17 2 6 3.68 3.17
17 2 -6 3.21 2.21
17 2 -5 0.17 1.69
-17 -2 5 -0.88 3.76
-17 2 5 -3.4 3.35
17 2 -5 0.89 1.96
17 2 -4 47.01 3.15
-17 2 4 44.65 4.41
-17 -2 4 38.78 4.67
17 2 -4 36.89 3.14
17 2 -3 11.67 1.78
-17 -2 3 8.36 3.43
-17 2 3 9.6 3.58
17 2 -3 8.9 1.67
17 2 -2 0.86 1.43
-17 -2 2 1.51 3.46
-17 2 2 1.67 3.17
17 2 -1 51.69 3.45
-17 -2 1 53.15 4.79
-17 2 1 55.84 4.76
17 2 0 2.75 1.29
-17 -2 0 2.42 3.09
-17 2 0 1.48 3
17 2 1 5.78 1.26
-17 -2 -1 7.69 2.88
-17 2 -1 9.11 2.94
17 2 2 3.23 1.02
-17 -2 -2 0.48 2.56
-17 2 -2 -2.78 2.66
17 2 3 6.11 1.02
-17 -2 -3 5.34 2.31
-17 2 -3 4.61 2.35
17 2 4 17.94 1.36
-17 -2 -4 19.06 2.27
-17 2 -4 15.94 2.26
17 2 5 0.02 0.63
-17 -2 -5 0.66 1.33
-17 2 -5 -0.67 1.43
-17 -3 21 -0.23 1.19
17 -3 -19 15.49 1.02
17 3 -19 -0.28 0.38
17 3 -18 -0.36 0.95
17 -3 -18 0.06 1.02
17 3 -17 23.37 1.89
17 -3 -17 24.72 1.93
17 3 -16 15.85 1.59
17 -3 -16 15.47 1.67
17 3 -15 5.66 1.34
17 -3 -15 7.69 1.43
17 3 -14 -0.99 1.29
17 -3 -14 -0.5 1.36
17 3 -13 72.8 4.43
17 -3 -13 71.6 4.45
17 -3 -12 16.95 1.74
17 3 -12 10.2 1.67
17 3 -11 41.39 3.04
17 -3 -11 49.77 3.16
17 3 -10 1.04 1.39
17 -3 -10 1.21 1.47
17 3 -9 69.75 4.55
17 -3 -9 80.02 4.65
17 3 -8 33.7 3.48
17 3 -8 36.77 2.77
17 -3 -8 42.47 2.83
17 3 -7 0.89 1.44
17 3 -7 4.91 2.39
17 3 -7 4.03 1.42
17 -3 -7 4.38 1.52
17 3 -6 43.19 3.54
17 3 -5 7.85 2.14
-17 -3 4 19.47 3.55
-17 3 4 15.71 2.95
17 3 -4 18.66 2.26
-17 -3 3 -1.55 3.01
-17 3 3 -3.05 2.68
17 3 -3 -0.77 1.6
-17 -3 2 3.23 2.92
-17 3 2 0.45 2.6
17 3 -2 1.48 1.32
-17 -3 1 43.77 4.14
-17 3 1 49.44 3.94
-17 -3 0 -0.62 2.54
-17 3 0 2.27 2.29
-17 -3 -1 9.07 2.41
-17 3 -1 14.37 2.26
-17 -3 -2 3.59 1.81
-17 3 -2 7.2 1.68
-17 -3 -3 70.67 2.03
-17 3 -3 -0.28 0.54
17 4 -18 -0.59 1.02
17 4 -17 24.14 1.85
17 4 -16 -0.71 1.16
17 4 -15 0.2 1.23
17 4 -14 1.04 1.24
17 4 -13 7.83 1.5
17 4 -12 2.61 1.32
17 4 -11 0.82 1.36
17 4 -11 1.36 2.25
17 4 -10 1.62 1.45
17 4 -10 -1.33 2.25
17 4 -9 -0.42 1.5
17 4 -9 -1.15 2.31
17 4 -8 41.45 3.25
17 4 -8 46.25 3.76
17 4 -7 53.64 3.66
17 4 -7 53.47 4.13
17 4 -6 4.66 1.57
17 4 -6 0.12 1.25
17 4 -6 0.32 1.95
17 4 -5 22.32 2.06
17 4 -5 19.38 2.28
17 4 -4 -0.13 1.32
17 4 -4 -1.92 1.71
17 4 -3 0.2 1.28
17 4 -3 3.15 1.46
17 4 -2 35.22 2.34
17 4 -2 29.48 2.32
17 4 -1 10.64 1.24
17 4 -1 8.91 1.2
17 4 0 33.8 2.24
17 4 0 35.1 2.18
17 4 1 19.79 1.43
17 4 2 10.6 0.94
17 4 3 5.76 0.63
17 5 -16 7.09 0.87
17 5 -16 8.68 1.37
17 5 -15 0.23 0.86
17 5 -15 2.38 1.33
17 5 -14 10.86 1.16
17 5 -14 9.81 1.67
17 5 -13 0.55 0.93
17 5 -13 -0.83 1.54
17 5 -12 16.61 1.4
17 5 -12 11.17 1.64
17 5 -12 14.5 1.91
17 5 -11 1.4 1.07
17 5 -11 1.55 1.33
17 5 -10 2.29 1.08
17 5 -10 2.48 1.33
17 5 -9 2.91 1.11
17 5 -9 1.82 1.3
17 5 -9 2.41 1.79
17 5 -8 26.25 1.87
17 5 -8 21.37 1.89
17 5 -8 23.95 2.32
17 5 -7 1.74 1.06
17 5 -7 0.85 1.13
17 5 -7 3.22 1.66
17 5 -6 7.49 1.13
17 5 -6 4.35 1.07
17 5 -6 8.47 1.62
17 5 -5 11.37 1.21
17 5 -5 9.18 1.08
17 5 -5 11.96 1.63
17 5 -4 5.34 0.96
17 5 -4 5.86 1.37
17 5 -3 9.18 1.05
17 5 -3 10.51 1.32
17 5 -2 3.73 0.77
17 5 -2 4.27 1
17 5 -1 2.32 0.64
17 5 -1 2.26 0.85
17 5 0 0.9 0.5
17 6 -13 0.66 0.82
17 6 -12 0.43 0.83
17 6 -12 -1.12 0.92
17 6 -11 5.81 1
17 6 -11 6.8 1.13
17 6 -10 12.96 1.22
17 6 -10 12.59 1.35
17 6 -9 21.81 1.59
17 6 -8 1.59 0.83
17 6 -7 8.73 0.92
17 6 -7 9.44 1.21
17 6 -6 6.43 0.76
17 6 -6 6.41 1.08
17 6 -5 3.04 0.91
17 6 -4 0.91 0.8
17 6 -3 5.1 0.78
-18 0 21 0.07 1.38
18 0 -21 1.17 0.99
-18 0 20 2.28 1.73
18 0 -20 0.24 1.21
-18 0 19 -0.38 1.98
18 0 -19 0.93 1.37
18 0 -18 7.65 1.29
18 0 -18 8.63 1.6
18 0 -17 -0.89 1.24
18 0 -17 0.26 1.54
18 0 -16 -1.22 1.32
18 0 -16 -0.42 1.66
18 0 -15 0.2 1.25
18 0 -15 -0.69 1.66
18 0 -14 19.72 1.86
18 0 -14 17.38 2.21
18 0 -13 -0.83 1.31
18 0 -13 -0.85 1.76
18 0 -12 58.38 3.62
18 0 -12 51.81 3.81
18 0 -11 -1.15 1.32
18 0 -11 -0.05 1.79
18 0 -10 11.03 1.54
18 0 -10 12.47 1.92
18 0 -9 -3.21 1.5
18 0 -8 17.49 1.9
18 0 -7 -0.72 1.39
-18 0 7 -0.68 3.71
18 0 -6 2.4 1.4
-18 0 6 -3.02 4.06
18 0 -5 0.23 1.34
-18 0 5 -0.11 3.81
18 0 -4 31.99 2.46
-18 0 4 35.15 4.54
18 0 -3 -0.09 1.25
-18 0 3 -1.92 3.42
18 0 -2 45.95 3.03
-18 0 2 45.11 4.57
18 0 -1 -0.51 1.1
-18 0 1 1.46 3.46
18 0 0 94.43 5.5
-18 0 0 98.45 6.67
18 0 1 -0.03 0.89
-18 0 -1 2 2.93
18 0 2 2.77 0.78
-18 0 -2 -1.45 2.95
18 0 3 -0.55 0.57
-18 0 -3 1.08 2.59
-18 0 -4 67.66 4.61
-18 -1 21 26.97 2.19
18 1 -21 24.03 1.7
18 -1 -21 26.98 1.74
-18 1 20 -1.07 1.39
18 1 -20 -1.56 1.15
18 -1 -20 -1.02 1.17
18 1 -19 16.11 1.47
-18 1 19 10.69 1.85
18 1 -19 12.42 1.58
18 -1 -19 12.04 1.56
18 1 -18 3.04 1.27
-18 1 18 1 1.82
18 1 -18 1.03 1.43
18 -1 -18 4.89 1.51
18 -1 -17 17.2 1.5
18 1 -17 15.87 1.69
-18 1 17 14.05 2.2
18 1 -17 17.84 1.9
18 -1 -17 14.44 1.88
18 -1 -16 2.61 1.14
18 1 -16 3.77 1.41
-18 1 16 2.58 1.94
18 1 -16 4.13 1.56
18 -1 -16 2.72 1.68
18 -1 -15 -0.07 1.09
18 1 -15 0.8 1.4
18 1 -15 -1.04 1.6
18 -1 -15 0.83 1.62
18 -1 -14 1.15 1.13
18 1 -14 0.57 1.39
18 1 -14 0.45 1.65
18 -1 -14 -1.43 1.72
18 -1 -13 2.48 1.16
18 1 -13 3.1 1.47
18 1 -13 1.86 1.62
18 -1 -13 2.96 1.75
18 -1 -12 0.47 1.19
18 1 -12 -1.69 1.41
18 1 -12 1.12 1.66
18 -1 -12 1.52 1.78
18 -1 -11 3.58 1.2
18 1 -11 3.25 1.42
18 1 -11 4.87 1.69
18 -1 -11 2.14 1.79
18 -1 -10 0.2 1.2
18 1 -10 1.36 1.49
18 1 -10 -2.03 1.75
18 -1 -10 -0.33 1.63
18 -1 -9 104.99 6.04
18 1 -9 101.81 6.14
18 1 -9 101.91 6.25
18 -1 -8 12.59 1.46
18 1 -8 7.3 1.66
18 -1 -7 39.22 2.62
18 1 -7 39.68 2.74
-18 -1 7 38.36 4.73
-18 1 7 39.18 4.59
18 1 -7 29.42 2.94
18 -1 -6 7.48 1.38
18 1 -6 8.36 1.58
-18 -1 6 10.9 4.02
-18 1 6 9.03 3.89
18 -1 -5 53.93 3.33
18 1 -5 49.08 3.4
-18 -1 5 46.5 5.14
-18 1 5 49.01 5.2
18 -1 -4 15.14 1.61
18 1 -4 15.49 1.75
-18 -1 4 14.5 3.85
-18 1 4 14.16 3.74
18 -1 -3 54.58 3.36
18 1 -3 51.78 3.38
-18 -1 3 49.35 5.08
-18 1 3 50.85 4.98
18 -1 -2 -1.9 1.1
18 1 -2 0.71 1.14
-18 -1 2 -1.52 3.44
-18 1 2 0.1 3.43
18 -1 -1 0.95 0.93
18 1 -1 2.1 1.14
-18 -1 1 -1.78 3.28
-18 1 1 1.43 3.18
18 1 0 8.32 1.22
-18 -1 0 7.16 3.01
-18 1 0 12.37 3.28
18 1 1 9.44 1.16
-18 -1 -1 8.84 3.12
-18 1 -1 15.84 3.15
18 1 2 9.38 1.06
-18 -1 -2 11.34 2.8
-18 1 -2 10.03 2.83
18 1 3 -0.82 0.71
-18 -1 -3 1.84 2.26
-18 1 -3 -0.5 2.29
18 1 4 8.19 0.77
-18 -1 -4 10.67 1.95
-18 1 -4 11.02 2.02
18 2 -20 10.15 1.15
18 -2 -20 11.72 1.2
18 2 -19 14.79 1.47
18 2 -19 15.87 1.45
18 -2 -19 11.86 1.48
18 2 -18 4.99 1.25
18 2 -18 3.52 1.27
18 -2 -18 1.88 1.28
18 2 -17 22.51 1.97
18 2 -17 23.18 2.02
18 -2 -17 25.51 2.04
18 2 -16 12.3 1.64
18 2 -16 13.46 1.71
18 -2 -16 13.86 1.67
18 2 -15 31.15 2.38
18 2 -15 28.64 2.37
18 -2 -15 28.94 2.4
18 2 -14 38.99 2.79
18 2 -14 34.03 2.76
18 -2 -14 41.13 2.86
18 2 -13 56.38 3.57
18 2 -13 52.88 3.6
18 -2 -13 53 3.65
18 2 -12 11.1 1.69
18 2 -12 10.94 1.77
18 -2 -12 8.39 1.82
18 2 -11 29.21 2.41
18 2 -11 27.07 2.44
18 -2 -11 28.46 2.51
18 2 -10 21.5 2.15
18 -2 -10 20.9 2.24
18 2 -10 22.22 2.21
18 2 -9 15.13 1.93
18 2 -9 17.8 2.06
18 -2 -9 17 2.07
18 2 -8 7.56 1.66
18 2 -8 2.46 2.12
18 2 -8 5.99 1.72
18 2 -7 5.37 1.65
18 2 -7 6.42 2.11
18 2 -6 8.89 1.72
-18 -2 6 9.03 3.64
-18 2 6 10.73 3.47
18 2 -6 8.84 1.98
18 2 -5 3.97 1.51
-18 -2 5 4.42 3.58
-18 2 5 1.14 3.3
18 2 -5 6.75 1.63
18 2 -4 1.38 1.5
-18 -2 4 -0.78 3.37
-18 2 4 5.5 3.17
18 2 -3 3.39 1.37
-18 -2 3 1.66 3.27
-18 2 3 1.44 3.23
18 2 -2 6.29 1.41
-18 -2 2 8.07 3.05
-18 2 2 10.59 3.26
18 2 -1 10.31 1.37
-18 -2 1 6.24 2.85
-18 2 1 9.92 3.04
18 2 0 6.57 1.17
-18 -2 0 5.74 2.6
-18 2 0 4.01 2.7
18 2 1 21.88 1.67
-18 -2 -1 22.18 2.79
-18 2 -1 24.43 2.87
18 2 2 1.25 0.83
-18 -2 -2 0.19 1.98
-18 2 -2 1.67 1.94
18 2 3 5.62 0.8
-18 -2 -3 8.68 1.61
-18 2 -3 6.09 1.66
18 2 4 2.62 0.53
18 -3 -18 22.18 1.09
18 3 -18 0.3 0.37
18 3 -17 3.32 0.92
18 -3 -17 2.58 1.03
18 3 -16 1.68 1.04
18 -3 -16 2.13 1.12
18 3 -15 3.75 1.16
18 -3 -15 3.2 1.24
18 3 -14 6.05 1.26
18 -3 -14 7.99 1.37
18 3 -13 3.36 1.24
18 -3 -13 0.51 1.29
18 3 -12 10.48 1.48
18 -3 -12 13.45 1.6
18 3 -11 -0.71 1.24
18 -3 -11 0.98 1.35
18 3 -10 83.97 5
18 -3 -10 92.36 5.08
18 3 -9 8.61 2.27
18 3 -9 6.77 1.39
18 -3 -9 10.08 1.59
18 3 -8 5.46 2.04
18 3 -8 6.27 1.36
18 -3 -8 5.46 1.49
18 3 -7 6.67 1.96
18 3 -7 6.91 1.35
18 -3 -7 3.62 1.47
18 3 -6 26.11 2.1
18 -3 -6 30.4 2.26
18 3 -6 25.32 2.53
18 3 -5 7.18 1.72
18 3 -4 -1.4 1.41
-18 -3 3 4.53 2.62
-18 3 3 1.61 2.31
18 3 -3 1.83 1.17
-18 -3 2 5.21 2.42
-18 3 2 2.41 2.18
-18 -3 1 0.28 2.14
-18 3 1 1.13 1.92
-18 -3 0 1.38 1.86
-18 3 0 -3.15 1.38
18 4 -18 5.53 1.3
18 4 -17 32.58 2.02
18 4 -17 23.66 2.31
18 4 -16 16.74 1.42
18 4 -16 9.85 1.81
18 4 -15 19.62 1.69
18 4 -14 36.3 2.5
18 4 -13 12.36 1.47
18 4 -13 9.39 1.92
18 4 -12 4.75 1.36
18 4 -12 5.12 1.84
18 4 -11 19.6 1.81
18 4 -11 13.77 2.2
18 4 -10 20.73 2.03
18 4 -10 25.07 2.57
18 4 -9 1.14 1.38
18 4 -9 0.26 1.17
18 4 -9 1.45 1.81
18 4 -8 4.73 1.47
18 4 -8 4.18 1.15
18 4 -8 3.07 1.84
18 4 -7 44.56 2.79
18 4 -7 32.89 2.91
18 4 -6 5.45 1.37
18 4 -6 2.1 1.55
18 4 -5 14.68 1.51
18 4 -5 10.97 1.64
18 4 -4 25 1.88
18 4 -4 21.51 1.88
18 4 -3 16.15 1.47
18 4 -3 16.25 1.46
18 4 -2 58.84 3.36
18 4 -2 54.28 3.29
18 4 -1 2.02 0.79
18 4 0 1.03 0.64
18 4 1 15.39 1.05
18 5 -15 1.77 0.68
18 5 -15 -0.36 0.91
18 5 -15 0.87 1.05
18 5 -14 0.2 0.76
18 5 -14 -0.23 1.02
18 5 -14 2.64 1.18
18 5 -13 0.89 0.8
18 5 -13 -0.29 1.03
18 5 -13 -0.9 1.24
18 5 -12 2.42 0.89
18 5 -12 0.67 1.02
18 5 -11 11.4 1.13
18 5 -11 7.69 1.2
18 5 -10 14.03 1.39
18 5 -10 14.81 1.75
18 5 -9 5.15 0.99
18 5 -9 3.53 0.98
18 5 -9 6.52 1.39
18 5 -8 17.45 1.3
18 5 -8 15.24 1.61
18 5 -7 8.64 1.05
18 5 -7 8.76 1.37
18 5 -6 -0.24 0.79
18 5 -6 0.46 1.12
18 5 -5 98.07 5.52
18 5 -5 97.17 5.6
18 5 -4 1.17 0.64
18 5 -4 0.58 0.84
18 5 -3 6.35 0.72
18 5 -3 6.5 0.83
18 5 -2 2.3 0.46
18 6 -8 7.53 0.85
19 0 -21 7.27 0.95
-19 0 20 0.07 1.37
19 0 -20 -0.35 1.01
-19 0 19 -0.92 1.65
19 0 -19 -1.38 1.19
19 0 -18 1.55 1.03
19 0 -18 1.77 1.34
19 0 -17 5.7 1.19
19 0 -17 7.24 1.56
19 0 -16 -0.68 1.12
19 0 -16 -0.54 1.4
19 0 -15 3.56 1.22
19 0 -15 5.89 1.55
19 0 -14 0.78 1.19
19 0 -14 1.07 1.61
19 0 -13 37.63 2.57
19 0 -13 33.97 2.82
19 0 -12 2.24 1.3
19 0 -12 1.2 1.76
19 0 -11 128.67 7.38
19 0 -11 126.14 7.52
19 0 -10 0.88 1.27
19 0 -10 -1.27 1.71
19 0 -9 14.59 1.61
19 0 -9 12.81 1.98
19 0 -8 -1.01 1.29
19 0 -7 34.5 2.5
19 0 -6 -1.67 1.3
-19 0 6 -4.95 3.93
19 0 -5 6.82 1.3
-19 0 5 4.86 3.74
19 0 -4 -1 1.13
-19 0 4 0.09 3.48
19 0 -3 1.56 1.06
-19 0 3 -0.35 3.34
19 0 -2 0.18 0.98
-19 0 2 1.07 3.21
19 0 -1 26.82 1.86
-19 0 1 28.05 3.44
19 0 0 -0.11 0.71
-19 0 0 0.56 2.9
19 0 1 6.97 0.76
-19 0 -1 12.36 2.73
-19 0 -2 -0.68 2.23
-19 0 -3 -1.14 1.76
19 1 -21 0.69 0.68
19 -1 -21 0.29 0.69
-19 -1 20 -0.3 1.49
19 1 -20 -1.32 0.96
19 -1 -20 0.53 0.96
19 1 -19 27.28 1.26
19 1 -19 26.89 1.39
19 -1 -19 26.32 1.41
19 1 -18 -0.31 1.05
-19 1 18 -0.03 0.48
19 -1 -18 -1.47 1.22
19 1 -17 23.95 1.41
19 1 -17 24.83 1.61
19 -1 -17 24.68 1.59
19 1 -16 1.4 1.22
-19 1 16 -0.13 0.55
19 1 -16 2.61 1.42
19 -1 -16 2.43 1.46
19 1 -15 8.83 1.4
19 1 -15 8.86 1.64
19 -1 -15 8.38 1.66
19 1 -14 10.45 1.5
19 1 -14 7.96 1.58
19 -1 -14 8.09 1.72
19 -1 -13 13.21 1.38
19 1 -13 12.51 1.64
19 1 -13 10.97 1.88
19 -1 -13 14.26 1.91
19 -1 -12 7.09 1.16
19 1 -12 4.53 1.45
19 1 -12 3.86 1.59
19 -1 -12 4.24 1.7
19 -1 -11 2.92 1.18
19 1 -11 4.62 1.38
19 1 -11 5.6 1.68
19 -1 -11 4.72 1.66
19 -1 -10 5.82 1.21
19 1 -10 6.83 1.42
19 1 -10 8.75 1.8
19 -1 -10 5.35 1.72
19 -1 -9 0.11 1.1
19 1 -9 1.65 1.38
19 1 -9 1.73 1.79
19 1 -9 1.88 1.63
19 -1 -9 1.47 1.65
19 -1 -8 0.04 1.1
19 1 -8 0.56 1.34
19 -1 -7 0.07 1.09
19 1 -7 0.3 1.33
19 -1 -6 63.83 3.81
19 1 -6 61.3 3.9
-19 -1 6 63.19 5.31
-19 1 6 58.53 5.29
19 1 -5 2.05 1.19
-19 -1 5 0.94 3.45
-19 1 5 4.74 3.51
19 1 -4 2.66 1.21
-19 -1 4 1.07 3.16
-19 1 4 -4.36 3.41
19 1 -3 -0.51 1.1
-19 -1 3 0.17 2.98
-19 1 3 -0.59 3.1
19 1 -2 32.75 2.27
-19 -1 2 37.79 3.78
-19 1 2 31.42 3.84
19 1 -1 1.23 0.95
-19 -1 1 2.16 2.8
-19 1 1 5.23 2.89
19 1 0 0.94 0.83
-19 1 0 0.06 2.63
19 1 1 3.5 0.76
-19 -1 -1 8.04 2.32
-19 1 -1 3.23 2.33
19 1 2 1.24 0.56
-19 -1 -2 1.74 1.9
-19 1 -2 -0.35 1.9
-19 -2 20 0.9 1.38
19 2 -19 1.41 0.97
19 2 -19 2.21 0.92
19 -2 -19 3.48 0.93
19 2 -18 4.28 1.09
19 2 -18 3.85 1.13
19 -2 -18 2.73 1.11
19 2 -17 0.27 1.12
19 2 -17 -0.16 1.16
19 -2 -17 -1.99 1.25
19 2 -16 1.57 1.21
19 2 -16 0.77 1.24
19 -2 -16 1.11 1.31
19 2 -15 4.56 1.3
19 2 -15 3.12 1.36
19 -2 -15 5.01 1.39
19 2 -14 14.03 1.67
19 2 -14 13.06 1.68
19 -2 -14 16.59 1.72
19 2 -13 5.36 1.44
19 2 -13 3.66 1.44
19 -2 -13 0.74 1.46
19 2 -12 14.33 1.76
19 2 -12 17.08 1.83
19 -2 -12 14.64 1.88
19 2 -11 11.01 1.64
19 2 -11 11.56 1.69
19 -2 -11 11.3 1.73
19 2 -10 23.25 2.06
19 2 -10 22.61 2.1
19 -2 -10 24.46 2.1
19 2 -9 9.27 1.58
19 2 -9 6.63 1.96
19 2 -9 7.1 1.65
19 -2 -9 9.06 1.74
19 2 -8 5.5 1.45
19 2 -8 3.58 1.82
19 2 -8 9.11 1.62
19 -2 -8 6.66 1.67
19 2 -7 7.28 1.51
19 2 -7 5.76 1.64
19 2 -7 10.03 1.61
19 2 -6 19.62 1.8
19 2 -6 14.03 1.75
19 2 -5 -0.04 1.28
19 2 -4 1.42 1.16
-19 -2 4 5.8 2.98
-19 2 4 1.95 2.93
19 2 -3 0.36 1.1
-19 -2 3 -1.39 2.65
-19 2 3 1.53 2.74
19 2 -2 2.26 1.05
-19 -2 2 1.25 2.46
-19 2 2 2.38 2.47
19 2 -1 0.21 0.91
-19 -2 1 2.62 2.25
-19 2 1 -0.87 2.31
19 2 0 4.59 0.87
-19 -2 0 2.62 1.98
-19 2 0 2.98 2.04
19 2 1 3.51 0.73
-19 -2 -1 3.73 1.64
-19 2 -1 3.3 1.57
19 2 2 15.17 1.05
19 -3 -17 22.3 1
19 3 -17 0.28 0.28
19 3 -16 -0.68 0.49
19 -3 -16 0.19 0.91
19 3 -15 21.6 1.65
19 -3 -15 22.45 1.75
19 3 -14 -0.88 1.04
19 -3 -14 1.28 1.09
19 3 -13 22.73 1.78
19 -3 -13 22.64 1.85
19 3 -12 -1.46 1.8
19 3 -12 -2 1.11
19 -3 -12 1.73 1.19
19 3 -11 9.05 1.99
19 3 -11 12.68 1.38
19 -3 -11 12 1.47
19 3 -10 -0.05 1.74
19 3 -10 1.61 1.1
19 -3 -10 -0.41 1.25
19 3 -9 4.2 1.71
19 3 -9 6.19 1.22
19 -3 -9 5.71 1.32
19 3 -8 10.6 1.77
19 3 -8 10.3 1.34
19 -3 -8 11.41 1.49
19 3 -7 8.2 1.19
19 -3 -7 9.83 1.36
19 3 -6 1.9 1.33
19 3 -6 0.94 0.99
19 -3 -6 2.64 1.2
19 3 -5 1.27 1.08
19 3 -5 -1.26 0.89
19 -3 -5 2.53 1.1
19 3 -4 4.62 0.86
19 -3 -4 7.36 1.1
19 3 -3 0.66 0.56
19 -3 -3 6.71 0.92
19 3 -2 0.24 0.25
19 -3 -1 5.36 0.61
19 4 -17 -0.2 0.74
19 4 -16 2.57 0.91
19 4 -15 1.74 0.99
19 4 -14 9.76 1.23
19 4 -14 7.92 1.56
19 4 -13 8.29 1.2
19 4 -13 9.14 1.62
19 4 -12 12.59 1.37
19 4 -12 15.07 1.78
19 4 -11 10.79 1.26
19 4 -11 12.14 1.71
19 4 -10 5.67 1
19 4 -10 5.85 1.56
19 4 -9 -0.33 1.21
19 4 -9 0.56 1.37
19 4 -8 33.04 2.08
19 4 -8 21.26 2.12
19 4 -7 15.11 1.44
19 4 -7 12.36 1.49
19 4 -6 -0.14 1
19 4 -6 1.51 1.09
19 4 -5 -0.83 0.95
19 4 -5 0.11 0.88
19 4 -4 0.07 0.81
19 4 -4 0.25 0.74
19 4 -3 9.4 0.96
19 4 -2 2.5 0.63
19 4 -1 -0.13 0.46
19 5 -13 6.95 0.72
19 5 -12 14.12 1.07
19 5 -11 3.35 0.67
19 5 -11 1.47 1
19 5 -10 0.31 0.68
19 5 -10 -0.02 0.97
19 5 -9 2.86 0.72
19 5 -9 3.23 0.96
19 5 -8 18.71 1.31
19 5 -8 19.42 1.46
19 5 -7 44.51 2.54
19 5 -7 41.71 2.61
19 5 -6 -0.09 0.5
19 5 -5 7.41 0.64
20 0 -20 35.82 2.23
20 0 -19 -0.73 0.97
-20 0 18 0.55 0.57
20 0 -18 1.94 1.15
20 0 -17 0.11 0.91
-20 0 17 -0.48 0.63
20 0 -17 0.03 1.24
20 0 -16 0.13 0.91
20 0 -16 2.76 1.26
20 0 -15 1.71 1.01
20 0 -15 -0.64 1.36
20 0 -14 7.5 1.21
20 0 -14 7.07 1.53
20 0 -13 -0.67 1.09
20 0 -13 -0.04 1.4
20 0 -12 -0.67 1.11
20 0 -12 -0.13 1.51
20 0 -11 0.65 1.1
20 0 -11 1.01 1.51
20 0 -10 0.35 1.12
20 0 -10 0.22 1.43
20 0 -9 1.49 1.16
20 0 -9 1.55 1.46
20 0 -8 13.51 1.44
20 0 -8 10.97 1.73
20 0 -7 0.07 1.06
20 0 -6 3.02 1.05
20 0 -5 -1.3 0.96
-20 0 5 0.08 3.07
20 0 -4 116.49 6.76
-20 0 4 135.61 7.74
20 0 -3 -0.47 0.75
-20 0 3 -2.96 2.83
20 0 -2 18.83 1.35
-20 0 2 26.15 3.07
20 0 -1 0.26 0.5
-20 0 1 -0.28 2.41
-20 0 0 0.69 2.1
-20 0 -1 -1.3 1.6
20 1 -20 22.06 1.45
20 -1 -20 20.47 1.44
-20 -1 19 30.95 2.35
20 1 -19 34.44 2.16
20 -1 -19 33.13 2.16
20 1 -18 1.91 0.86
20 1 -18 1.24 1.03
20 -1 -18 0.13 1.07
20 1 -17 1.06 0.93
20 1 -17 1.86 1.2
20 -1 -17 -0.09 1.2
20 1 -16 8.08 1.16
20 1 -16 7.19 1.33
20 -1 -16 5.3 1.36
20 1 -15 10.4 1.32
20 1 -15 9.17 1.48
20 -1 -15 10.26 1.53
20 1 -14 9.23 1.32
20 1 -14 7.45 1.52
20 -1 -14 9.22 1.53
20 1 -13 13.89 1.53
20 1 -13 14.01 1.74
20 -1 -13 12.33 1.69
20 1 -12 19.2 1.74
20 1 -12 22.05 2.01
20 -1 -12 18.88 1.98
20 1 -11 21.86 1.85
20 1 -11 25 2.05
20 -1 -11 22.86 2.07
20 1 -10 39.22 2.54
20 1 -10 40.83 2.71
20 -1 -10 40.64 2.71
20 1 -9 17.75 1.69
20 1 -9 20.89 1.98
20 -1 -9 19.46 1.94
20 1 -8 19.28 1.69
20 1 -8 20.96 1.91
20 -1 -8 16.75 1.92
20 1 -7 7.38 1.24
20 1 -7 6.49 1.46
20 1 -6 -0.19 1.06
20 1 -5 7.35 1.15
20 1 -4 6.95 1.03
-20 -1 4 5.73 2.84
-20 1 4 4.05 2.86
20 1 -3 5.07 0.92
-20 -1 3 2.08 2.58
-20 1 3 0.72 2.61
20 1 -2 1.03 0.75
-20 -1 2 1.17 2.39
-20 1 2 0.77 2.41
20 1 -1 12.07 1.03
-20 -1 1 15.66 2.4
-20 1 1 15.25 2.4
20 1 0 7.9 0.73
-20 1 0 9.66 1.97
-20 -2 19 10.89 1.46
20 2 -18 0.85 0.83
20 2 -18 0.5 0.8
20 -2 -18 0.98 0.85
20 2 -17 11.06 1.2
20 2 -17 11.78 1.26
20 -2 -17 10.97 1.28
20 2 -16 1.35 1.01
20 2 -16 0.28 1.08
20 -2 -16 0.78 1.1
20 2 -15 0.15 1.1
20 2 -15 1.12 1.16
20 -2 -15 1.17 1.19
20 2 -14 -0.34 1.1
20 2 -14 -0.17 1.22
20 -2 -14 0.31 1.25
20 2 -13 1.39 1.14
20 2 -13 0.43 1.26
20 -2 -13 -0.15 1.28
20 2 -12 2.3 1.22
20 2 -12 3.64 1.63
20 2 -12 2.99 1.34
20 -2 -12 3.25 1.36
20 2 -11 1.52 1.24
20 2 -11 1 1.55
20 2 -11 2.15 1.36
20 -2 -11 -0.32 1.36
20 2 -10 7.06 1.33
20 2 -10 4.43 1.58
20 2 -10 5.17 1.41
20 -2 -10 7.4 1.49
20 2 -9 0.63 1.21
20 2 -9 -0.75 1.38
20 2 -9 0.11 1.3
20 -2 -9 0.89 1.38
20 2 -8 13.82 1.5
20 2 -8 15.58 1.59
20 2 -8 10.49 1.51
20 -2 -8 15.78 1.71
20 2 -7 21.16 1.8
20 2 -7 22.32 1.88
20 -2 -7 24.5 1.99
20 2 -6 0.03 1.02
20 2 -6 0.99 1.09
20 -2 -6 1.25 1.27
20 2 -5 2.33 1.01
20 2 -5 3.41 1.04
20 2 -4 12.19 1.22
20 2 -3 15 1.26
20 2 -2 -0.77 0.73
20 2 -1 0.62 0.62
20 2 0 6.27 0.62
20 3 -18 3.75 0.73
20 3 -17 5.49 0.92
20 3 -17 4.16 1.29
20 3 -16 15.09 1.31
20 3 -16 12.48 1.61
20 3 -15 -0.03 0.25
20 -3 -15 1.73 0.8
20 3 -15 0.79 1.34
20 3 -14 16.22 1.25
20 -3 -14 17.7 1.03
20 3 -13 19.48 1.35
20 -3 -13 19.96 1.17
20 3 -13 16.53 1.61
20 3 -12 19.4 1.52
20 -3 -12 19.27 1.35
20 3 -11 17.35 1.62
20 3 -11 16.48 1.3
20 -3 -11 18.67 1.47
20 3 -10 17.42 1.6
20 3 -10 14.63 1.27
20 -3 -10 16.93 1.43
20 3 -9 2.44 1.22
20 3 -9 0.46 1.22
20 3 -9 3.29 0.82
20 -3 -9 -1.03 1.03
20 3 -8 1.1 1.15
20 3 -8 2.08 1.09
20 3 -8 0.79 0.66
20 -3 -8 2.3 0.99
20 3 -7 2.47 1.06
20 3 -7 2.87 0.99
20 -3 -7 1.87 0.97
20 3 -6 0.06 1
20 3 -6 0.09 0.34
20 -3 -6 0.45 0.82
20 3 -5 6.05 0.97
20 -3 -5 6.58 0.81
20 3 -4 5.73 0.9
20 -3 -4 4.8 0.68
20 3 -3 0.58 0.68
20 3 -2 5.09 0.7
20 3 -1 0.17 0.42
20 4 -15 1.47 0.72
20 4 -14 1.28 0.82
20 4 -14 1.4 1.03
20 4 -13 35.29 2.02
20 4 -13 23.75 2.08
20 4 -12 0.32 0.89
20 4 -12 -0.77 1.05
20 4 -11 1.41 0.92
20 4 -11 0.66 1.03
20 4 -10 6.74 1.05
20 4 -10 6.48 1.08
20 4 -9 0.56 0.9
20 4 -9 0.98 0.92
20 4 -8 2.36 0.9
20 4 -8 1.79 0.86
20 4 -7 15.64 1.27
20 4 -6 16.84 1.26
20 4 -5 16.24 1.17
20 4 -4 0.85 0.51
21 0 -19 15.08 1.15
21 0 -18 -0.04 0.89
21 0 -17 92.21 5.31
21 0 -16 -0.25 0.66
21 0 -16 0.52 1.04
21 0 -15 60.22 3.6
21 0 -15 64.84 3.78
21 0 -14 -0.52 0.83
21 0 -14 0.03 1.13
21 0 -13 17.31 1.42
21 0 -13 18.97 1.72
21 0 -12 0.73 0.91
21 0 -12 0.28 1.25
21 0 -11 42.9 2.73
21 0 -11 45.06 2.93
21 0 -10 -0.25 0.87
21 0 -10 2.61 1.29
21 0 -9 4.29 0.96
21 0 -9 4.5 1.29
21 0 -8 0.99 0.87
21 0 -8 0.32 1.18
21 0 -7 3.77 0.87
21 0 -7 5.03 1.15
21 0 -6 -0.75 0.73
21 0 -6 1.88 1.06
21 0 -5 -0.25 0.66
21 0 -4 -0.99 0.51
21 1 -18 11.23 1.06
21 -1 -18 10.4 1.05
21 1 -17 0.67 0.69
21 1 -17 3.33 0.98
21 -1 -17 1.42 0.94
21 1 -16 0.18 0.81
21 1 -16 2.64 1.08
21 -1 -16 0.84 1.02
21 1 -15 6.35 0.96
21 1 -15 3.38 1.19
21 -1 -15 6.41 1.18
21 1 -14 9.58 1.11
21 1 -14 11.82 1.37
21 -1 -14 9.52 1.36
21 1 -13 7.8 1.08
21 1 -13 3.57 1.24
21 1 -13 7.56 1.32
21 -1 -13 7.75 1.29
21 1 -12 36.27 2.51
21 1 -12 40.36 2.67
21 -1 -12 42.3 2.69
21 1 -11 10.62 1.23
21 1 -11 13.52 1.51
21 -1 -11 10.66 1.48
21 1 -10 1.54 0.98
21 1 -10 2.17 1.23
21 -1 -10 2.45 1.22
21 1 -9 9.57 1.18
21 1 -9 12.44 1.43
21 -1 -9 10.92 1.47
21 1 -8 6.83 1.07
21 1 -8 10.1 1.31
21 -1 -8 9.67 1.34
21 1 -7 3.39 0.91
21 1 -7 5.21 1.15
21 -1 -7 4.87 1.18
21 1 -6 18.13 1.4
21 1 -6 16.87 1.51
21 -1 -6 21.51 1.61
21 1 -5 9.45 0.98
21 1 -5 10.56 1.14
21 -1 -5 10.19 1.2
21 1 -4 9.71 0.95
21 1 -4 10.78 1.06
21 -1 -4 11.54 1.11
21 1 -3 2.37 0.53
21 1 -3 1.44 0.7
21 -1 -3 1.97 0.74
21 1 -2 7.21 0.74
21 -1 -2 8.92 0.78
21 2 -17 0.34 0.69
21 2 -16 15.07 1.19
21 2 -16 13.16 1.18
21 -2 -16 15.73 1.24
21 2 -15 -0.54 0.84
21 2 -15 0.16 0.9
21 -2 -15 -0.17 0.95
21 2 -15 -1.08 1.21
21 2 -14 2.84 0.94
21 2 -14 1.94 1.26
21 2 -14 1.35 1
21 -2 -14 4.66 1.07
21 2 -13 0.7 0.95
21 2 -13 0.37 1.21
21 2 -13 3.52 1.05
21 -2 -13 1.09 1.08
21 2 -12 22.57 1.63
21 2 -12 23.07 1.67
21 -2 -12 21.41 1.72
21 2 -11 2.73 0.98
21 2 -11 0.23 1.08
21 2 -11 1.86 1.08
21 -2 -11 3.79 1.16
21 2 -10 9.88 1.19
21 2 -10 11.18 1.29
21 -2 -10 11.93 1.38
21 2 -9 7 1.11
21 2 -9 8.97 1.17
21 -2 -9 8.37 1.27
21 2 -8 0.74 0.89
21 2 -8 1.21 0.96
21 -2 -8 1.26 1.08
21 2 -7 1.08 0.81
21 2 -7 -0.51 0.87
21 -2 -7 0.16 0.99
21 2 -6 2.58 0.81
21 2 -6 2.67 0.8
21 -2 -6 2 0.94
21 2 -5 -0.13 0.7
21 2 -5 0.6 0.63
21 -2 -5 -0.06 0.8
21 2 -4 5.87 0.73
21 2 -4 4.13 0.65
21 -2 -4 6.16 0.75
21 2 -3 4.12 0.58
21 3 -16 0.64 0.62
21 3 -15 -0.02 0.7
21 3 -14 0.66 0.81
21 3 -14 0.15 0.94
21 3 -13 2.19 0.88
21 3 -13 2.2 1.02
21 3 -12 -0.07 0.88
21 3 -12 0.11 0.91
21 3 -11 1.22 0.89
21 3 -11 0.7 0.91
21 3 -10 0.89 0.86
21 3 -9 3.87 0.92
21 3 -8 1.56 0.81
21 3 -7 0.31 0.74
21 3 -6 -0.85 0.69
21 3 -5 -0.01 0.57
21 3 -4 7.31 0.67
21 4 -12 4.19 0.62
21 4 -11 0.96 0.56
21 4 -10 1.61 0.57
21 4 -9 2.07 0.55
22 0 -16 66.43 3.85
22 0 -15 -0.67 0.87
22 0 -14 35.76 2.31
22 0 -13 0.43 0.92
22 0 -12 30.93 2.11
22 0 -11 0.07 0.97
22 1 -16 -0.47 0.69
22 -1 -16 -0.19 0.71
22 1 -15 6.39 0.98
22 -1 -15 9.65 1
22 1 -14 0.37 0.61
22 1 -14 1.21 0.87
22 -1 -14 -0.11 0.89
22 1 -13 9.37 0.93
22 1 -13 12.1 1.17
22 -1 -13 13.28 1.19
22 1 -12 17.58 1.32
22 1 -12 19.44 1.5
22 -1 -12 21.41 1.54
22 1 -11 0.02 0.7
22 1 -11 -0.05 0.9
22 -1 -11 1.55 0.95
22 1 -10 1.62 0.64
22 1 -10 1.23 0.91
22 -1 -10 2.35 0.95
22 1 -9 -0.03 0.6
22 1 -9 1.13 0.88
22 -1 -9 -0.26 0.9
22 1 -8 1.83 0.61
22 1 -8 0.36 0.8
22 -1 -8 0.04 0.83
22 1 -7 1.23 0.53
22 1 -7 2.57 0.74
22 -1 -7 1.16 0.77
22 1 -6 1.03 0.62
22 -1 -6 -0.35 0.67
22 -1 -5 7.25 0.72
22 1 -5 5.74 0.67
22 2 -14 5.53 0.69
22 2 -13 6.9 0.78
22 2 -13 5.23 0.79
22 2 -12 5.11 0.77
22 2 -12 5.01 0.71
22 -2 -12 4.69 0.86
22 2 -11 13.93 1.11
22 2 -11 12.7 1.1
22 -2 -11 16.14 1.18
22 2 -10 7.93 0.83
22 2 -10 6.92 0.78
22 -2 -10 7.28 0.94
22 2 -9 13.45 1.11
22 2 -9 13.36 1.08
22 2 -8 1.7 0.58
22 -2 -8 1.64 0.67
22 2 -7 1.05 0.51
22 3 -11 1.95 0.53
22 3 -10 0.73 0.48

_iucr_refine_fcf_details         
;
data_exp_255_CCDC1
_computing_structure_refinement   'olex2.refine 1.5-alpha (Bourhis et al., 2015)'
_shelx_refln_list_code            4
loop_
  _space_group_symop_id
  _space_group_symop_operation_xyz
  1  x,y,z
  2  -x+1/2,y+1/2,-z+1/2
  3  -x,-y,-z
  4  x-1/2,-y-1/2,z-1/2

_space_group_crystal_system       monoclinic
_space_group_IT_number            14
_space_group_name_H-M_alt         'P 1 21/n 1'
_space_group_name_Hall            '-P 2ybc (x-z,y,z)'
_symmetry_space_group_name_H-M    'P 1 21/n 1'
_symmetry_space_group_name_Hall   '-P 2ybc (x-z,y,z)'
_symmetry_Int_Tables_number       14
_cell_length_a                    18.2848(5)
_cell_length_b                    7.9227(1)
_cell_length_c                    19.2800(6)
_cell_angle_alpha                 90
_cell_angle_beta                  117.080(4)
_cell_angle_gamma                 90
_cell_volume                      2486.81(14)
loop_
  _refln_index_h
  _refln_index_k
  _refln_index_l
  _refln_F_squared_calc
  _refln_F_squared_meas
  _refln_F_squared_sigma
  _refln_F_squared_weight
  _refln_observed_status
-22 0 12 146.999 146.007 9.960 13.079 o
-22 0 14 148.187 168.807 10.905 11.627 o
-22 0 16 236.464 313.586 18.174 4.520 o
-22 1 5 36.804 30.820 3.564 109.954 o
-22 1 6 1.008 1.731 3.257 425.080 o
-22 1 7 4.322 7.799 2.039 626.281 o
-22 1 8 1.690 4.033 2.542 604.112 o
-22 1 9 4.342 1.140 2.050 771.228 o
-22 1 10 3.118 8.079 2.164 623.193 o
-22 1 11 0.572 2.109 2.255 841.103 o
-22 1 12 63.609 91.600 4.301 44.960 o
-22 1 13 43.160 54.111 5.059 66.785 o
-22 1 14 1.328 2.261 2.056 922.842 o
-22 1 15 28.859 39.273 7.694 55.220 o
-22 1 16 0.095 -1.567 2.336 880.232 o
-22 2 7 6.765 4.957 2.407 491.441 o
-22 2 8 9.106 7.894 2.070 474.889 o
-22 2 9 84.176 63.274 3.654 43.797 o
-22 2 10 36.343 34.879 2.296 127.905 o
-22 2 11 72.773 67.554 4.251 46.651 o
-22 2 12 23.954 23.429 2.106 205.030 o
-22 2 13 36.587 29.222 3.942 105.102 o
-22 2 14 25.104 26.105 3.257 153.760 o
-22 3 10 11.655 3.446 2.266 431.965 o
-22 3 11 6.329 9.205 2.502 435.205 o
-21 0 5 4.357 -1.180 3.116 419.330 o
-21 0 7 21.415 20.372 3.275 177.733 o
-21 0 9 11.809 20.615 3.636 201.803 o
-21 0 11 163.847 207.375 9.429 10.384 o
-21 0 13 78.654 85.063 5.169 36.990 o
-21 0 15 232.587 295.047 12.306 5.705 o
-21 0 17 317.998 435.282 25.066 2.516 o
-21 0 19 72.203 71.186 5.429 41.487 o
-21 1 2 51.419 38.288 4.036 76.243 o
-21 1 3 7.199 9.610 1.732 577.255 o
-21 1 4 48.523 50.190 2.816 83.442 o
-21 1 5 45.345 47.297 2.982 88.605 o
-21 1 6 80.169 89.127 5.998 33.422 o
-21 1 7 20.590 21.057 2.883 197.521 o
-21 1 8 31.153 41.701 4.569 93.027 o
-21 1 9 40.112 51.540 3.653 86.054 o
-21 1 10 11.562 9.508 3.064 285.163 o
-21 1 11 41.264 54.740 4.268 76.073 o
-21 1 12 144.686 187.184 7.496 13.228 o
-21 1 13 36.217 33.819 3.551 108.389 o
-21 1 14 40.497 48.612 3.438 90.041 o
-21 1 15 16.884 27.547 3.944 153.842 o
-21 1 16 4.116 5.246 3.039 399.025 o
-21 1 17 6.973 8.145 3.299 306.195 o
-21 1 18 43.730 51.109 3.521 82.875 o
-21 2 3 25.290 19.449 2.738 184.519 o
-21 2 4 31.207 25.652 2.744 148.561 o
-21 2 5 0.006 0.765 1.908 1273.800 o
-21 2 6 10.586 11.562 2.298 375.394 o
-21 2 7 2.853 1.264 2.401 670.393 o
-21 2 8 5.514 4.976 2.637 464.241 o
-21 2 9 26.502 38.468 3.210 132.160 o
-21 2 10 44.541 51.742 3.487 81.744 o
-21 2 11 10.532 10.255 3.018 295.959 o
-21 2 12 77.270 105.705 4.557 35.344 o
-21 2 13 10.181 7.074 2.969 321.420 o
-21 2 14 12.400 13.703 2.954 270.559 o
-21 2 15 0.391 -1.735 2.240 934.771 o
-21 2 16 64.493 69.380 3.277 55.163 o
-21 2 17 3.550 1.605 3.257 388.955 o
-21 3 4 49.324 34.507 3.163 90.422 o
-21 3 5 0.327 -0.047 2.691 656.033 o
-21 3 6 0.072 -4.012 3.257 454.605 o
-21 3 7 2.099 1.463 3.493 361.647 o
-21 3 8 3.956 7.364 3.824 269.936 o
-21 3 9 9.500 18.268 4.343 174.764 o
-21 3 10 0.055 4.201 4.060 278.480 o
-21 3 11 4.931 4.545 3.004 399.078 o
-21 3 12 0.877 0.087 2.986 520.509 o
-21 3 13 10.517 10.360 3.145 282.120 o
-21 3 14 4.749 2.001 2.897 446.526 o
-21 3 15 0.496 -0.094 3.304 434.929 o
-21 3 16 2.687 3.021 2.927 468.496 o
-21 4 9 12.978 9.772 2.596 319.504 o
-21 4 10 9.200 7.600 2.691 368.833 o
-21 4 11 6.688 4.532 2.644 443.836 o
-21 4 12 25.672 19.779 2.927 174.940 o
-20 0 0 12.164 3.257 9.913 46.261 o
-20 0 2 90.856 96.203 17.277 11.325 o
-20 0 4 569.282 592.349 45.129 0.930 o
-20 0 6 4.527 14.256 4.957 162.436 o
-20 0 8 39.130 59.458 5.995 59.338 o
-20 0 10 0.075 1.383 4.162 274.231 o
-20 0 12 1.927 -2.083 4.222 259.813 o
-20 0 14 18.763 34.651 4.480 122.420 o
-20 0 16 3.919 5.820 6.208 116.649 o
-20 0 18 10.979 4.771 3.281 287.552 o
-20 0 20 150.406 169.090 10.527 11.711 o
-20 1 0 61.455 38.487 4.154 65.139 o
-20 1 1 70.312 62.102 6.325 40.486 o
-20 1 2 7.042 4.755 3.238 330.921 o
-20 1 3 25.648 19.113 7.031 70.838 o
-20 1 4 28.348 30.446 4.329 111.351 o
-20 1 5 46.394 34.696 5.429 68.677 o
-20 1 6 3.050 -0.897 5.004 183.877 o
-20 1 7 32.960 33.207 4.462 98.487 o
-20 1 8 70.112 90.502 4.988 39.843 o
-20 1 9 76.145 91.013 5.058 37.139 o
-20 1 10 147.812 189.761 7.221 13.025 o
-20 1 11 81.422 109.606 5.402 31.441 o
-20 1 12 72.308 94.616 5.172 37.571 o
-20 1 13 50.770 63.608 4.485 61.208 o
-20 1 14 31.596 41.381 3.942 103.162 o
-20 1 15 33.917 47.222 3.910 95.010 o
-20 1 16 22.921 33.915 3.471 141.854 o
-20 1 17 2.156 4.502 2.959 456.092 o
-20 1 18 2.831 5.456 2.652 515.078 o
-20 1 19 126.441 155.793 6.045 17.535 o
-20 1 20 105.046 100.497 4.823 27.405 o
-20 2 0 40.363 29.598 2.927 114.534 o
-20 2 1 1.393 2.927 2.927 496.163 o
-20 2 2 0.019 -3.635 3.446 407.001 o
-20 2 3 75.451 70.808 5.948 38.313 o
-20 2 4 61.602 57.544 5.759 48.230 o
-20 2 5 8.933 13.624 3.420 254.904 o
-20 2 6 4.352 3.379 3.033 410.964 o
-20 2 7 85.697 106.829 5.138 31.165 o
-20 2 8 53.412 66.530 4.804 56.085 o
-20 2 9 0.591 1.096 3.096 481.293 o
-20 2 10 19.570 29.824 3.407 161.370 o
-20 2 11 0.020 5.196 3.221 422.198 o
-20 2 12 11.344 14.154 3.223 253.460 o
-20 2 13 5.287 2.779 3.330 346.811 o
-20 2 14 1.000 -0.374 3.228 446.647 o
-20 2 15 3.486 3.769 3.129 400.900 o
-20 2 16 2.922 3.851 2.892 464.774 o
-20 2 17 51.181 53.236 3.394 73.712 o
-20 2 18 2.735 3.643 2.251 692.866 o
-20 2 19 63.419 51.407 6.892 42.701 o
-20 3 1 1.885 0.802 1.983 992.748 o
-20 3 2 29.612 24.028 3.304 141.407 o
-20 3 3 1.187 2.738 3.210 425.800 o
-20 3 4 24.404 24.438 2.561 183.506 o
-20 3 5 24.994 30.084 2.935 157.189 o
-20 3 6 1.223 0.799 1.414 1815.200 o
-20 3 7 10.665 11.320 2.738 320.843 o
-20 3 8 4.145 6.990 2.130 617.495 o
-20 3 9 0.935 7.505 4.293 237.110 o
-20 3 10 64.506 76.493 3.912 50.178 o
-20 3 11 73.479 82.453 3.940 43.496 o
-20 3 12 70.364 91.237 4.765 40.305 o
-20 3 13 77.144 90.194 4.232 39.217 o
-20 3 14 78.608 80.874 3.752 41.942 o
-20 3 15 8.530 2.072 2.349 497.820 o
-20 3 16 62.755 66.874 6.160 43.382 o
-20 3 17 23.696 24.169 3.536 152.427 o
-20 3 18 24.478 17.702 3.446 164.069 o
-20 4 4 4.696 4.012 2.407 558.137 o
-20 4 5 77.958 76.662 5.523 37.729 o
-20 4 6 62.812 79.494 5.948 41.609 o
-20 4 7 51.678 73.829 5.995 47.821 o
-20 4 8 6.200 9.765 2.935 357.156 o
-20 4 9 0.167 3.624 3.037 481.935 o
-20 4 10 27.951 31.232 3.554 129.604 o
-20 4 11 6.394 4.986 3.239 336.607 o
-20 4 12 3.360 -0.850 3.205 414.511 o
-20 4 13 131.828 145.437 27.238 4.927 o
-20 4 14 4.997 6.293 3.028 380.785 o
-20 4 15 2.119 6.939 3.399 347.414 o
-19 0 -3 9.071 -5.381 8.308 66.260 o
-19 0 -1 36.260 35.977 12.722 24.832 o
-19 0 1 126.018 127.965 7.724 17.788 o
-19 0 3 17.226 5.192 4.769 150.154 o
-19 0 5 22.981 30.660 5.797 88.657 o
-19 0 7 157.870 162.859 11.801 10.725 o
-19 0 9 57.380 65.787 5.897 47.522 o
-19 0 11 501.179 601.594 24.864 1.440 o
-19 0 13 128.833 170.231 8.967 14.281 o
-19 0 15 20.651 22.296 5.499 103.218 o
-19 0 17 25.695 29.997 4.466 113.617 o
-19 0 19 4.905 -5.604 4.556 211.887 o
-19 0 21 33.061 34.318 4.485 97.070 o
-19 1 -2 7.220 4.899 2.550 449.838 o
-19 1 -1 22.996 19.957 6.162 87.399 o
-19 1 0 6.023 3.441 3.736 279.467 o
-19 1 1 14.991 10.421 4.503 161.465 o
-19 1 2 128.629 159.049 8.194 15.409 o
-19 1 3 0.486 -1.798 4.622 224.322 o
-19 1 4 0.215 4.136 8.026 73.992 o
-19 1 5 5.400 11.160 5.057 158.825 o
-19 1 6 312.610 292.909 10.405 4.456 o
-19 1 7 6.449 0.819 3.980 257.555 o
-19 1 8 4.582 1.295 4.014 264.019 o
-19 1 9 1.516 5.958 3.042 433.998 o
-19 1 10 26.015 31.642 3.494 135.703 o
-19 1 11 19.476 20.625 3.371 181.117 o
-19 1 12 20.678 26.377 3.840 147.916 o
-19 1 13 51.348 60.809 3.915 65.904 o
-19 1 14 38.709 42.900 4.340 85.333 o
-19 1 15 40.893 41.130 4.231 85.062 o
-19 1 16 3.492 5.174 2.983 421.057 o
-19 1 17 94.616 115.397 4.165 29.149 o
-19 1 18 3.952 -1.913 1.940 893.069 o
-19 1 19 110.615 126.846 3.674 24.491 o
-19 1 20 0.190 -1.755 2.916 563.663 o
-19 1 21 4.604 2.320 2.286 630.220 o
-19 2 -2 89.200 71.611 4.957 36.182 o
-19 2 -1 21.876 16.570 2.898 201.800 o
-19 2 0 19.449 18.875 3.502 178.854 o
-19 2 1 2.831 2.433 4.223 247.693 o
-19 2 2 8.644 9.700 4.246 200.289 o
-19 2 3 0.076 1.032 4.497 236.377 o
-19 2 4 7.380 11.767 5.477 134.328 o
-19 2 5 6.415 -0.189 6.042 123.221 o
-19 2 6 70.227 81.252 13.194 18.255 o
-19 2 7 36.336 38.154 5.644 73.591 o
-19 2 8 27.332 31.622 4.611 105.965 o
-19 2 9 29.949 39.123 4.050 106.145 o
-19 2 10 91.617 110.755 5.686 27.992 o
-19 2 11 49.092 53.289 4.594 66.094 o
-19 2 12 60.771 72.857 4.964 48.699 o
-19 2 13 13.199 16.150 5.406 122.444 o
-19 2 14 52.109 69.281 4.647 57.013 o
-19 2 15 19.517 20.260 3.675 168.201 o
-19 2 16 3.156 5.449 3.410 342.305 o
-19 2 17 0.830 -2.751 3.197 458.096 o
-19 2 18 13.295 17.425 3.024 243.857 o
-19 2 19 4.683 11.631 2.586 426.853 o
-19 2 20 0.412 4.248 6.514 111.223 o
-19 3 1 40.407 25.302 2.880 120.161 o
-19 3 2 1.983 1.133 1.180 1978.670 o
-19 3 3 33.368 20.158 14.280 21.165 o
-19 3 4 21.801 28.190 6.467 79.117 o
-19 3 5 4.553 3.287 4.855 184.495 o
-19 3 6 8.376 8.327 3.126 313.717 o
-19 3 7 33.538 42.391 4.228 94.491 o
-19 3 8 50.765 50.846 4.099 69.778 o
-19 3 9 31.532 26.619 3.746 121.953 o
-19 3 10 0.329 2.288 3.522 371.911 o
-19 3 11 50.793 55.926 4.239 66.244 o
-19 3 12 0.002 -2.382 5.213 177.953 o
-19 3 13 87.844 107.094 6.055 28.656 o
-19 3 14 0.903 0.824 5.098 182.308 o
-19 3 15 106.514 103.891 5.667 25.409 o
-19 3 16 3.072 -1.773 2.053 880.998 o
-19 3 17 103.330 71.534 51.973 1.709 o
-19 4 1 3.747 -0.614 2.171 770.432 o
-19 4 2 20.177 11.801 2.974 220.775 o
-19 4 3 39.899 44.373 4.532 80.555 o
-19 4 4 0.013 0.774 2.579 709.855 o
-19 4 5 0.433 -1.615 3.048 511.092 o
-19 4 6 2.086 3.066 3.894 290.052 o
-19 4 7 67.057 65.705 6.491 40.336 o
-19 4 8 118.351 134.697 27.804 4.948 o
-19 4 9 0.319 0.413 4.281 260.843 o
-19 4 10 37.047 27.018 3.974 105.669 o
-19 4 11 64.739 53.351 4.788 53.048 o
-19 4 12 75.729 64.289 5.853 39.817 o
-19 4 13 51.435 40.646 4.552 70.108 o
-19 4 14 37.076 43.160 4.559 84.327 o
-19 4 15 4.685 8.214 4.673 188.385 o
-19 4 16 11.008 12.132 4.296 183.006 o
-19 4 17 0.303 -0.944 3.493 392.399 o
-19 5 5 50.656 34.979 3.021 89.502 o
-19 5 6 0.557 -0.425 2.360 834.323 o
-19 5 7 202.494 203.897 8.593 8.876 o
-19 5 8 76.756 89.847 4.603 38.426 o
-19 5 9 10.118 14.179 2.719 313.262 o
-19 5 10 4.959 0.821 2.628 526.817 o
-19 5 11 15.345 13.269 4.437 159.295 o
-19 5 12 61.993 66.654 5.051 49.317 o
-19 5 13 29.051 32.808 3.399 128.522 o
-18 0 -4 305.825 319.393 21.762 3.277 o
-18 0 -2 11.815 9.439 9.960 45.242 o
-18 0 0 430.998 453.634 20.031 2.109 o
-18 0 2 194.413 215.714 11.921 7.963 o
-18 0 4 157.175 154.649 10.210 11.929 o
-18 0 6 9.260 4.769 12.793 28.642 o
-18 0 8 59.853 82.562 8.969 30.296 o
-18 0 10 40.810 54.930 5.671 62.657 o
-18 0 12 217.349 261.791 15.507 5.781 o
-18 0 14 77.641 88.844 6.718 32.176 o
-18 0 16 2.062 -4.086 4.877 196.333 o
-18 0 18 25.852 38.069 4.741 100.484 o
-18 0 20 0.150 5.096 4.815 199.038 o
-18 1 -4 51.362 42.229 5.067 64.813 o
-18 1 -3 0.126 -1.154 3.244 457.347 o
-18 1 -2 38.544 45.838 4.417 82.718 o
-18 1 -1 41.734 49.315 8.909 39.421 o
-18 1 0 40.946 41.411 6.300 61.360 o
-18 1 1 1.954 5.085 3.244 389.677 o
-18 1 2 0.114 -3.024 3.553 381.758 o
-18 1 3 237.201 246.903 9.345 6.703 o
-18 1 4 63.703 71.525 5.116 46.757 o
-18 1 5 195.718 238.727 9.413 8.215 o
-18 1 6 32.098 38.903 4.599 93.175 o
-18 1 7 192.544 176.613 6.977 10.553 o
-18 1 8 68.522 51.700 12.486 21.268 o
-18 1 9 444.975 486.027 16.738 2.070 o
-18 1 10 5.179 -0.497 3.473 339.464 o
-18 1 11 16.665 16.419 3.468 198.415 o
-18 1 12 0.448 1.261 3.436 395.002 o
-18 1 13 11.979 12.249 3.413 239.771 o
-18 1 14 0.167 1.470 3.333 421.474 o
-18 1 15 0.362 0.607 3.239 449.336 o
-18 1 16 15.511 14.933 3.110 231.234 o
-18 1 17 79.823 76.564 3.778 42.317 o
-18 1 18 6.372 12.285 4.020 221.947 o
-18 1 19 56.500 63.286 5.296 52.136 o
-18 1 20 0.345 -5.792 3.334 429.602 o
-18 1 21 103.329 122.281 5.018 25.043 o
-18 2 -4 11.852 12.368 2.502 327.925 o
-18 2 -3 28.575 30.245 3.757 124.329 o
-18 2 -2 1.428 5.224 3.361 372.396 o
-18 2 -1 104.890 106.195 6.052 24.918 o
-18 2 0 29.001 28.473 4.684 104.261 o
-18 2 1 52.841 45.755 5.400 59.548 o
-18 2 2 40.286 35.231 5.624 71.591 o
-18 2 3 8.880 12.028 5.555 128.315 o
-18 2 4 20.669 8.946 7.561 69.421 o
-18 2 5 23.797 22.402 4.757 117.015 o
-18 2 6 37.632 43.077 5.445 72.568 o
-18 2 7 27.401 27.443 6.136 79.848 o
-18 2 8 36.178 27.751 5.798 76.522 o
-18 2 9 66.547 78.612 5.497 42.063 o
-18 2 10 97.822 101.766 5.993 27.026 o
-18 2 11 102.827 133.493 6.683 21.877 o
-18 2 12 45.723 48.863 4.790 69.381 o
-18 2 13 223.260 255.659 9.828 6.895 o
-18 2 14 162.139 180.345 8.774 11.572 o
-18 2 15 128.945 139.823 6.495 17.850 o
-18 2 16 52.903 62.432 4.559 59.512 o
-18 2 17 91.806 112.209 5.476 28.149 o
-18 2 18 18.096 17.125 3.580 184.389 o
-18 2 19 71.310 67.979 4.895 44.756 o
-18 2 20 38.147 51.728 3.919 85.521 o
-18 3 0 0.873 -5.762 10.692 42.174 o
-18 3 1 4.444 3.437 6.746 100.470 o
-18 3 2 6.820 17.640 7.646 73.633 o
-18 3 3 8.273 11.284 4.577 177.253 o
-18 3 4 0.725 -6.609 6.656 108.446 o
-18 3 5 37.019 33.894 8.119 49.044 o
-18 3 6 103.555 129.937 7.227 21.316 o
-18 3 7 25.174 28.171 4.442 116.987 o
-18 3 8 24.111 27.545 4.254 124.798 o
-18 3 9 39.845 40.342 4.486 83.610 o
-18 3 10 342.798 416.816 19.803 2.754 o
-18 3 11 0.983 0.468 4.311 253.474 o
-18 3 12 45.595 56.809 7.010 48.589 o
-18 3 13 0.007 9.267 6.727 102.463 o
-18 3 14 31.371 33.392 4.579 98.669 o
-18 3 15 16.929 16.496 3.999 169.598 o
-18 3 16 5.521 8.953 3.598 278.819 o
-18 3 17 6.048 14.184 3.239 294.299 o
-18 3 18 103.919 73.426 51.643 1.728 o
-18 4 -1 90.481 72.649 4.957 35.536 o
-18 4 0 3.973 4.862 3.021 407.736 o
-18 4 1 7.864 9.536 3.729 246.805 o
-18 4 2 246.776 267.202 11.097 5.896 o
-18 4 3 74.208 76.475 4.890 41.428 o
-18 4 4 95.916 110.395 8.237 22.540 o
-18 4 5 58.670 62.506 8.757 33.749 o
-18 4 6 14.389 19.402 7.907 64.999 o
-18 4 7 146.639 188.080 27.544 4.506 o
-18 4 8 19.838 19.322 3.836 161.908 o
-18 4 9 6.853 4.095 3.778 266.318 o
-18 4 10 117.956 106.668 10.244 17.016 o
-18 4 11 77.493 83.653 13.760 16.623 o
-18 4 12 20.043 23.101 5.163 112.124 o
-18 4 13 54.761 54.026 7.010 45.106 o
-18 4 14 135.106 171.356 11.801 11.754 o
-18 4 15 81.575 92.617 7.978 27.380 o
-18 4 16 73.585 70.375 16.262 13.710 o
-18 4 17 137.170 138.761 21.054 7.041 o
-18 4 18 33.062 26.105 6.137 75.296 o
-18 5 2 14.337 10.857 2.171 341.875 o
-18 5 3 37.752 30.284 2.567 125.889 o
-18 5 4 3.870 4.319 2.403 579.834 o
-18 5 5 458.071 460.861 18.558 2.012 o
-18 5 6 0.024 0.234 3.047 517.612 o
-18 5 7 37.506 40.997 3.934 93.925 o
-18 5 8 56.198 78.589 5.216 48.385 o
-18 5 9 33.449 23.800 3.447 127.666 o
-18 5 10 75.433 67.701 5.138 41.939 o
-18 5 11 39.913 47.260 8.757 41.176 o
-18 5 12 8.784 7.574 4.130 212.870 o
-18 5 13 2.594 0.164 2.657 592.176 o
-18 5 14 5.066 3.416 3.776 281.843 o
-18 5 15 5.253 4.069 2.379 549.948 o
-18 6 8 33.971 35.546 4.012 102.880 o
-17 0 -5 177.110 149.871 31.274 3.668 o
-17 0 -3 27.950 32.122 10.291 36.943 o
-17 0 -1 41.553 50.422 5.944 61.235 o
-17 0 1 1.124 2.790 5.368 162.001 o
-17 0 3 204.721 224.163 12.916 7.200 o
-17 0 5 62.002 67.360 7.684 36.637 o
-17 0 7 433.962 478.910 22.206 1.959 o
-17 0 9 2.969 1.180 6.656 105.634 o
-17 0 11 9.453 4.307 5.115 154.287 o
-17 0 13 33.240 32.103 5.720 78.379 o
-17 0 15 89.494 93.076 6.990 27.921 o
-17 0 17 120.605 125.935 7.635 18.679 o
-17 0 19 419.588 450.473 19.500 2.195 o
-17 0 21 347.309 382.096 41.352 1.603 o
-17 1 -6 219.158 180.609 8.261 8.747 o
-17 1 -5 2.352 2.965 4.775 198.174 o
-17 1 -4 14.556 16.583 3.607 200.065 o
-17 1 -3 26.829 24.980 4.951 104.765 o
-17 1 -2 224.316 231.888 8.364 7.531 o
-17 1 -1 37.666 41.430 4.066 91.486 o
-17 1 0 171.702 185.647 7.603 11.316 o
-17 1 1 2.261 0.328 3.826 309.321 o
-17 1 2 33.031 33.554 5.689 78.309 o
-17 1 3 0.457 -4.959 4.196 271.886 o
-17 1 4 92.819 81.540 10.600 20.734 o
-17 1 5 167.427 174.677 9.559 11.042 o
-17 1 6 2.256 1.798 3.645 331.338 o
-17 1 7 1.432 -2.673 4.817 203.322 o
-17 1 8 175.454 171.947 6.742 11.863 o
-17 1 9 136.456 117.869 5.959 18.765 o
-17 1 10 4.009 5.486 3.217 365.302 o
-17 1 11 22.076 25.850 3.687 149.747 o
-17 1 12 77.470 83.846 4.652 39.218 o
-17 1 13 236.671 252.620 8.508 6.775 o
-17 1 14 2.896 -1.266 3.562 348.210 o
-17 1 15 63.883 75.266 4.435 48.704 o
-17 1 16 90.300 99.699 4.817 31.508 o
-17 1 17 21.866 25.345 4.103 137.281 o
-17 1 18 0.202 6.075 3.707 320.624 o
-17 1 19 0.298 2.422 3.852 312.888 o
-17 1 20 1.932 4.383 3.792 300.324 o
-17 1 21 7.577 0.603 3.263 344.039 o
-17 1 22 0.116 -3.068 4.909 200.269 o
-17 2 -5 2.151 0.092 2.497 677.505 o
-17 2 -4 107.722 84.087 4.894 28.686 o
-17 2 -3 31.690 27.214 4.094 113.210 o
-17 2 -2 10.384 6.512 7.688 74.067 o
-17 2 -1 38.966 31.810 5.072 81.763 o
-17 2 0 10.196 11.234 5.223 139.806 o
-17 2 1 213.278 251.047 11.391 6.932 o
-17 2 2 2.149 5.665 5.758 137.172 o
-17 2 3 46.275 47.684 5.159 65.940 o
-17 2 4 180.287 200.134 10.895 9.176 o
-17 2 5 2.722 -1.967 5.379 160.920 o
-17 2 6 20.024 16.769 5.404 110.720 o
-17 2 7 104.459 95.022 8.470 22.006 o
-17 2 8 188.399 179.523 13.737 8.175 o
-17 2 9 12.999 4.153 4.285 191.214 o
-17 2 10 128.117 127.338 6.649 18.621 o
-17 2 11 3.798 5.379 4.512 209.064 o
-17 2 12 45.232 45.560 4.801 71.292 o
-17 2 13 97.346 80.721 5.350 31.127 o
-17 2 14 10.218 12.066 4.510 173.443 o
-17 2 15 36.348 46.273 4.645 82.200 o
-17 2 16 61.172 74.918 4.531 49.946 o
-17 2 17 10.938 13.464 4.868 151.189 o
-17 2 18 18.967 25.517 3.552 165.723 o
-17 2 19 7.797 11.951 3.069 308.393 o
-17 2 20 33.364 38.958 5.544 77.354 o
-17 2 21 2.631 3.293 2.165 746.222 o
-17 2 22 93.770 116.078 9.016 21.112 o
-17 3 -3 386.926 251.650 167.462 0.165 o
-17 3 -2 20.216 27.276 8.521 53.412 o
-17 3 -1 56.691 58.904 12.509 22.075 o
-17 3 0 17.423 4.248 8.029 65.557 o
-17 3 1 243.837 221.473 13.473 6.069 o
-17 3 2 7.173 7.632 5.153 153.843 o
-17 3 3 5.598 -7.573 5.900 130.082 o
-17 3 4 72.736 85.340 7.558 31.469 o
-17 3 5 35.211 37.056 10.102 35.943 o
-17 3 6 201.745 203.881 16.711 6.463 o
-17 3 7 13.303 16.006 3.849 192.670 o
-17 3 8 155.027 181.523 11.631 10.482 o
-17 3 9 302.543 354.636 24.240 2.937 o
-17 3 10 0.041 5.299 4.768 202.850 o
-17 3 11 163.334 216.219 19.779 6.220 o
-17 3 12 67.880 67.423 15.932 14.500 o
-17 3 13 309.348 340.860 14.820 3.784 o
-17 3 14 1.529 -3.547 4.418 240.078 o
-17 3 15 24.945 31.931 4.791 105.759 o
-17 3 16 83.030 73.979 5.436 36.626 o
-17 3 17 117.979 113.528 6.374 21.418 o
-17 3 18 0.131 -0.743 3.282 446.894 o
-17 3 19 77.704 47.326 37.222 3.301 o
-17 3 21 0.192 -1.086 5.617 152.886 o
-17 4 -3 48.439 27.190 2.974 100.129 o
-17 4 -2 58.713 50.038 4.437 60.623 o
-17 4 -1 100.746 93.420 6.750 25.904 o
-17 4 0 169.824 162.764 7.375 12.313 o
-17 4 1 30.235 46.372 4.083 98.858 o
-17 4 2 136.191 153.796 13.548 10.990 o
-17 4 3 10.810 7.450 6.963 87.725 o
-17 4 4 0.138 -4.295 4.933 198.329 o
-17 4 5 82.262 99.606 7.215 28.311 o
-17 4 6 6.808 7.816 6.538 101.840 o
-17 4 7 254.120 252.858 12.930 5.592 o
-17 4 8 202.599 205.968 11.607 7.944 o
-17 4 9 0.135 -3.339 5.939 136.920 o
-17 4 10 0.078 2.190 6.963 98.783 o
-17 4 11 1.258 4.831 5.494 152.480 o
-17 4 12 11.372 12.321 6.231 102.800 o
-17 4 13 29.809 36.962 7.081 61.721 o
-17 4 14 1.598 4.909 5.853 134.500 o
-17 4 15 1.499 0.944 5.806 140.095 o
-17 4 16 1.002 -3.352 5.476 159.129 o
-17 4 17 93.133 113.954 8.733 21.840 o
-17 4 18 1.046 -2.785 4.815 204.844 o
-17 5 0 2.365 4.248 2.360 648.720 o
-17 5 1 14.485 10.843 2.414 315.397 o
-17 5 2 16.552 18.638 2.880 227.780 o
-17 5 3 53.566 45.972 3.879 71.212 o
-17 5 4 20.175 26.067 3.711 154.529 o
-17 5 5 56.829 50.255 3.899 65.832 o
-17 5 6 33.104 32.147 5.341 84.218 o
-17 5 7 4.409 8.416 3.308 329.114 o
-17 5 8 111.607 113.539 5.543 23.577 o
-17 5 9 16.980 11.369 3.604 201.082 o
-17 5 10 8.943 11.212 3.958 216.677 o
-17 5 11 2.663 6.924 3.935 267.249 o
-17 5 12 61.693 69.600 6.324 42.473 o
-17 5 13 0.017 0.144 3.758 341.577 o
-17 5 14 43.817 49.761 4.497 73.678 o
-17 5 15 0.898 5.071 5.075 177.941 o
-17 5 16 37.481 35.950 3.753 100.789 o
-17 6 3 32.854 24.075 3.682 123.321 o
-17 6 4 1.127 4.296 3.776 309.595 o
-17 6 5 17.253 14.351 4.296 158.374 o
-17 6 6 28.769 30.322 2.934 144.110 o
-17 6 7 54.597 42.500 3.457 75.412 o
-17 6 8 6.073 7.506 3.918 245.843 o
-17 6 9 112.689 102.955 7.506 21.612 o
-17 6 10 44.693 60.406 4.273 69.573 o
-17 6 11 29.664 29.661 3.535 127.729 o
-17 6 12 0.992 -1.440 3.658 350.774 o
-17 6 13 4.421 3.116 3.871 275.941 o
-16 0 -6 63.305 56.334 12.155 22.384 o
-16 0 -4 698.041 753.958 91.036 0.370 o
-16 0 -2 109.511 97.766 7.804 22.082 o
-16 0 0 189.155 174.379 10.621 9.461 o
-16 0 2 67.394 72.680 7.501 34.917 o
-16 0 4 1.025 5.810 6.078 125.330 o
-16 0 6 0.273 2.337 6.278 120.897 o
-16 0 8 1.396 9.899 14.893 21.541 o
-16 0 10 178.392 181.098 8.726 10.597 o
-16 0 12 49.870 43.717 5.282 63.527 o
-16 0 14 50.441 60.096 6.140 51.191 o
-16 0 16 0.340 -0.642 5.387 165.840 o
-16 0 18 63.608 72.393 10.432 25.934 o
-16 0 20 6.161 4.884 5.981 122.394 o
-16 0 22 94.923 106.120 6.498 26.261 o
-16 1 -7 58.157 50.924 3.554 66.619 o
-16 1 -6 0.130 4.226 3.308 407.676 o
-16 1 -5 104.455 87.389 9.331 21.096 o
-16 1 -4 5.033 2.408 2.773 467.325 o
-16 1 -3 139.019 140.442 6.133 16.882 o
-16 1 -2 71.344 64.888 4.569 46.873 o
-16 1 -1 10.671 10.647 3.826 219.389 o
-16 1 0 7.097 11.197 3.981 224.185 o
-16 1 1 427.605 431.521 21.290 2.132 o
-16 1 2 184.808 186.634 6.949 10.721 o
-16 1 3 78.358 90.993 8.446 27.034 o
-16 1 4 49.857 62.428 4.665 61.117 o
-16 1 5 76.195 81.669 5.654 37.033 o
-16 1 6 4.058 1.419 4.724 198.844 o
-16 1 7 200.621 176.368 6.679 10.193 o
-16 1 8 22.986 20.747 4.649 123.276 o
-16 1 9 0.300 -2.165 4.016 297.690 o
-16 1 10 40.533 39.168 3.540 96.081 o
-16 1 11 131.898 127.315 4.975 19.558 o
-16 1 12 94.323 113.895 5.116 27.935 o
-16 1 13 81.434 86.274 4.267 38.165 o
-16 1 14 17.076 22.711 3.767 168.605 o
-16 1 15 0.297 -0.339 3.437 405.397 o
-16 1 16 55.840 56.265 3.916 63.914 o
-16 1 17 44.329 45.964 3.777 82.797 o
-16 1 18 37.029 45.624 4.894 78.613 o
-16 1 19 247.324 265.327 7.610 6.416 o
-16 1 20 55.119 56.755 4.190 62.483 o
-16 1 21 72.265 80.110 4.444 43.019 o
-16 1 22 4.024 -0.281 5.043 178.355 o
-16 1 23 5.824 -8.450 5.193 164.293 o
-16 2 -7 21.816 17.891 2.880 199.506 o
-16 2 -6 14.702 7.155 2.919 282.172 o
-16 2 -5 83.841 72.717 5.475 36.442 o
-16 2 -4 19.057 23.033 4.272 141.896 o
-16 2 -3 69.359 66.024 5.678 42.847 o
-16 2 -2 2.573 7.366 5.053 171.504 o
-16 2 -1 84.371 98.086 7.218 27.996 o
-16 2 0 129.992 149.415 9.842 14.358 o
-16 2 1 28.052 26.363 6.057 81.030 o
-16 2 2 10.432 16.847 4.883 147.553 o
-16 2 3 7.569 0.224 6.010 122.654 o
-16 2 4 4.645 -4.984 4.793 194.017 o
-16 2 5 100.846 107.378 6.455 24.970 o
-16 2 6 169.853 164.886 13.825 9.090 o
-16 2 7 178.639 197.353 10.684 9.392 o
-16 2 8 370.781 389.562 16.134 2.861 o
-16 2 9 708.781 696.434 17.951 0.977 o
-16 2 10 148.613 119.865 5.499 17.413 o
-16 2 11 713.680 643.581 16.824 1.022 o
-16 2 12 206.647 186.272 7.143 9.490 o
-16 2 13 95.905 89.755 5.732 29.477 o
-16 2 14 5.314 6.004 3.962 250.450 o
-16 2 15 25.255 26.145 4.237 124.279 o
-16 2 16 2.179 -1.538 3.990 287.620 o
-16 2 17 9.740 6.271 3.907 229.455 o
-16 2 18 0.129 6.736 3.802 303.988 o
-16 2 19 16.701 23.918 3.553 177.434 o
-16 2 20 1.346 1.342 3.568 356.657 o
-16 2 21 0.199 2.430 2.841 559.158 o
-16 2 22 69.830 63.862 13.477 18.491 o
-16 3 -4 10.358 7.676 4.842 161.607 o
-16 3 -3 130.240 137.467 9.362 15.275 o
-16 3 -2 148.440 128.175 9.946 13.650 o
-16 3 -1 10.092 24.389 8.751 55.315 o
-16 3 0 0.784 1.716 6.257 121.453 o
-16 3 1 22.321 12.122 5.723 102.423 o
-16 3 2 6.806 11.271 6.265 107.847 o
-16 3 3 4.088 1.349 6.969 95.632 o
-16 3 4 754.122 839.353 33.021 0.717 o
-16 3 5 321.028 357.553 17.951 3.307 o
-16 3 6 6.751 15.247 12.226 30.992 o
-16 3 7 63.384 53.956 13.029 20.420 o
-16 3 8 246.271 262.356 12.247 5.774 o
-16 3 9 123.368 143.644 14.657 11.075 o
-16 3 10 266.983 265.863 12.250 5.301 o
-16 3 11 0.660 2.487 4.716 210.076 o
-16 3 12 108.565 110.340 7.022 22.386 o
-16 3 13 129.577 124.136 7.376 17.934 o
-16 3 14 268.595 265.402 12.166 5.286 o
-16 3 15 26.084 27.483 4.939 104.236 o
-16 3 16 78.934 89.989 6.141 33.270 o
-16 3 17 8.818 10.014 4.251 198.539 o
-16 3 18 7.207 5.061 2.975 368.401 o
-16 3 19 1.211 3.784 1.554 1306.740 o
-16 3 20 40.730 -0.425 1.416 196.201 o
-16 3 21 21.481 26.058 7.411 65.974 o
-16 4 -4 167.137 137.085 8.450 12.892 o
-16 4 -3 2.495 -0.472 3.352 394.417 o
-16 4 -2 3.435 7.836 4.107 241.427 o
-16 4 -1 67.642 73.437 8.568 30.925 o
-16 4 0 199.552 206.114 9.530 8.684 o
-16 4 1 413.024 474.214 19.710 2.160 o
-16 4 2 9.472 11.145 8.049 67.461 o
-16 4 3 0.119 -4.907 5.296 172.107 o
-16 4 4 25.855 25.618 4.403 119.184 o
-16 4 5 169.230 183.518 12.057 9.547 o
-16 4 6 0.078 -0.555 4.737 215.246 o
-16 4 7 946.319 914.831 45.129 0.483 o
-16 4 8 107.383 109.465 8.549 20.390 o
-16 4 9 255.824 279.448 30.920 2.839 o
-16 4 10 23.498 35.168 7.647 59.432 o
-16 4 11 499.326 575.435 33.657 1.280 o
-16 4 12 43.415 46.403 7.742 46.749 o
-16 4 13 0.160 -3.257 6.514 113.791 o
-16 4 14 0.116 -4.626 6.326 120.728 o
-16 4 15 9.475 13.869 3.517 241.928 o
-16 4 16 0.749 -2.313 4.485 236.899 o
-16 4 17 0.001 1.630 3.002 517.537 o
-16 4 18 56.135 42.841 8.308 39.358 o
-16 4 19 0.563 -1.888 2.880 567.647 o
-16 4 20 72.561 60.990 6.986 37.132 o
-16 5 -2 7.053 6.231 2.360 480.943 o
-16 5 -1 150.800 135.619 20.676 6.957 o
-16 5 0 1.238 2.164 2.695 588.610 o
-16 5 1 350.401 362.210 14.941 3.226 o
-16 5 2 1.558 1.428 3.562 355.019 o
-16 5 3 571.219 577.346 18.835 1.389 o
-16 5 4 46.717 41.623 3.759 82.704 o
-16 5 5 448.588 494.660 17.159 2.019 o
-16 5 6 0.311 2.893 4.153 269.123 o
-16 5 7 7.963 15.313 4.096 201.654 o
-16 5 8 6.452 1.580 4.011 251.848 o
-16 5 9 8.660 7.918 4.581 181.340 o
-16 5 10 0.042 1.841 5.429 161.958 o
-16 5 11 28.246 16.548 4.736 114.725 o
-16 5 12 2.536 8.342 4.536 206.247 o
-16 5 13 152.689 110.659 6.481 16.766 o
-16 5 14 4.122 7.564 2.533 491.760 o
-16 5 15 271.830 211.527 10.645 6.035 o
-16 5 16 0.075 -0.398 2.502 768.848 o
-16 5 17 111.354 90.723 8.025 21.998 o
-16 6 1 26.239 19.826 4.060 134.499 o
-16 6 2 14.974 18.929 4.579 146.303 o
-16 6 3 0.848 -1.025 3.918 308.135 o
-16 6 4 0.214 0.948 2.965 533.033 o
-16 6 5 81.176 73.713 11.613 20.600 o
-16 6 6 29.642 8.253 14.091 22.344 o
-16 6 7 7.809 1.565 1.817 686.818 o
-16 6 8 48.622 44.050 4.469 71.979 o
-16 6 9 21.342 20.174 4.275 139.590 o
-16 6 10 19.255 4.137 5.979 105.027 o
-16 6 11 13.453 8.345 4.148 189.878 o
-16 6 12 101.594 89.740 5.783 27.943 o
-16 6 13 64.072 75.079 9.866 27.311 o
-15 0 -9 60.886 59.857 9.158 31.933 o
-15 0 -7 185.757 174.118 36.301 2.832 o
-15 0 -5 1123.720 1426.650 82.987 0.238 o
-15 0 -3 25.005 48.150 18.221 13.403 o
-15 0 -1 2047.240 2118.020 120.563 0.093 o
-15 0 1 438.442 420.759 18.930 2.196 o
-15 0 3 246.892 223.403 12.408 6.186 o
-15 0 5 363.790 362.546 15.388 3.074 o
-15 0 7 620.685 641.616 23.995 1.128 o
-15 0 9 211.029 233.396 13.001 6.862 o
-15 0 11 678.787 730.675 25.500 0.936 o
-15 0 13 14.369 14.253 6.232 98.240 o
-15 0 15 549.924 592.686 19.029 1.425 o
-15 0 17 49.124 47.831 6.143 55.457 o
-15 0 19 20.384 27.851 8.875 49.855 o
-15 0 21 192.710 181.316 12.887 8.309 o
-15 1 -9 62.759 49.242 6.019 48.302 o
-15 1 -8 262.964 248.123 7.658 6.219 o
-15 1 -7 404.814 448.650 15.364 2.446 o
-15 1 -6 13.836 5.558 3.335 256.517 o
-15 1 -5 122.691 112.048 17.328 9.824 o
-15 1 -4 119.509 125.991 7.469 19.003 o
-15 1 -3 19.464 17.630 5.491 108.570 o
-15 1 -2 348.176 365.688 14.766 3.242 o
-15 1 -1 11.819 8.002 6.715 92.287 o
-15 1 0 0.133 -1.181 4.243 267.814 o
-15 1 1 21.617 33.153 4.073 129.109 o
-15 1 2 55.508 74.590 7.411 38.788 o
-15 1 3 117.684 134.130 12.338 13.625 o
-15 1 4 6.458 -0.351 3.930 265.647 o
-15 1 5 681.682 658.570 16.376 1.071 o
-15 1 6 210.156 235.836 7.766 8.100 o
-15 1 7 67.656 63.900 4.828 48.013 o
-15 1 8 193.216 189.406 6.788 10.210 o
-15 1 9 394.486 388.429 12.220 2.863 o
-15 1 10 53.783 51.424 3.858 68.442 o
-15 1 11 0.076 3.214 3.363 403.144 o
-15 1 12 24.989 27.963 3.417 146.189 o
-15 1 13 21.086 25.739 3.325 166.391 o
-15 1 14 102.011 99.920 4.267 29.091 o
-15 1 15 52.644 52.628 4.064 67.397 o
-15 1 16 163.182 166.898 5.883 13.337 o
-15 1 17 12.118 15.073 3.604 216.305 o
-15 1 18 57.510 67.495 6.921 41.704 o
-15 1 19 53.712 63.887 4.267 60.236 o
-15 1 20 95.739 107.746 5.197 28.213 o
-15 1 21 44.069 49.861 3.737 81.067 o
-15 1 22 22.127 19.254 4.106 144.624 o
-15 1 23 24.315 29.091 4.330 120.673 o
-15 2 -8 28.167 21.806 2.655 169.550 o
-15 2 -7 0.340 0.239 3.158 476.117 o
-15 2 -6 0.323 -0.248 3.723 345.753 o
-15 2 -5 62.538 58.073 6.217 45.171 o
-15 2 -4 513.803 523.935 18.559 1.657 o
-15 2 -3 248.651 257.078 11.257 5.945 o
-15 2 -2 1.514 -3.504 5.477 157.984 o
-15 2 -1 17.003 11.798 5.722 110.077 o
-15 2 0 166.522 162.196 9.491 11.507 o
-15 2 1 7.998 1.915 4.256 219.586 o
-15 2 2 333.791 342.197 12.254 3.687 o
-15 2 3 65.778 66.090 5.098 47.178 o
-15 2 4 26.521 24.195 4.686 112.143 o
-15 2 5 116.078 116.532 8.197 19.216 o
-15 2 6 343.346 315.146 9.999 3.885 o
-15 2 7 76.903 103.964 6.186 31.687 o
-15 2 8 1.334 2.397 7.172 92.160 o
-15 2 9 751.595 763.345 21.262 0.843 o
-15 2 10 2437.140 2563.860 59.149 0.085 o
-15 2 11 322.673 376.455 10.186 3.747 o
-15 2 12 4.142 2.044 5.279 160.978 o
-15 2 13 23.058 22.550 3.984 141.672 o
-15 2 14 180.007 172.665 5.973 11.807 o
-15 2 15 18.901 19.959 3.910 160.916 o
-15 2 16 0.226 -0.636 3.130 488.978 o
-15 2 17 44.161 44.546 3.381 88.282 o
-15 2 18 15.941 22.652 3.169 203.009 o
-15 2 19 10.510 8.914 3.791 227.703 o
-15 2 20 0.097 5.893 3.832 303.269 o
-15 2 21 1.164 2.319 2.804 548.308 o
-15 2 22 6.429 3.872 4.512 201.583 o
-15 3 -7 49.214 42.674 4.060 76.028 o
-15 3 -6 0.058 -0.342 2.494 774.769 o
-15 3 -5 59.347 45.790 4.214 63.375 o
-15 3 -4 1.518 2.291 4.067 274.141 o
-15 3 -3 1.668 1.784 4.475 229.438 o
-15 3 -2 58.611 69.696 6.105 44.885 o
-15 3 -1 67.524 71.360 5.267 44.227 o
-15 3 0 37.773 45.776 5.047 75.870 o
-15 3 1 180.362 205.213 8.633 9.880 o
-15 3 2 174.605 191.643 10.759 9.681 o
-15 3 3 136.384 151.061 6.784 16.110 o
-15 3 4 92.897 95.424 5.533 29.931 o
-15 3 5 36.308 40.394 4.952 81.579 o
-15 3 6 424.497 412.499 17.873 2.337 o
-15 3 7 288.209 302.208 21.843 3.506 o
-15 3 8 12.764 9.431 3.486 237.768 o
-15 3 9 560.773 579.421 14.244 1.482 o
-15 3 10 78.157 97.118 6.094 32.558 o
-15 3 11 33.049 16.140 3.630 133.979 o
-15 3 12 239.046 208.508 8.455 7.409 o
-15 3 13 126.765 116.449 7.434 18.715 o
-15 3 14 23.468 28.949 3.341 151.807 o
-15 3 15 19.180 19.170 3.356 186.277 o
-15 3 16 15.265 8.020 2.916 273.759 o
-15 3 17 119.579 130.488 5.781 20.468 o
-15 3 18 101.686 108.607 4.176 28.160 o
-15 3 19 58.180 65.412 5.279 50.625 o
-15 3 20 5.080 7.610 3.274 331.316 o
-15 3 21 32.745 31.607 5.617 80.641 o
-15 4 -6 0.758 5.995 2.549 599.761 o
-15 4 -5 50.986 41.588 4.154 73.790 o
-15 4 -4 1.490 7.742 3.729 298.998 o
-15 4 -3 26.555 27.821 3.304 144.916 o
-15 4 -2 145.403 148.982 17.749 8.262 o
-15 4 -1 19.942 27.066 9.087 48.231 o
-15 4 0 1.611 3.592 6.939 97.567 o
-15 4 1 1.977 1.659 5.195 171.840 o
-15 4 2 7.985 9.434 5.665 127.903 o
-15 4 3 178.981 194.334 8.430 10.313 o
-15 4 4 8.981 13.058 6.060 110.235 o
-15 4 5 105.537 121.641 10.980 16.585 o
-15 4 6 12.590 14.611 6.069 104.367 o
-15 4 7 49.443 54.052 26.412 6.445 o
-15 4 8 142.343 150.214 23.556 5.896 o
-15 4 9 21.370 28.748 7.175 68.419 o
-15 4 10 90.450 89.549 9.063 23.551 o
-15 4 11 7.258 10.832 3.454 274.169 o
-15 4 12 0.213 2.274 3.413 396.470 o
-15 4 13 9.500 19.866 13.052 26.926 o
-15 4 14 62.428 58.501 9.890 29.077 o
-15 4 15 0.525 0.618 3.642 355.629 o
-15 4 16 136.710 126.487 8.827 15.663 o
-15 4 17 15.510 21.280 4.461 146.533 o
-15 4 18 277.758 269.653 11.660 5.134 o
-15 4 19 73.195 50.746 5.759 44.209 o
-15 4 20 3.596 4.542 3.163 387.029 o
-15 5 -3 79.756 63.141 3.470 46.740 o
-15 5 -2 50.131 62.433 12.061 23.811 o
-15 5 -1 28.180 27.747 4.225 116.710 o
-15 5 0 23.841 20.698 3.862 146.186 o
-15 5 1 148.795 151.540 7.775 14.204 o
-15 5 2 20.125 25.585 3.533 162.198 o
-15 5 3 0.092 3.641 3.727 329.600 o
-15 5 4 4.780 4.564 4.013 252.721 o
-15 5 5 9.322 10.229 4.257 195.633 o
-15 5 6 87.420 85.834 5.758 32.346 o
-15 5 7 43.017 51.791 5.155 67.000 o
-15 5 8 108.415 120.814 7.656 20.690 o
-15 5 9 135.986 126.781 8.639 15.890 o
-15 5 10 33.328 31.513 5.047 89.067 o
-15 5 11 250.990 233.755 12.171 6.008 o
-15 5 12 11.764 17.968 3.160 242.261 o
-15 5 13 5.393 0.406 3.064 411.199 o
-15 5 14 55.929 53.609 4.888 58.300 o
-15 5 15 15.218 14.388 3.078 237.150 o
-15 5 16 2.688 6.026 2.991 425.595 o
-15 5 17 1.025 0.403 5.688 147.195 o
-15 5 18 33.653 21.715 4.437 107.311 o
-15 6 -1 517.923 550.275 30.920 1.329 o
-15 6 0 71.336 85.914 7.081 33.288 o
-15 6 1 104.050 110.819 15.790 11.820 o
-15 6 2 21.241 24.364 3.545 159.969 o
-15 6 3 244.124 259.153 7.246 6.643 o
-15 6 4 80.352 90.782 9.370 24.439 o
-15 6 5 7.642 0.765 5.641 137.019 o
-15 6 6 0.949 -1.798 1.685 1499.020 o
-15 6 7 4.439 0.351 1.641 1043.890 o
-15 6 8 40.996 31.658 2.761 113.381 o
-15 6 9 8.337 4.639 2.514 438.019 o
-15 6 10 14.922 8.200 3.874 201.246 o
-15 6 11 43.722 46.828 3.794 82.834 o
-15 6 12 0.051 4.046 2.838 543.022 o
-15 6 13 61.619 61.231 6.066 45.655 o
-15 6 14 1.182 2.224 3.042 474.184 o
-15 6 15 256.525 219.216 9.488 6.523 o
-15 6 16 35.556 28.393 3.256 121.066 o
-15 7 4 37.981 35.343 2.930 113.399 o
-15 7 5 18.441 18.125 2.787 222.947 o
-15 7 6 47.344 44.372 3.445 83.311 o
-15 7 7 59.845 53.444 3.754 62.698 o
-15 7 8 7.113 5.591 3.847 252.386 o
-15 7 9 174.018 146.061 5.891 13.300 o
-15 7 10 42.855 33.248 2.458 111.685 o
-14 0 -10 7.950 3.755 6.656 99.459 o
-14 0 -8 24.691 29.031 14.114 21.904 o
-14 0 -6 187.702 210.678 21.809 5.277 o
-14 0 -4 303.084 342.240 28.465 2.619 o
-14 0 -2 161.062 159.791 20.582 6.545 o
-14 0 0 153.465 124.719 29.598 4.250 o
-14 0 2 674.129 549.106 20.733 1.153 o
-14 0 4 416.168 360.656 14.449 2.707 o
-14 0 6 1555.750 1515.090 50.829 0.205 o
-14 0 8 685.888 634.588 27.832 0.975 o
-14 0 10 266.207 249.176 15.908 4.912 o
-14 0 12 289.229 227.868 11.486 5.342 o
-14 0 14 45.351 53.111 5.273 63.461 o
-14 0 16 760.553 775.697 31.808 0.752 o
-14 0 18 2275.700 2438.840 95.331 0.086 o
-14 0 20 91.305 100.501 10.952 19.170 o
-14 0 22 118.328 140.672 12.651 13.076 o
-14 1 -10 76.410 79.421 6.155 35.731 o
-14 1 -9 10.631 6.298 4.308 194.830 o
-14 1 -8 15.721 6.091 11.967 31.800 o
-14 1 -7 0.297 4.871 10.167 46.278 o
-14 1 -6 6.964 -0.104 12.061 32.577 o
-14 1 -5 8.311 -5.644 11.716 34.333 o
-14 1 -4 47.673 24.946 11.851 27.129 o
-14 1 -3 1156.410 1234.230 51.488 0.318 o
-14 1 -2 858.023 817.142 25.988 0.670 o
-14 1 -1 144.645 130.170 9.275 14.399 o
-14 1 0 209.380 195.370 13.689 7.267 o
-14 1 1 226.070 212.739 8.511 7.778 o
-14 1 2 204.338 176.073 6.668 10.001 o
-14 1 3 50.999 49.249 3.799 72.841 o
-14 1 4 128.016 126.056 5.894 19.431 o
-14 1 5 91.570 79.089 4.604 34.885 o
-14 1 6 18.695 16.766 3.677 177.909 o
-14 1 7 16.797 14.063 3.666 192.106 o
-14 1 8 6.696 13.703 3.700 243.809 o
-14 1 9 444.353 434.570 14.393 2.282 o
-14 1 10 66.417 68.736 4.531 48.696 o
-14 1 11 850.465 841.876 17.709 0.701 o
-14 1 12 2974.900 2965.980 58.268 0.061 o
-14 1 13 1074.980 1103.130 21.717 0.437 o
-14 1 14 933.579 950.988 18.912 0.577 o
-14 1 15 487.572 484.035 11.686 1.989 o
-14 1 16 1.273 -0.518 3.030 498.705 o
-14 1 17 23.958 27.157 3.281 155.102 o
-14 1 18 20.633 122.248 32.967 4.224 o
-14 1 19 5.574 5.699 3.978 248.178 o
-14 1 20 22.723 27.038 4.503 121.477 o
-14 1 21 7.736 5.546 3.545 280.944 o
-14 1 22 68.171 53.562 5.403 47.726 o
-14 1 23 5.839 5.655 3.876 257.288 o
-14 2 -9 114.948 101.188 4.033 26.006 o
-14 2 -8 78.362 73.702 5.554 38.035 o
-14 2 -7 61.599 61.451 8.745 33.193 o
-14 2 -6 253.423 257.595 14.820 5.241 o
-14 2 -5 59.330 61.206 10.676 26.778 o
-14 2 -4 0.396 -3.693 14.704 22.351 o
-14 2 -3 404.055 411.087 21.596 2.293 o
-14 2 -2 339.113 347.322 20.464 2.997 o
-14 2 -1 618.815 653.267 21.889 1.146 o
-14 2 0 62.855 64.534 6.084 44.227 o
-14 2 1 1.846 7.601 6.018 125.274 o
-14 2 2 0.056 4.307 4.336 245.342 o
-14 2 3 789.465 750.562 25.997 0.774 o
-14 2 4 226.687 230.446 8.077 7.528 o
-14 2 5 383.316 373.036 23.992 2.387 o
-14 2 6 39.529 44.358 5.347 71.372 o
-14 2 7 26.163 30.867 4.870 102.938 o
-14 2 8 1154.600 1166.890 30.138 0.373 o
-14 2 9 587.963 584.646 19.509 1.326 o
-14 2 10 365.579 323.840 9.565 3.583 o
-14 2 11 696.133 715.373 17.794 0.984 o
-14 2 12 179.701 193.330 5.986 11.137 o
-14 2 13 298.625 304.272 8.597 4.745 o
-14 2 14 50.033 47.009 3.428 78.383 o
-14 2 15 25.946 21.077 3.219 160.880 o
-14 2 16 3.831 4.460 3.256 366.948 o
-14 2 17 107.115 111.171 4.481 26.124 o
-14 2 18 4.660 2.936 3.276 362.490 o
-14 2 19 142.933 161.498 5.251 15.818 o
-14 2 20 0.207 -2.681 3.023 524.514 o
-14 2 21 123.419 135.975 5.377 19.843 o
-14 2 22 0.771 3.407 3.570 351.296 o
-14 2 23 14.336 16.682 4.060 175.550 o
-14 3 -9 9.510 4.862 2.313 452.131 o
-14 3 -8 9.949 11.754 3.257 269.791 o
-14 3 -7 63.654 55.218 3.645 59.442 o
-14 3 -6 72.269 64.679 4.760 45.656 o
-14 3 -5 49.865 52.396 5.002 62.479 o
-14 3 -4 9.991 18.468 8.872 55.052 o
-14 3 -3 30.562 38.071 5.526 80.927 o
-14 3 -2 568.558 565.177 17.342 1.436 o
-14 3 -1 86.359 95.499 5.949 30.800 o
-14 3 0 10.149 11.412 4.126 198.581 o
-14 3 1 13.989 11.264 4.280 174.787 o
-14 3 2 23.913 26.380 4.649 115.890 o
-14 3 3 106.533 127.348 7.071 21.262 o
-14 3 4 615.811 610.785 21.157 1.206 o
-14 3 5 100.181 98.174 7.081 24.925 o
-14 3 6 7.608 1.260 4.146 232.935 o
-14 3 7 3.830 4.989 4.787 188.788 o
-14 3 8 16.805 14.165 3.409 206.788 o
-14 3 9 354.788 357.899 9.600 3.510 o
-14 3 10 21.763 22.850 5.168 109.382 o
-14 3 11 20.993 26.244 3.793 148.801 o
-14 3 12 291.276 262.705 7.253 5.408 o
-14 3 13 476.414 438.202 11.640 2.165 o
-14 3 14 75.822 63.468 3.581 48.538 o
-14 3 15 37.060 38.623 4.282 91.275 o
-14 3 16 7.851 10.337 2.875 341.866 o
-14 3 17 8.432 9.191 2.845 345.987 o
-14 3 18 8.025 13.298 4.601 173.392 o
-14 3 19 0.982 -1.086 2.795 588.904 o
-14 3 20 54.517 52.280 4.484 62.764 o
-14 3 21 0.279 0.717 4.750 211.897 o
-14 3 22 7.261 2.893 9.984 46.740 o
-14 4 -7 34.888 22.564 3.116 133.161 o
-14 4 -6 4.071 5.570 3.399 333.758 o
-14 4 -5 72.847 69.959 5.995 39.293 o
-14 4 -4 86.767 88.033 8.615 25.295 o
-14 4 -3 54.067 57.707 4.742 59.171 o
-14 4 -2 186.659 188.012 9.210 9.790 o
-14 4 -1 18.264 19.753 4.997 123.114 o
-14 4 0 93.120 103.358 7.151 25.687 o
-14 4 1 103.790 116.852 8.004 21.181 o
-14 4 2 4.336 7.330 4.648 192.948 o
-14 4 3 322.293 339.736 16.536 3.499 o
-14 4 4 167.736 172.829 8.043 11.800 o
-14 4 5 259.273 289.134 12.326 5.213 o
-14 4 6 4.098 7.044 6.793 97.833 o
-14 4 7 57.757 61.492 7.117 41.783 o
-14 4 8 97.675 97.757 12.218 16.731 o
-14 4 9 63.364 61.533 4.581 52.450 o
-14 4 10 7.225 11.624 3.545 262.058 o
-14 4 11 97.238 84.582 6.490 28.197 o
-14 4 12 48.371 46.704 4.616 69.551 o
-14 4 13 85.463 76.880 5.448 35.223 o
-14 4 14 212.709 196.407 9.435 8.373 o
-14 4 15 4.078 0.430 4.084 261.766 o
-14 4 16 110.729 114.793 6.674 22.132 o
-14 4 17 18.230 21.290 6.137 92.250 o
-14 4 18 8.495 0.467 3.684 278.359 o
-14 4 19 6.497 2.860 2.219 579.051 o
-14 4 20 14.418 4.871 9.890 45.772 o
-14 5 -5 37.066 34.507 3.210 111.750 o
-14 5 -4 18.543 19.473 2.552 231.274 o
-14 5 -3 450.651 469.588 49.141 1.085 o
-14 5 -2 18.314 18.021 3.475 186.783 o
-14 5 -1 97.968 108.573 6.245 25.797 o
-14 5 0 6.100 13.912 3.236 295.392 o
-14 5 1 412.658 444.381 15.084 2.420 o
-14 5 2 3.618 8.349 3.893 261.119 o
-14 5 3 265.284 284.990 10.879 5.328 o
-14 5 4 1.488 -1.580 4.449 237.038 o
-14 5 5 4.665 5.890 4.492 206.116 o
-14 5 6 28.885 27.384 3.352 137.395 o
-14 5 7 48.014 53.428 4.246 69.962 o
-14 5 8 163.880 162.442 8.780 12.041 o
-14 5 9 117.785 117.418 5.730 21.881 o
-14 5 10 51.398 64.016 4.661 59.360 o
-14 5 11 4.015 8.123 3.475 310.470 o
-14 5 12 49.865 40.976 4.495 72.017 o
-14 5 13 114.127 113.561 7.202 20.980 o
-14 5 14 38.875 43.055 7.199 53.814 o
-14 5 15 0.380 -0.826 3.564 376.178 o
-14 5 16 61.461 71.719 4.805 49.401 o
-14 5 17 8.021 8.157 4.187 210.651 o
-14 5 18 72.320 60.329 6.467 39.451 o
-14 5 19 0.611 -4.012 4.579 227.974 o
-14 6 -3 4.183 10.385 3.399 308.846 o
-14 6 -2 79.069 85.017 6.986 31.538 o
-14 6 -1 20.842 19.260 5.523 104.523 o
-14 6 0 35.180 34.736 3.694 107.014 o
-14 6 1 13.608 5.670 5.896 114.061 o
-14 6 2 150.391 171.497 5.452 14.460 o
-14 6 3 67.171 79.741 5.455 41.709 o
-14 6 4 180.209 175.697 8.049 10.921 o
-14 6 5 57.905 64.940 10.975 25.784 o
-14 6 6 229.753 212.597 7.062 7.932 o
-14 6 7 59.931 67.824 4.061 55.337 o
-14 6 8 32.740 31.349 4.438 100.728 o
-14 6 9 49.574 43.158 5.321 63.626 o
-14 6 10 16.329 29.204 3.497 170.997 o
-14 6 11 113.175 110.265 7.128 21.486 o
-14 6 12 8.142 5.275 4.673 181.681 o
-14 6 13 18.451 27.325 6.373 84.218 o
-14 6 14 96.316 99.412 5.784 28.047 o
-14 6 15 40.050 43.432 4.266 84.222 o
-14 6 16 48.026 41.714 4.072 77.798 o
-14 6 17 0.320 2.124 4.012 290.225 o
-14 7 0 11.848 20.440 3.729 196.375 o
-14 7 2 163.396 166.069 10.244 11.183 o
-14 7 3 47.708 54.615 6.963 48.434 o
-14 7 4 12.971 14.351 3.304 235.214 o
-14 7 5 0.731 -0.426 1.969 1158.790 o
-14 7 6 90.218 81.480 3.802 36.729 o
-14 7 7 28.864 24.482 4.402 114.366 o
-14 7 8 22.549 24.374 3.954 141.574 o
-14 7 9 124.385 114.452 5.012 21.759 o
-14 7 10 54.390 56.893 3.831 65.495 o
-14 7 11 2.335 3.762 2.407 639.975 o
-14 7 12 45.515 37.126 3.360 92.060 o
-14 7 13 61.256 50.607 6.066 48.445 o
-14 7 14 41.271 43.807 4.012 85.519 o
-13 0 -11 23.397 15.768 3.973 150.845 o
-13 0 -9 214.468 293.949 24.075 3.976 o
-13 0 -7 434.948 545.460 37.198 1.362 o
-13 0 -5 368.881 380.099 29.834 2.112 o
-13 0 -3 280.591 219.836 21.762 4.016 o
-13 0 -1 263.529 259.215 16.588 4.767 o
-13 0 1 93.335 85.052 11.410 19.018 o
-13 0 3 137.602 136.445 7.887 15.890 o
-13 0 5 2.974 6.429 6.106 121.134 o
-13 0 7 244.549 206.906 11.552 6.635 o
-13 0 9 11.890 19.732 5.492 118.824 o
-13 0 11 162.056 130.784 6.930 14.475 o
-13 0 13 472.876 494.896 18.143 1.882 o
-13 0 15 123.076 108.704 6.828 20.455 o
-13 0 17 1919.410 2025.510 64.400 0.128 o
-13 0 19 3.723 -4.626 9.016 58.377 o
-13 0 21 150.642 165.341 14.822 9.331 o
-13 0 23 28.677 15.200 7.034 70.057 o
-13 1 -11 280.926 238.045 8.062 5.845 o
-13 1 -10 4.671 1.272 5.559 145.905 o
-13 1 -9 229.027 281.351 15.485 5.359 o
-13 1 -8 22.091 33.139 10.813 35.014 o
-13 1 -7 3.433 6.069 11.070 38.597 o
-13 1 -6 23.461 23.632 11.781 30.673 o
-13 1 -5 81.632 80.442 12.386 18.723 o
-13 1 -4 76.562 91.334 8.034 28.459 o
-13 1 -3 589.166 584.411 20.159 1.314 o
-13 1 -2 2.503 9.543 7.169 88.696 o
-13 1 -1 3.102 1.068 7.013 95.402 o
-13 1 0 724.431 694.778 28.501 0.869 o
-13 1 1 714.927 665.401 20.048 0.977 o
-13 1 2 174.186 181.290 6.389 11.763 o
-13 1 3 88.661 78.481 4.323 36.721 o
-13 1 4 688.834 624.842 15.079 1.099 o
-13 1 5 108.357 81.607 4.338 29.754 o
-13 1 6 408.710 363.884 12.261 2.845 o
-13 1 7 649.554 565.125 14.585 1.255 o
-13 1 8 239.957 199.329 7.503 7.717 o
-13 1 9 12.417 20.329 3.509 207.351 o
-13 1 10 386.557 374.415 8.830 3.127 o
-13 1 11 213.612 212.260 7.681 8.454 o
-13 1 12 1938.750 1998.360 39.294 0.138 o
-13 1 13 1399.810 1371.440 26.198 0.271 o
-13 1 14 1184.930 1162.170 21.231 0.375 o
-13 1 15 38.853 33.425 3.176 109.715 o
-13 1 16 533.551 532.166 10.828 1.701 o
-13 1 17 5.266 4.247 3.360 334.224 o
-13 1 18 96.753 100.633 4.569 29.960 o
-13 1 19 0.311 -1.144 3.926 311.245 o
-13 1 20 255.377 277.188 8.952 5.881 o
-13 1 21 375.017 395.011 11.273 3.042 o
-13 1 22 136.679 123.033 7.083 17.417 o
-13 1 23 108.796 95.784 5.545 25.980 o
-13 1 24 19.719 5.193 4.012 179.378 o
-13 2 -11 54.943 36.584 3.399 79.004 o
-13 2 -10 19.693 14.336 3.914 167.610 o
-13 2 -9 88.121 76.143 7.945 27.825 o
-13 2 -8 211.359 228.542 13.167 6.878 o
-13 2 -7 106.562 102.129 11.023 17.372 o
-13 2 -6 229.173 238.100 14.664 5.963 o
-13 2 -5 182.475 193.186 14.096 8.009 o
-13 2 -4 72.307 88.905 11.983 19.996 o
-13 2 -3 276.338 236.460 14.833 5.016 o
-13 2 -2 49.995 65.424 9.790 31.227 o
-13 2 -1 183.517 160.883 10.452 10.129 o
-13 2 0 769.440 809.739 19.430 0.801 o
-13 2 1 2.045 10.391 5.266 156.779 o
-13 2 2 61.369 71.165 5.883 44.368 o
-13 2 3 19.773 16.690 4.880 126.907 o
-13 2 4 35.217 40.208 4.782 85.366 o
-13 2 5 552.328 508.948 15.401 1.607 o
-13 2 6 873.652 879.340 48.407 0.517 o
-13 2 7 104.312 75.050 5.330 30.008 o
-13 2 8 605.216 590.179 19.268 1.279 o
-13 2 9 1008.540 1007.340 34.926 0.464 o
-13 2 10 163.227 148.279 5.883 14.140 o
-13 2 11 8.251 1.806 3.775 264.916 o
-13 2 12 0.308 -1.661 3.086 501.244 o
-13 2 13 1.729 2.812 3.535 350.626 o
-13 2 14 6.175 4.733 3.402 316.260 o
-13 2 15 0.077 2.634 3.400 398.683 o
-13 2 16 79.597 86.761 4.517 38.144 o
-13 2 17 98.024 102.172 4.863 28.909 o
-13 2 18 0.049 5.138 3.673 331.891 o
-13 2 19 93.201 104.413 4.695 30.208 o
-13 2 20 205.346 209.297 7.466 8.926 o
-13 2 21 75.939 69.767 5.298 40.681 o
-13 2 22 59.713 42.209 4.093 65.478 o
-13 2 23 28.075 22.546 3.698 136.830 o
-13 3 -10 59.853 42.202 3.682 68.306 o
-13 3 -9 3.519 3.777 2.714 500.871 o
-13 3 -8 35.447 25.532 4.524 99.458 o
-13 3 -7 233.065 225.036 18.599 5.178 o
-13 3 -6 0.581 11.536 7.988 72.706 o
-13 3 -5 37.907 46.121 9.301 38.675 o
-13 3 -4 170.719 183.253 9.524 10.627 o
-13 3 -3 244.270 255.486 14.028 5.579 o
-13 3 -2 661.474 640.382 18.130 1.113 o
-13 3 -1 887.678 945.828 23.448 0.600 o
-13 3 0 1113.730 1213.400 26.831 0.386 o
-13 3 1 1165.530 1195.400 24.538 0.372 o
-13 3 2 126.938 133.547 5.167 19.677 o
-13 3 3 493.109 477.136 16.460 1.876 o
-13 3 4 238.223 239.033 15.168 5.655 o
-13 3 5 298.575 288.437 9.119 4.843 o
-13 3 6 6.452 5.555 4.199 223.166 o
-13 3 7 148.074 155.595 7.449 14.298 o
-13 3 8 9.359 8.660 3.227 290.791 o
-13 3 9 135.655 132.957 5.667 18.105 o
-13 3 10 26.376 22.428 2.921 166.837 o
-13 3 11 154.517 156.825 5.619 14.684 o
-13 3 12 7.539 10.705 2.647 377.114 o
-13 3 13 27.869 35.171 2.992 138.065 o
-13 3 14 1.567 -0.453 2.803 569.206 o
-13 3 15 81.017 74.510 4.045 41.480 o
-13 3 16 0.043 0.978 3.009 521.821 o
-13 3 17 143.451 155.554 4.905 16.275 o
-13 3 18 0.147 5.350 3.029 467.740 o
-13 3 19 86.332 96.423 4.307 34.350 o
-13 3 20 19.167 15.651 3.852 169.977 o
-13 3 21 12.092 18.505 3.352 224.426 o
-13 3 22 10.978 6.455 3.585 250.117 o
-13 4 -8 49.598 45.129 4.107 73.824 o
-13 4 -7 45.408 31.722 4.201 85.683 o
-13 4 -6 0.206 5.004 3.918 293.649 o
-13 4 -5 1.857 0.231 3.251 424.969 o
-13 4 -4 230.820 226.725 21.833 4.560 o
-13 4 -3 0.350 6.240 8.686 62.901 o
-13 4 -2 13.701 21.424 4.966 131.645 o
-13 4 -1 0.144 1.424 5.167 178.821 o
-13 4 0 58.154 53.992 4.687 57.903 o
-13 4 1 7.413 6.777 4.455 196.334 o
-13 4 2 183.943 200.995 10.936 8.984 o
-13 4 3 212.325 232.116 9.271 7.756 o
-13 4 4 81.579 84.828 5.617 34.721 o
-13 4 5 23.227 24.192 5.664 94.832 o
-13 4 6 296.139 289.564 17.352 3.999 o
-13 4 7 193.330 167.497 7.498 10.596 o
-13 4 8 228.671 206.845 13.205 6.692 o
-13 4 9 3.906 0.158 4.027 270.484 o
-13 4 10 247.842 219.402 7.640 7.082 o
-13 4 11 118.290 114.318 5.390 22.449 o
-13 4 12 26.187 27.703 4.508 113.860 o
-13 4 13 45.533 36.861 4.628 77.301 o
-13 4 14 55.235 46.084 4.926 61.347 o
-13 4 15 74.936 71.443 5.569 39.766 o
-13 4 16 0.854 2.193 3.864 307.435 o
-13 4 17 124.376 143.028 6.556 18.172 o
-13 4 18 29.007 25.338 5.068 98.686 o
-13 4 19 137.186 143.405 15.460 9.927 o
-13 4 20 2.705 6.176 5.606 142.730 o
-13 4 21 12.958 18.599 4.390 160.666 o
-13 5 -6 2.865 5.058 1.905 818.111 o
-13 5 -5 77.303 64.754 11.801 21.149 o
-13 5 -4 77.254 72.434 16.168 13.604 o
-13 5 -3 3.262 3.781 3.353 360.508 o
-13 5 -2 29.945 30.269 3.170 134.904 o
-13 5 -1 46.091 55.333 4.069 72.484 o
-13 5 0 112.166 125.790 6.046 21.758 o
-13 5 1 140.469 162.112 7.353 14.755 o
-13 5 2 536.934 623.459 21.059 1.385 o
-13 5 3 0.395 -1.194 3.011 524.174 o
-13 5 4 388.999 373.311 16.005 2.790 o
-13 5 5 67.391 71.463 4.568 47.239 o
-13 5 6 162.646 166.411 8.101 12.342 o
-13 5 7 15.359 10.564 3.465 220.576 o
-13 5 8 37.603 39.004 4.052 93.584 o
-13 5 9 3.291 -1.131 3.333 387.566 o
-13 5 10 33.019 21.547 3.675 126.079 o
-13 5 11 168.907 143.160 6.429 13.600 o
-13 5 12 224.262 194.718 7.817 8.346 o
-13 5 13 10.444 8.041 4.024 212.062 o
-13 5 14 13.451 23.922 4.047 166.511 o
-13 5 15 94.819 83.377 5.467 31.218 o
-13 5 16 116.404 117.397 12.085 14.575 o
-13 5 17 34.957 23.790 16.947 15.386 o
-13 5 18 143.010 122.687 9.347 14.805 o
-13 5 19 7.447 7.931 5.570 133.914 o
-13 5 20 34.277 26.199 4.390 103.348 o
-13 6 -4 2.396 1.699 3.682 324.486 o
-13 6 -3 147.767 172.489 11.424 11.231 o
-13 6 -2 3.897 7.449 3.108 373.474 o
-13 6 -1 187.190 203.680 12.155 8.364 o
-13 6 0 134.189 166.281 8.388 14.417 o
-13 6 1 18.603 8.016 3.648 198.720 o
-13 6 2 14.359 9.677 2.814 283.846 o
-13 6 3 0.547 -1.988 2.431 788.611 o
-13 6 4 0.618 2.325 2.729 591.406 o
-13 6 5 10.827 8.071 2.806 329.186 o
-13 6 6 82.225 76.924 4.210 39.938 o
-13 6 7 7.394 12.301 2.857 338.014 o
-13 6 8 24.174 18.079 2.931 185.170 o
-13 6 9 134.729 127.320 5.132 19.025 o
-13 6 10 45.114 48.572 4.215 75.773 o
-13 6 11 509.587 487.233 16.895 1.777 o
-13 6 12 47.716 46.201 6.657 52.745 o
-13 6 13 36.945 44.222 4.162 89.196 o
-13 6 14 19.567 24.837 3.607 162.621 o
-13 6 15 32.676 30.277 3.985 110.581 o
-13 6 16 0.258 0.802 4.721 214.459 o
-13 6 17 0.169 -0.568 3.507 391.015 o
-13 6 18 1.478 0.236 4.248 258.594 o
-13 7 -2 4.047 -0.283 3.210 403.169 o
-13 7 -1 47.200 45.088 3.172 85.683 o
-13 7 0 247.313 252.361 14.775 5.415 o
-13 7 1 443.844 442.243 64.223 0.799 o
-13 7 2 0.726 -2.913 2.151 983.108 o
-13 7 3 52.876 53.847 3.262 72.479 o
-13 7 4 19.456 22.177 2.973 196.192 o
-13 7 5 120.518 111.386 4.966 22.774 o
-13 7 6 4.564 7.685 2.901 400.729 o
-13 7 7 132.400 119.614 7.493 17.751 o
-13 7 8 8.591 11.132 3.421 266.307 o
-13 7 9 126.669 126.369 17.726 9.191 o
-13 7 10 13.359 20.114 3.105 228.833 o
-13 7 11 0.064 2.641 2.793 578.231 o
-13 7 12 141.789 160.165 8.568 13.904 o
-13 7 13 39.591 40.257 3.778 93.473 o
-13 7 14 55.638 47.490 7.222 44.851 o
-13 7 15 38.792 36.065 4.154 92.497 o
-13 8 5 35.154 42.579 4.012 95.177 o
-13 8 6 3.261 1.416 1.699 1063.830 o
-13 8 7 2.349 2.502 1.841 989.322 o
-13 8 8 129.516 100.222 4.536 22.576 o
-13 8 9 33.902 17.561 2.407 162.082 o
-12 0 -10 1.787 -3.540 15.200 20.866 o
-12 0 -8 119.665 119.572 20.110 8.091 o
-12 0 -6 70.144 77.370 17.372 12.396 o
-12 0 -4 233.338 213.699 20.534 4.867 o
-12 0 -2 1081.350 867.292 49.094 0.415 o
-12 0 0 864.148 787.781 54.664 0.512 o
-12 0 2 345.343 331.578 21.251 2.950 o
-12 0 4 1330.190 1366.570 57.196 0.250 o
-12 0 6 551.413 500.284 35.310 1.214 o
-12 0 8 185.901 162.027 9.505 10.386 o
-12 0 10 43.361 34.661 4.303 85.124 o
-12 0 12 71.580 60.538 5.231 45.035 o
-12 0 14 10162.700 10212.700 247.967 0.005 o
-12 0 16 203.466 202.982 8.058 9.000 o
-12 0 18 966.767 1066.020 42.942 0.444 o
-12 0 20 645.070 726.082 41.116 0.817 o
-12 0 22 54.606 44.515 9.583 33.353 o
-12 0 24 0.644 5.523 4.721 204.070 o
-12 1 -11 66.599 66.395 6.271 41.346 o
-12 1 -10 6.824 12.702 9.094 54.552 o
-12 1 -9 37.443 37.184 10.473 33.570 o
-12 1 -8 46.308 56.165 11.679 25.838 o
-12 1 -7 81.458 75.967 12.049 19.586 o
-12 1 -6 5.805 9.522 11.076 37.972 o
-12 1 -5 208.721 188.536 13.741 7.373 o
-12 1 -4 159.262 127.051 8.715 13.729 o
-12 1 -3 12.651 0.323 6.868 91.341 o
-12 1 -2 704.090 688.464 23.329 0.949 o
-12 1 -1 69.410 82.429 8.673 29.171 o
-12 1 0 182.322 183.534 10.707 9.531 o
[truncated: 602,072 more chars]
